# Supplementary material for: Plastomes of the green algae Hydrodictyon reticulatum and Pediastrum duplex (Sphaeropleales, Chlorophyceae)
Source: PeerJ. 2017 May 17;5:e3325. doi: 10.7717/peerj.3325 (PMC5437862; doi:10.7717/peerj.3325)
Supplement: Supplemental Information 1 [file peerj-05-3325-s001.txt]

LOCUS       Hydrodictyon_ret      225641 bp    DNA     circular UNA 22-FEB-2017
DEFINITION  Hydrodictyon reticulatum strain HAM0289 chloroplast, complete
            genome.
ACCESSION   KY114065
VERSION     urn.local...1t-6nnbu1f
KEYWORDS    .
SOURCE      
  ORGANISM  Hydrodictyon reticulatum
            Eukaryota; Viridiplantae; Chlorophyta; Chlorophyceae;
            Sphaeropleales; Hydrodictyaceae; Hydrodictyon.
FEATURES             Location/Qualifiers
     misc_feature    1..102823
     CDS             complement(746..1108)
                     /product="putative encoded protein"
     gene            complement(746..1108)
     CDS             1418..2803
                     /product="PSII 43 kDa protein"
     gene            1418..2803
     CDS             4037..4387
                     /product="ribosomal protein L20"
     gene            4037..4387
     CDS             4541..4651
                     /product="ribosomal protein L32"
     gene            4541..4651
     CDS             4905..5507
                     /product="putative encoded protein"
     gene            4905..5507
     CDS             5511..6074
                     /product="putative encoded protein"
     gene            5511..6074
     CDS             6358..9093
                     /product="ribosomal protein S2"
     gene            6358..9093
     CDS             complement(9618..10211)
                     /product="putative encoded protein"
     gene            complement(9618..10211)
     CDS             complement(10725..11300)
                     /product="putative encoded protein"
     gene            complement(10725..11300)
     CDS             11602..11883
                     /product="translational initiation factor 1"
     gene            11602..11883
     exon            12888..13985
     CDS             order(12888..13985,16586..17014)
                     /product="CP47 chlorophyll apoprotein of photosystem II"
     gene            12888..17014
     intron          13986..16585
     CDS             14710..16506
                     /product="RT_G2_intron: Reverse transcriptases (RTs) with
                     group II intron origin (cd01651)"
     gene            14710..16506
     exon            16586..17014
     CDS             17818..18342
                     /product="putative encoded protein"
     gene            17818..18342
     CDS             18580..18675
                     /product="T protein of photosystem II"
     gene            18580..18675
     CDS             complement(19159..19293)
                     /product="N protein of photosystem II"
     gene            complement(19159..19293)
     CDS             19379..19633
                     /product="10 kDa phosphoprotein of photosystem II"
     gene            19379..19633
     CDS             20540..20680
                     /product="K protein of photosystem II"
     gene            20540..20680
     exon            21668..22081
                     /gene="psbA"
                     /locus_tag="VU22_12; VU99_11"
                     /number=1
     CDS             order(21668..22081,23488..23626,26204..26463,29026..29274)
                     /product="D1 reaction center protein of photosystem II"
     gene            21668..29274
     intron          22082..23487
     CDS             22330..23016
                     /product="putative HNH homing endonuclease"
     gene            22330..23016
     CDS             23013..23366
                     /product="putative encoded protein"
     gene            23013..23366
     exon            23488..23626
                     /gene="psbA"
                     /locus_tag="VU99_11"
                     /number=3
     intron          23627..26203
     CDS             24329..25780
                     /product="RT_G2_intron: Reverse transcriptases (RTs) with
                     group II intron origin (cd01651)"
     gene            24329..25780
     exon            26204..26463
                     /gene="psbA"
                     /locus_tag="VU99_11"
                     /number=7
     intron          26464..29025
     CDS             27108..28916
                     /product="RT_G2_intron: Reverse transcriptases (RTs) with
                     group II intron origin (cd01651)"
     gene            27108..28916
     exon            29026..29274
                     /gene="psbA"
                     /locus_tag="VU99_11"
                     /number=10
     CDS             complement(29675..41092)
                     /product="cell division protein"
     gene            complement(29675..41092)
     CDS             complement(41938..42321)
                     /product="putative encoded protein"
     gene            complement(41938..42321)
     tRNA            complement(42486..42558)
                     /product="tRNA-Thr"
     gene            complement(42486..42558)
     CDS             complement(42749..43081)
                     /product="putative encoded protein"
     gene            complement(42749..43081)
     CDS             43253..43672
                     /product="putative encoded protein"
     gene            43253..43672
     CDS             complement(43681..52989)
                     /product="RNA polymerase beta subunit"
     gene            complement(43681..52989)
     CDS             53409..53909
                     /product="putative encoded protein"
     gene            53409..53909
     CDS             complement(54122..56164)
                     /product="ribosomal protein S3"
     gene            complement(54122..56164)
     CDS             56369..56749
                     /product="putative encoded protein"
     gene            56369..56749
     CDS             complement(58540..59931)
                     /product="photochlorophyllide reductase subunit N"
     gene            complement(58540..59931)
     CDS             60445..60894
                     /product="putative encoded protein"
     gene            60445..60894
     CDS             complement(61967..62593)
                     /product="putative encoded protein"
     gene            complement(61967..62593)
     CDS             complement(62778..64112)
                     /product="RNA polymerase beta subunit"
     gene            complement(62778..64112)
     CDS             complement(65487..67676)
                     /product="RNA polymerase beta subunit"
     gene            complement(65487..67676)
     CDS             complement(69422..69781)
                     /product="putative encoded protein"
     gene            complement(69422..69781)
     CDS             70032..70166
                     /product="photosystem II protein VI"
     gene            70032..70166
     CDS             71326..71442
                     /product="photosystem II protein L"
     gene            71326..71442
     exon            72519..72552
     tRNA            order(72519..72552,72804..72853)
                     /product="tRNA-Leu"
     gene            72519..72853
     intron          72553..72803
     exon            72804..72853
     CDS             73172..73285
                     /product="cytochrome b6/f complex subunit V"
     gene            73172..73285
     CDS             73625..73939
                     /product="putative encoded protein"
     gene            73625..73939
     CDS             complement(74034..74426)
                     /product="ribosomal protein S12"
     gene            complement(74034..74426)
     CDS             complement(74572..75231)
                     /product="putative encoded protein"
     gene            complement(74572..75231)
     CDS             complement(75451..75576)
                     /product="photosystem I subunit IX"
     gene            complement(75451..75576)
     CDS             complement(76708..77439)
                     /product="ATP synthase CF0 A subunit"
     gene            complement(76708..77439)
     CDS             78396..78818
                     /product="putative encoded protein"
     gene            78396..78818
     CDS             complement(79118..79246)
                     /product="photosystem II protein J"
     gene            complement(79118..79246)
     CDS             complement(80055..80417)
                     /product="putative encoded protein"
     gene            complement(80055..80417)
     exon            complement(80554..80733)
     CDS             order(complement(194095..194183),complement(80554..80733),
                     complement(84476..86462))
                     /product="photosystem I P700 chlorophyll a apoprotein A1"
     gene            order(complement(194095..194183),complement(80554..80733),
                     complement(84476..86462))
     CDS             complement(81250..81798)
                     /product="putative encoded protein"
     gene            complement(81250..81798)
     CDS             complement(82102..83163)
                     /product="photosystem II protein D2"
     gene            complement(82102..83163)
     CDS             83672..84256
                     /product="putative encoded protein"
     gene            83672..84256
     exon            complement(84476..86462)
     tRNA            complement(86883..86954)
                     /product="tRNA-Asn"
     gene            complement(86883..86954)
     CDS             complement(87159..87257)
                     /product="subunit VI of cytochrome b6/f complex"
     gene            complement(87159..87257)
     CDS             complement(87894..88139)
                     /product="subunit VII of photosystem I"
     gene            complement(87894..88139)
     tRNA            complement(88363..88436)
                     /product="tRNA-Met"
     gene            complement(88363..88436)
     CDS             89153..90898
                     /product="protochlorophyllide reductase subunit B"
     gene            89153..90898
     CDS             90992..91093
                     /product="putative chloroplast protein RF12"
     gene            90992..91093
     tRNA            91417..91488
                     /product="tRNA-Lys"
     gene            91417..91488
     tRNA            91709..91780
                     /product="tRNA-His"
     gene            91709..91780
     tRNA            complement(92895..92981)
                     /product="tRNA-Ser"
     gene            complement(92895..92981)
     CDS             complement(93186..93596)
                     /product="ATP synthase CF1 epsilon subunit"
     gene            complement(93186..93596)
     CDS             93723..94178
                     /product="putative encoded protein"
     gene            93723..94178
     CDS             complement(94183..94647)
                     /product="putative encoded protein"
     gene            complement(94183..94647)
     CDS             complement(95292..95795)
                     /product="ribosomal protein S7"
     gene            complement(95292..95795)
     tRNA            complement(95890..95963)
                     /product="tRNA-Asp"
     gene            complement(95890..95963)
     CDS             complement(96210..97334)
                     /product="TolA protein (TIGR02794)"
     gene            complement(96210..97355)
     CDS             complement(98041..98433)
                     /product="ribosomal protein S11"
     gene            complement(98041..98433)
     tRNA            complement(99079..99161)
                     /product="tRNA-Tyr"
     gene            complement(99079..99161)
     CDS             complement(99612..101039)
                     /product="ribulose-1,5-bisphosphate carboxylase/oxygenase
                     large subunit"
     gene            complement(99612..101039)
     CDS             complement(101414..101962)
                     /product="ATP synthase CF0 B subunit"
     gene            complement(101414..101962)
     misc_feature    102824..121119
                     /note="Geneious type: repeat_unit"
                     /note="Geneious type: repeat_region"
     CDS             complement(105397..105645)
                     /product="ATP synthase CF0 C subunit"
     gene            complement(105397..105645)
     CDS             105743..106678
                     /product="putative encoded protein"
     gene            105743..106678
     CDS             complement(106944..107927)
                     /product="putative encoded protein"
     gene            complement(106944..107927)
     CDS             complement(108522..108941)
                     /product="putative encoded protein"
     gene            complement(108522..108941)
     CDS             complement(109263..109715)
                     /product="putative encoded protein"
     gene            complement(109263..109715)
     CDS             110483..111187
                     /product="putative encoded protein"
     gene            110483..111187
     rRNA            111538..113069
                     /note="Geneious type: rrna"
                     /product="small subunit ribosomal RNA"
     gene            111538..113069
     tRNA            113659..113732
                     /product="tRNA-Ile"
     gene            113659..113732
     tRNA            113939..114011
                     /product="tRNA-Ala"
     gene            113939..114011
     rRNA            114269..117420
                     /product="large subunit ribosomal RNA"
     gene            114269..117420
     rRNA            117592..117715
                     /product="5S ribosomal RNA"
     gene            117592..117715
     tRNA            118322..118410
                     /product="tRNA-Ser"
     gene            118322..118410
     CDS             118480..119631
                     /product="putative encoded protein"
     gene            118480..119631
     misc_feature    121120..207345
     CDS             121491..121910
                     /product="ribosomal protein L23"
     gene            121491..121910
     CDS             122710..123543
                     /product="ribosomal protein L2"
     gene            122710..123543
     CDS             123816..124271
                     /product="putative encoded protein"
     gene            123816..124271
     CDS             125143..125427
                     /product="ribosomal protein S19"
     gene            125143..125427
     CDS             126621..126893
                     /product="ribosomal protein S14"
     gene            126621..126893
     CDS             complement(127571..127921)
                     /product="putative encoded protein"
     gene            complement(127571..127921)
     tRNA            128540..128612
                     /product="tRNA-Gly"
     gene            128540..128612
     CDS             128837..129238
                     /product="putative encoded protein"
     gene            128837..129238
     CDS             129431..130954
                     /product="CF1 alpha subunit of ATP synthase"
     gene            129431..130954
     CDS             131183..131299
                     /product="I polypeptide of photosystem II"
     gene            131183..131299
     CDS             132049..132555
                     /product="putative encoded protein"
     gene            132049..132555
     CDS             132674..134317
                     /product="chloroplast envelope membrane protein"
     gene            132674..134317
     CDS             134884..135204
                     /product="putative encoded protein"
     gene            134884..135204
     CDS             135511..135906
                     /product="ribosomal protein L12"
     gene            135511..135906
     tRNA            136165..136236
                     /product="tRNA-Phe"
     gene            136165..136236
     tRNA            137868..137940
                     /product="tRNA-Glu"
     gene            137868..137940
     CDS             139694..141901
                     /product="P700 apoprotein A2 of photosystem I"
     gene            139694..141901
     CDS             143335..144408
                     /product="heme attachment to plastid cytochrome c"
     gene            143335..144408
     CDS             144477..144785
                     /product="putative encoded protein"
     gene            144477..144785
     CDS             145740..145928
                     /product="Z protein of photosystem II"
     gene            145740..145928
     CDS             146436..146543
                     /product="M protein of photosystem II"
     gene            146436..146543
     CDS             147079..147462
                     /product="putative encoded protein"
     gene            147079..147462
     tRNA            147758..147831
                     /product="tRNA-Arg"
     gene            147758..147831
     CDS             complement(148340..148789)
                     /product="putative encoded protein"
     gene            complement(148340..148789)
     tRNA            149171..149244
                     /product="tRNA-Pro"
     gene            149171..149244
     CDS             149667..151112
                     /product="CF1 beta subunit of ATP synthase"
     gene            149667..151112
     CDS             complement(151380..152114)
                     /product="putative reverse transcriptase, intron maturase
                     and HNH endonuclease"
     gene            complement(151380..152114)
     CDS             complement(152859..153227)
                     /product="putative encoded protein"
     gene            complement(152859..153227)
     CDS             153423..154679
                     /product="translational elongation factor Tu"
     gene            153423..154679
     tRNA            155478..155550
                     /product="tRNA-Val"
     gene            155478..155550
     tRNA            156044..156115
                     /product="tRNA-Gln"
     gene            156044..156115
     CDS             156763..161916
                     /product="beta subunit of RNA polymerase"
     gene            156763..161916
     CDS             complement(162399..162911)
                     /product="putative encoded protein"
     gene            complement(162399..162911)
     tRNA            complement(162955..163027)
                     /product="tRNA-Ile"
     gene            complement(162955..163027)
     CDS             complement(163127..163774)
                     /product="apocytochrome b6 of cytochrome b6/f complex"
     gene            complement(163127..163774)
     CDS             complement(164141..164566)
                     /product="ribosomal protein S18"
     gene            complement(164141..164566)
     CDS             complement(165564..167231)
                     /product="proteolytic subunit 2 of clp protease"
     gene            complement(165564..167231)
     CDS             167826..168191
                     /product="putative encoded protein"
     gene            167826..168191
     tRNA            complement(168385..168466)
                     /product="tRNA-Leu"
     gene            complement(168385..168466)
     CDS             complement(169169..169930)
                     /product="ribosomal protein S4"
     gene            complement(169169..169930)
     tRNA            complement(170647..170719)
                     /product="tRNA-Glu"
     gene            complement(170647..170719)
     tRNA            171035..171107
                     /product="tRNA-Trp"
     gene            171035..171107
     CDS             complement(171793..173310)
                     /product="alpha subunit of RNA polymerase"
     gene            complement(171793..173310)
     CDS             173477..173836
                     /product="putative encoded protein"
     gene            173477..173836
     tRNA            complement(174056..174129)
                     /product="tRNA-Met"
     gene            complement(174056..174129)
     tRNA            complement(174463..174534)
                     /product="tRNA-Arg"
     gene            complement(174463..174534)
     CDS             complement(175232..175540)
                     /product="putative encoded protein"
     gene            complement(175232..175540)
     CDS             complement(176000..176485)
                     /product="putative encoded protein"
     gene            complement(176000..176485)
     CDS             complement(176684..177175)
                     /product="putative encoded protein"
     gene            complement(176684..177175)
     CDS             complement(177983..178504)
                     /product="putative encoded protein"
     gene            complement(177983..178504)
     CDS             complement(178697..179179)
                     /product="subunit IV of cytochrome b6/f complex"
     gene            complement(178697..179179)
     CDS             complement(180531..181481)
                     /product="apocytochrome f of cytochrome b6/f complex"
     gene            complement(180531..181481)
     CDS             complement(182427..182540)
                     /product="ribosomal protein L36"
     gene            complement(182427..182540)
     CDS             complement(182742..183674)
                     /product="ATP-binding subunit of protochlorophyllide
                     reductase"
     gene            complement(182742..183674)
     CDS             183901..184272
                     /product="putative encoded protein"
     gene            183901..184272
     CDS             complement(184389..184901)
                     /product="putative chloroplast protein RF3"
     gene            complement(184389..184901)
     CDS             complement(185737..186225)
                     /product="putative encoded protein"
     gene            complement(185737..186225)
     CDS             complement(186256..186822)
                     /product="putative chloroplast protein RF4"
     gene            complement(186256..186822)
     CDS             complement(187918..188418)
                     /product="ribosomal protein S9"
     gene            complement(187918..188418)
     CDS             complement(189005..189253)
                     /product="cytochrome b559 aplpha subunit of photosystem
                     II"
     gene            complement(189005..189253)
     CDS             complement(189361..193836)
                     /product="Group II intron maturase-specific domain
                     (pfam08388); putative reverse transcriptase and intron
                     maturase (cl02808)"
     gene            complement(189361..193836)
     exon            complement(194095..194183)
     CDS             complement(194869..195279)
                     /product="ribosomal protein S8"
     gene            complement(194869..195279)
     CDS             complement(195384..195722)
                     /product="putative encoded protein"
     gene            complement(195384..195722)
     CDS             complement(196024..196485)
                     /product="putative encoded protein"
     gene            complement(196024..196485)
     CDS             complement(196822..197364)
                     /product="ribosomal protein L5"
     gene            complement(196822..197364)
     CDS             complement(198069..198677)
                     /product="putative encoded protein"
     gene            complement(198069..198677)
     CDS             complement(198749..199114)
                     /product="ribosomal protein L14"
     gene            complement(198749..199114)
     CDS             complement(199184..199597)
                     /product="ribosomal protein L16"
     gene            complement(199184..199597)
     tRNA            complement(199803..199874)
                     /product="tRNA-Cys"
     gene            complement(199803..199874)
     CDS             complement(200174..206836)
                     /product="putative chloroplast protein RF1"
     gene            complement(200174..206836)
     misc_feature    complement(207346..225641)
                     /note="Geneious type: repeat_unit"
                     /note="Geneious type: repeat_region"
     CDS             complement(208834..209985)
                     /product="putative encoded protein"
     gene            complement(208834..209985)
     tRNA            complement(210055..210143)
                     /product="tRNA-Ser"
     gene            complement(210055..210143)
     rRNA            complement(210750..210873)
                     /product="5S ribosomal RNA"
     gene            complement(210750..210873)
     rRNA            complement(211045..214196)
                     /product="large subunit ribosomal RNA"
     gene            complement(211045..214196)
     tRNA            complement(214454..214526)
                     /product="tRNA-Ala"
     gene            complement(214454..214526)
     tRNA            complement(214733..214806)
                     /product="tRNA-Ile"
     gene            complement(214733..214806)
     rRNA            complement(215396..216927)
                     /note="Geneious type: rrna"
                     /product="small subunit ribosomal RNA"
     gene            complement(215396..216927)
     CDS             complement(217278..217982)
                     /product="putative encoded protein"
     gene            complement(217278..217982)
     CDS             218750..219202
                     /product="putative encoded protein"
     gene            218750..219202
     CDS             219524..219943
                     /product="putative encoded protein"
     gene            219524..219943
     CDS             220538..221521
                     /product="putative encoded protein"
     gene            220538..221521
     CDS             complement(221787..222722)
                     /product="putative encoded protein"
     gene            complement(221787..222722)
     CDS             222820..223068
                     /product="ATP synthase CF0 C subunit"
     gene            222820..223068
ORIGIN      
        1 ataatattat tcgatataat attatcaaaa taataataat ataataataa aattttttat
       61 tttattagta aaataatgaa ctcataattt gattttatat tttaataata taaaatcaaa
      121 aaaacaaatt tataaaatct atactttttc atttaaagta tttattttat aataaatata
      181 tatatattat atatatttta atgctaatgg tttaaaaaaa atccttaaga ttatgtgatt
      241 ttagaaatct attctaaaat aaaattattt gtataataat acaaatcttt tttattttaa
      301 ttactaaaaa attaagttta ttttatgata tttttaatac aattttaata aaaattaaaa
      361 taaaaaatac aagaaaaata aaatctaata gtcaaaaatt ttaatttctt tgcatttatt
      421 ctttactttc atttgtaaaa agaaagtttt gtattctttt gctgcaatct gctactcctt
      481 tcttcagctt tgacaactac ttcttcgctt tggcacatct ttacatcttc acagacactt
      541 cacataagtg aacgagcaaa aaaaaaggag cagtgtagca tatacagttc actctgcttc
      601 cttcgatctt tcgcatcggc tttgccgaag caaagcgaag gcatcggctc cgccgaagcc
      661 aaagcgaagg agcaaaggaa aagcgaaatg cttcactctt ttgcttgcga agcgaaggct
      721 tcgccgaagc gaaaaagcga aggcttcacc gaagcaaagg cttcgtcaaa gcaaaggagc
      781 aaaggaaaag cgaaatgctt cgctcttttg catcagcttc gccaaagcga aggcatcggc
      841 tccgccgaag ccaaagcgaa ggagcaaagg aaaagcgaaa tgcttcgctc tttcgcatcg
      901 gcttcgccaa agtgaagcaa aggcttcgcc gaagcggagc aaaggcttcg ccaaagtgaa
      961 gcaaaggctt cgccgaagcg gaacaaaggc ttcgccgaag cggagcaaag gcttcgccaa
     1021 agcagagcaa aggcttcgcc aaagcagagc aaaggcttcg ccgaagcgaa ggagcaaagg
     1081 aaaatcgaaa tgcttcactc tttcgcattg gcttcgccga agcgaagcga aggcatcggc
     1141 tccgccgaag ccaaagcaaa gcagcaaatg caaagacgcg actgcgaata agcaataatt
     1201 taagattatt ctgtcacaat ttttgattgt gaatattttt taatcttaaa aaacaatgtt
     1261 tgatttaaaa aataaagcat aataaataca taaattaaag atttatattt ttaattttat
     1321 ttgactaaaa taaaataaag tctattattt tttttatatt ttagattaga aaataactct
     1381 gttttaaatg tttcaaattt aatggaggta tttcaccgtg gaaacactgt ttaatggaac
     1441 tctaacagtt ggaggtcgtg accaagaatc aacaggtttt gcttggtggg caggtaatgc
     1501 tcgactaatt aacctttcag gaaaactatt aggagctcac gtagcacatg ctggtttaat
     1561 agtattctgg gctggtgcta tgaacttatt tgaagtagca cactttgttc cagaaaaacc
     1621 aatgtatgaa caaggtttaa tcttattacc acacttagca actttaggtt atggagtagg
     1681 tcctggaggg gaagtaattg atacattccc ttattttgta tcaggtgttt tacacttaat
     1741 ttcttcagca gttttaggtt ttggaggtgt ttatcactct ctaattggtc cagaaacttt
     1801 agaagaatca ttcccattct ttggatatgt atttaaggac aaaaacaaaa tgactaacat
     1861 tttaggatac cacctaatta ttttaggact tggtgcttgg ttattagtat ggaaagcaat
     1921 gtactttggt ggagtttatg atacttgggc accaggtggt ggagatgtac gtgtaattac
     1981 aaatccaaca acaagtgctg gtattatctt tggttactta ttaagatctc catttggtgg
     2041 agatgggtgg attgtaagtg tagataatat ggaagatatc attggaggtc acatttggat
     2101 tggtacttta gaaatccttg gtggtttatg gcatatctat acaactccat ggccttgggc
     2161 tcgtcgtgcg tttgtttggt ctggagaagc atatttatct tacagtttag gtgcaatctc
     2221 attaatggga ttcgttgctt gttgtatgtc ttggtttaac aacacagcat acccaagcga
     2281 attttacggt cctacaggtc cagaagcctc tcaatctcaa gcatttactt tcctagttcg
     2341 tgaccaacgt ttaggagcga acgttgcttc agcgcaaggt ccaacaggtc ttggtaaata
     2401 cttaatgcgt tctccaacag gagaaatcat ttttggtggt gaaacaatgc gtttctggga
     2461 tttccgtggt ccatggttag aaccattacg tggtccaaat ggtttagatt taaacaaact
     2521 aaaaaatgat attcaacctt ggcaagaacg tcgtgcagca gaatacatga ctcatgctcc
     2581 tttaggttca ttaaactcag taggaggtgt agctacagaa attaatgctg ttaactttgt
     2641 atctcctcgt agttggttag caacatcaca ctttgtttta ggtttcttct tctttgttgg
     2701 acatttatgg catgcaggaa gagcacgtgc tgcagcagca ggttttgaaa aaggaattga
     2761 ccgtttagat gaaccagttc tttcaatgag acctttagat taattttttt attattgtta
     2821 taatgaactt ttatttgggc tatatcttct ttgctacttt tgcatttttt ttgtttttgg
     2881 aatcaaagaa agaagtgaaa caaatgtgtt tgctttgcat tcttcttcgc ttcctttcgc
     2941 ttcgttcgct tatgctacgc gtatgcaaac aaagcgaaag gaagcgaaga atacaaagca
     3001 aagtgaagtg gcatagcaaa gataaaagca aaataaaaag ttcattgtaa caataataaa
     3061 tattattagt aaagagtcag gaatataaat atatttataa aaaattacgc aaaacttctc
     3121 taattttatt aacttaataa aaaaaactta atattaaatt tttaaacttt tttatttgtt
     3181 tacattttta atcaaagatt taaaagatca tcttttatta ttaattaaaa aaaaataaaa
     3241 atgaaacttt tcttttatta aaaataaaaa tgaaatataa tatttcaaca ttagatgtat
     3301 ataaatgatg atatacagtt ggaataataa ataagattta ttataactct taaatcttgc
     3361 aatttttttc ataatttagt tattatttta aacttaagtc taattttttt tttacaaaaa
     3421 aaaatttata agatattaag aagtaaaatt tgtaacaaaa aatattaaaa atttcaaaaa
     3481 aaatgtaaat ttcttttaaa acctttaata aatttatatt taaaatattt aaacatgaat
     3541 ttattatttt tttttaattt tttttgattc tttactttta gattcttcat atttttacaa
     3601 agcaaaaatc ttagattttc aattcttcac actttcactt acgcttagca tatgcaaaaa
     3661 gcagtggaat tttcttttag aatcaaagat tgacatcaat ctaagattgg tgcaaacact
     3721 gattctgact ctcttcatgc tacttcagca aaggagcgat acatcagtgc tttgacctca
     3781 tcctctccct ttgggggagt cgtatggacc tttgtatgag tcctttcaac ctttgggggg
     3841 agtcctatgg acttttgtat gagtcctttg aacctttgga taagtactaa aaactctaaa
     3901 tacacaatct cacaaagtga agtagtgaaa aagtaaaaga ataaaaaaat aatttttgct
     3961 aaattaacac aaagcaaaga gaattttttt tttgatatta ttaagaaaat tcagttaaaa
     4021 tcacatctaa aaaattatga ctcgagtaaa acgtgggaat gtgtctagaa aaagacacaa
     4081 aaaagtttta aaaatgacaa aaggatttcg tggggcagct tctttattat ttcgtactgc
     4141 aaatcaacaa aatatgaaag ctttacgtta ttcatacgtt ggtagacgta aaaagaaaag
     4201 agattttcgt cgtctttgga ttgcacgtgt aaatgcagca actcgccgtt atggaatgaa
     4261 ttatagtgag tttatgaata atcttaaaaa ttctacaatt caattaaatc gaaaagtgtt
     4321 agcacaatta tcaatttgtg atcccgaagc ttttctacaa attgttttaa aaattcaaaa
     4381 agtttaaata tactttttat tattctatta tttttctagt aagagaagcc ttgaggttta
     4441 aaaaaatcaa ccaaggtttt gaagccgaga ttaatattaa aaaaatctta ggttaacaaa
     4501 aacgcacatc taaatcaaaa aaaaatattc gaaaaaatgt atggaaacaa aaagttatgg
     4561 caaaagcaaa tcaagcttta tttttagcaa aatatatttt agaaacagat tcttctattc
     4621 aaaatactgc tgtttcagca gaacaaagtg actcaactaa aaaaaataca aatgaataat
     4681 tttggttttg ttttctaact caattgcaaa taagtaatat attacttatt tgcaattgag
     4741 ttagaaaaca aaaatcactt aaaataaaaa taaaaataaa gagtctttca aacatactca
     4801 actgactttt ttaagtttac ctttttaagt ttatcgaaaa tatatatata tatacatatt
     4861 ttattctaag atttaattat ttttcataat aaaagtaaaa aagaatggaa ttttttaaaa
     4921 aaatcaattt agtcttcact gtcattacat tgcatttctt tgctttttct atgctccttc
     4981 tccgcttctt cacttgctcc ttcgcttcgg cgaaggcttc ggcgaagcct ttactttgct
     5041 tcagcgaagc cttcgctttg cttcggcgaa acctttgctt tgcttcagcg aagccaatgc
     5101 gatgcaaacg aaactcaact tcgcttctcc acttcgcttc ggcaaagcct ttgctttgct
     5161 tcagcgaagc cttcgctttg cttcggcgaa gtcttcgctt tgcttcggca aagccgatgc
     5221 gatgcaaacg aaactcaact tcgcttctcc gcttcgcttc ggcgaaggct tcgctttgct
     5281 tcggcaaagc cgatgcgatg caaacgaaac tcaacttcgc ttctccgctt cgcttcgctt
     5341 cggcgaaggc ttcgctttgc tttggcaaag ccgatgcgat gcaaacgaaa ctcaacttcg
     5401 cttctccgct tcgcttcggc gaaggcttcg cttcgcttcg gcaaagccga tgtgatgcaa
     5461 acgaagcctt cgctttgctt ctccgctttg cttcggcttc ggcgtagccg atgccttcac
     5521 tttgcttcag caaagccttc gctttgcttc ggcttcggcg gagccgatgc cttcgctttg
     5581 cttcagcaaa gccttcgctt tgctttggcg aagccaatgc gatgcaaacg aaactcaact
     5641 ttgcttctcc gcttcgcttc ggcgaaggct tctcttttct tcggcgaagg cttctcttct
     5701 ctttggcgaa ggctttgctt cgcttctctt cgcttcggcg aaagcttctc ttctcttcgc
     5761 ttcagcgaag gcttcgattc gttttggcga agggttcgct tctcttcagc gaagggtttg
     5821 cttctcttcg gcgaagggtt cgcttctctt cgcttcggcg aaggcttcga ttcgcttcgg
     5881 caaaggcttc gcttggcttc ggcgaaggct tcgcttcgct tcgcttcgct tcgcttcgct
     5941 tcgcttcgct tcgcttcgct tcgcttcgct tcggcgaagg cttcgcttcg cttcgctccg
     6001 cttcggcgaa gacttcgcat cagctccgcc aaagcgagcg aaagaacaaa ggagaagcga
     6061 agaatgcaga gtaaaagagc gaacgactcc tttcttcatc tttgccaact actccttcgc
     6121 tccttagcga agtgaaggaa gcagaaaaag tggcagcaag tgaaagaatg attaacaaaa
     6181 aactccaaaa gtgaagaagc aaataataaa gaaaaatata taattattat aaatttttgt
     6241 tataataaat aacataattt actataatat agtataaaat aatatttaga aaaaaatcat
     6301 aaatttatct tagaaataaa atttttagaa aaaaaaaata aaaatataat tttttgtatg
     6361 caaacaaatt acaaacaaca ttttactaat gaaaatagta atggaagaaa acaatcttca
     6421 aaaataaaaa ttggagatat tttttcatta aaaatcaatg ctttaggtcc aaaaaaaata
     6481 ggactagttg agttaaataa tggtttaact cttttagtac caaatacaaa tttaggtgat
     6541 attgtaaaag taaaacttga aaaagttttt tctattcctt caaaaaataa aaaaaaaaat
     6601 caacaaaaat atgcattagg aagtgttgta caagttttaa agaaaacaaa catctctaca
     6661 acaacagaac tagaagttgg gaaaatttta gatttaacta ttaaaagaaa aggacctaaa
     6721 aattctggat tagtacctct ttcagaaaat tttacaataa ttgtacctaa tacaaaagtt
     6781 ggtgatccag ttaaagttga aataacaaaa ataaaaccta catatgcatt tggaaaagtt
     6841 gtttcagcta aaaattcatt taatacattt ggtatttcaa atactgcaaa atctcaaatt
     6901 aaaaatgaaa agacttataa attaacaaaa aataaaacat acaatatttt aatcccttca
     6961 aatgcaaaat ctgtagcaaa cttttttatt ttgaaattaa atggaaattt attatttgtt
     7021 aaaaaaagtt taggaattca atttggagat tcagcaaaaa tctttattat tagaactcgt
     7081 gaaaaatttg caattgcaaa aattttaaaa cgaaatccaa tttcaaattt taaaaaagac
     7141 ttaattgtaa aaaatgaaat taaaaaaatg attgaatcag gtattcacta tggtgaaaga
     7201 gcaatccgtt gcaatgcaaa tatgcgttct tatatttggt taagaaaaaa aggtagaaat
     7261 aaaaaccgtc catttttaaa acgtggacgt catgttatca accttttaaa aacaagatta
     7321 tgtttaaaaa aagcttttat tcaattggca aaatatgcct atttaggtca aactttttta
     7381 tttgtaggta ctaaaaaacc agctgcatct ttaattgctc gaacagctgt tttaagccaa
     7441 acagcgtttt ttgtgaattc aagatggtta ggtggaatgt taacaaattg gaaaacaatt
     7501 ttaaaatcaa tttcacaaat tcgtccaatt ttaaaagaaa aacaaaaagt tattcataac
     7561 ttattagaaa aaagacaaaa aattaaagaa cgtcttttta ataaagtaaa tatgttaaga
     7621 aaaaaaagcc gtaaattaat gattaaagga aaaaaattaa ttcaacaact tcaaaaaaat
     7681 ccaaattatt ttattcaaaa aagtcaacaa ttaatgaaat taaaaagatt gtttttaatc
     7741 caatctaaaa atttaatgga taattattca aatattttta ttaaacaaga aaaaatttta
     7801 gatgttacta aacttttaaa agagaaagaa aatcaattaa taaaacaaaa aacttattta
     7861 aaaaatatca tgcaaaatga taaaaataca ttaatttcat ttaaaaaatt atttttaatt
     7921 ggtcaagaat taataaaatt aaaacagcaa acaaatgaaa gtggaaatgt tttatgggca
     7981 gtttcttatg aaaaatttaa tcaaatttta aatgaaaact ctgttcacag ccacttttca
     8041 caaagcaaag aagcaactaa aacaaattca attgtaccta gtccttctgc agaaatttta
     8101 tataaaattc tttcaacaat gaaaattaaa tttgatccat tagaaatgtc atataataaa
     8161 atttcaaatc gcttttcggc ttcagcagaa acgatgcctc cgcttctccg cttcagcgaa
     8221 gcggaaaagc aaaaagaagc gaaacaaatg aataaatcaa aatcaactaa attgcagccg
     8281 cttcttcact ccgcgaaagg aaatgagaca aaaaatctta ttattagcaa attattagat
     8341 aaatttactt tatatcttcc ttttatcaaa aattatatga acttattaat tcaacgttta
     8401 caaaattgca atttcattta tgaaaaattt aatcaagatc ttcaacaaat tcgtgaaaaa
     8461 cttaatgaat tttcaaaatt aacaaataat attcaaaaag taacaaataa tattcaatct
     8521 caatttttac aacaaatcat tttatttaac aaattaaatc aaaaacttcg cctattatca
     8581 tcagaacaaa gactattgaa gtttttacca aaattaagat ttttacctac tacaaaaaat
     8641 aaaatgtatg aaagagttga attattaatg aaaaaatttg tagatccaag aatgaattat
     8701 cctatggatc aaatttatga tcaaaaatta acattaactt ctaaaaaaat agcagctact
     8761 cgtaaacaaa aatggcaacg tcttgaaaaa tattttggtg gtgttactca aatgtctaaa
     8821 atgagcaaag cacaaatttc aaataatgtt gctattattg ttggtcaaca agaagaaatg
     8881 aacgctgttc gtgaatgcaa aaaattaggt attaaaatgt ttactattat tgatacaaat
     8941 tgtaatccaa aattatcaga tcatgttatt ccagcaaatg atgattcgcg tacttcaatt
     9001 caatatattt taggacaaat gttaacttat attcgttttg cacaaaaatt acgtcgaaaa
     9061 gttgctttaa aaaaatcttt attattccta taaattcaaa atataagaaa aaatatatca
     9121 aattaatttg atagttattt ttaaaattta attagtcttt atattataat ataataaatg
     9181 tattcaaaaa ttaaacagaa gaatatataa ttttattatt agattataaa gactaattaa
     9241 atatatttaa tatatatata tatatatagc tttagtttaa ttatattata ttatattttt
     9301 gcacttccag tgctttttca tcaatctttg attgctcttt ccagaataaa ctgcttcacc
     9361 actttgcttt tacagagcaa cagcatagac tattttcctt tgcttcgttc actttgctcc
     9421 ttcttcactt tgcttccttc gctttggcaa agccgatgtg aaggaagcag ccgcttattt
     9481 gcttcttcgc tttgctcctt cgcttctcct ttgctctttc tccacaaagc agagaagaaa
     9541 aggaatgagc aaagaagcga agaaagagca aagaagcgga gaaagagcaa agaaggaagc
     9601 atagcgtagt cggtcactca agcgctttgc tccatcgcat gcttttgctt cggcttcgcc
     9661 gatgcaacgt gcagcgaagg caaagcggag aagaagatgc gaagaaagac caataagaaa
     9721 aaggaagaag cagcaatctt caattccgct ccttcttcct tttgcttgcg catagcaagt
     9781 ttgaagttta aaatcaaaga ttttcttatt ttgctgtgct catttgctcc ttgacctttg
     9841 actgagtcct ccagaccttc actttttttg tagttgctac tttgcttgct tttttcgctt
     9901 cgctgcttct tcgcttctcc ttcgctcttt ctccgcttcg ctgctttttc gcctctcctt
     9961 cgctctttct ccgcttcttt gcatacgcta cgctttgcat cagcctcgcc gaagcgaagc
    10021 gaaagctttg gcaaagccga tgcaaagcga aggagtgaag gctttaccga agtgaagaag
    10081 cagagaagga agcaaagcga agaaacataa taataataat aataataaaa ggaagtgaat
    10141 gaaaaaatgc ataaaataaa gaagtgaata tctttgattg gtgtgccact ctgccacttc
    10201 attgcataca ttctttgctt ccccacttcc ttgttcactc tgtgaagaag cgaagaagag
    10261 gctaagcgaa gaagaaagga agcaaaggtg gactgattca aaggttcata tcattgcata
    10321 cattctttgc ttccccactt ccttgttcac tctgtgaaga atcgcagaag aggctaagcg
    10381 aagaagaaag gaagcaaagg tggactgatt caaaggttca taggactccc caaaggataa
    10441 ggatgaaaaa aagattccaa aagagaagaa gcggtgaaca gaacatgcaa aaatttataa
    10501 ttttaaattt taaaaaataa aaaaaatatg ccacttcacg aataaacaat ttatttttaa
    10561 atataaatat attgtttcaa atttctataa attgaaataa taaaacatag aatttatagc
    10621 ttgtaattag aaaatttaat ttcttttcat tttatataaa taaaaagagt aaagatttat
    10681 aaaagttaaa aattaaaaat tattccagat tatagtttat tttcttataa aataaaaaat
    10741 aaaattattt taatttccag cactccttta tctctgctat gatgcttctc tgctctgcat
    10801 tgctgtgcgt tgcatcggct tcttccttcg cccttccttc gcccgcgaag cagaggcgtc
    10861 gtctccgccg aagccgaagc aaagaagcgg agaagcggag gcatcggctc cgccgaagcc
    10921 aaagcgaaga agcggagaag caaatgcatg cgaagaagca gagcgaagaa gcagagcgaa
    10981 gaagcagagc gaagaagcag agcgaagaag cagagcgaag aagcagagcg aagaagcaga
    11041 gcgaagaagc agagcgaaga agcagagtga agaagcagag cgaagaagca gctgttcgca
    11101 tgcattcgct tcagcgaagc cgatgcaacg cgcagtaatg caaaggccca aaggactgat
    11161 gcttcattgc tctgtgaatg caaagcggag aaggagcgac tgcatctcct cttcacattt
    11221 gctgcacgtt gctccttcgc ttctccttcg ctcttccgct cgcttcggcg gagccgatgc
    11281 gagtggagaa gcggaggcat cggctccgcc gaagccgaag cgaagaagcg gttcggcttc
    11341 ggcgaaaagc ggaggcatcg gctccgccga agctgaagcg aaggagcgaa gaagcaaagt
    11401 gaaaaggagc acagtgaata cacaaagaag aatataaaaa tattatagat ttatagattt
    11461 atagatttat agatttgtag atttatagat ttatatttaa aattttgttt tttttaaact
    11521 tttaactaaa aatttttatg atatatttat aaataataaa tttctatgat taatttttaa
    11581 aatttttatt aataataaaa aatgagttac gaacaatcat ttaatgatga aaaaaataca
    11641 tcatttaatc ttaaaaataa acaacgtaaa caaaaaaaac ttgttgatat ggaaggcatt
    11701 gtgacacaaa atttatcaaa cggaaaattt cgtcttaaat tagaaaacgg tgttgaagtt
    11761 attggacatt tatcaggaaa aattcgtcaa aatcgaatta aaattgttgt tggagataaa
    11821 gttactgtcg aattaagtcc atatgactta acaaaaggta gaattacgta tagacatcgt
    11881 taataatttt aataatctat tttgactttt ggttttcact tagattcatt gttcattttg
    11941 caatcatcct ttctttggct attcgcaaag cttcctaatg ctttgctacc ttcgctttct
    12001 tctttgcttc ttcacttgtg gagcgaagca aagaaggaag caaaacgact gcaaataaga
    12061 agcggctaca aataagaagc ggctgcaaag aagaaacgga gcaaaaggct aattgcaaaa
    12121 taattatcag cagtttttta aaaatctttg ttatttataa acaaagtcat ttttatctat
    12181 ctatatattc tatgatattt agttaatata ttatattata actttcatta ttaattttaa
    12241 taatctatat ttgacttcaa aatagattat taaaattaat aatatttatt tggatctttt
    12301 ttggtttgaa atttaatact gaaaccaaaa caaatcaaat ttcattattt tttaacataa
    12361 attcaaaata ttttattatt attatattta aatgtagttt tgttttaaaa atttttatac
    12421 tatctttttg ttttgtgaaa aaactaaaaa gatagatata aagatttcta tatttacaaa
    12481 ttaaaaacaa aaagaaaatt tcaaaaaata acttttatat cactttgcca catccatcac
    12541 atgtgttcgc ttacatgcag tgttctttgc tttgttccct tcttcttcgc tttttcgctt
    12601 cagcttcggc ggagccgatg cctccgcttc tgcgcttctt tgcattggct ttgccgaagg
    12661 cggagcctcc gcttttcggc tattcggctt tgccgaaccg aactgcttct tcgcatcgtc
    12721 ttcgccgaag gcggagcctt tgcaaaggaa gagcaaagga agggcgaaaa agcgtaaaag
    12781 tgaaaaagcg aagggaatag caaaagaaag aaacagcaaa gtacaaatgt gctatgctca
    12841 actgaaggca caaagaaatg aagtaaaaaa aatcaattaa ttattttatg ggattacctt
    12901 ggtatcgtgt tcacacagta gttattaatg acccaggtcg attaatttca gtgcacttaa
    12961 tgcacacagc attagtagct ggttgggctg gatcaatgac actttttgaa attgctgttt
    13021 ttgatccatc tgaccctgtt ttaaacccaa tgtggcgtca aggtatgttt gttttacctt
    13081 ttatgacacg tttagggatt actcaatctt ggggtggttg gacaattagt ggagaaacag
    13141 ctacaaaccc tggaatttgg agttatgaag gtgttgcagc ttcacacatt attttatcag
    13201 gtttattatt cttagcttca gtatggcact ggacatattg ggatttagaa ttattccgcg
    13261 atcctagaac agggaaaaca gcattagacc ttccaaaaat ttttggaatc catttattct
    13321 tatcaggtct tctatgtttt gggtttggag ctttccacgt tactggatta tttggtcctg
    13381 gtatttgggt ttcagatcct tatggtctaa caggaagtgt tcaacctgtt gctccttctt
    13441 ggggagctga tgggtttgat ccttttaacc caggtggtat tgcagcacac catattgcag
    13501 caggtatctt aggtgtatta gcaggtttat tccacctttg tgtacgccct tcgattcgcc
    13561 tatattttgg tttatctatg ggtagtatcg aaacagtact ttcaagtagt attgcagcag
    13621 ttttctgggc agctttcgta gttgctggaa caatgtggta tggatcagca gcaactccaa
    13681 ttgaattatt tggtccaact cgttaccaat gggaccaagg attcttccaa caagaaattc
    13741 aaaaacgagt tcaaactagt attgcttcag gagcatctct ttcagatgct tggtctaaaa
    13801 ttccagaaaa attagctttc tatgattata ttggaaacaa cccagcaaaa ggtggtttat
    13861 tccgtacagg agctatgaac agtggagatg gaattgcagt aggatggtta ggtcatgctg
    13921 tttttaaaga tcaagaagga cgcgaactat ttgttcgtcg aatgcctact ttctttgaaa
    13981 cattcgtgcg attcgttgtt ctgaaaccta cggggggaag gaactaaagg atattagaac
    14041 atttgttcga aatcctcaaa ctgtctttta tatgtgggtg caagtcccac tgccctgaac
    14101 gctgggtata aagcacgtaa aagaccaaat gaatttggtt ccccggggct tcaaatgtgg
    14161 ttgtgaaaca taggaagtct gatgcacggg acgaacgcct taatagatct caagaatgcc
    14221 ctattgagat caggcaagca agattctaca atcgactctg gactaatgga tctaagtatt
    14281 cattggaaaa gaacctcgtg ggctagataa agcaaaatgt cgaatattaa ctatcgtaac
    14341 aaagacgctt ggggataatg gtgcaataat caattgatat tgataaccca ggtttcacca
    14401 aataaggtgg agggtaattt cggagtgacc aatgaatgta tgagtcacag cgtttgtccg
    14461 atacccccgg tagagagaca tagcctaacg aatcaaaata gaaagacgga acgaataaaa
    14521 ctcttctagc tccagatcct ttatctggta ggacacaact aatgcaaaaa agagtttagg
    14581 atggtccaaa aagctaaaga ctgagttgat ttaacaactc gacaaaactc tgaaaaggag
    14641 agggggtaat tcccggtata tgctgaattg gatcgcggga tttagagtaa attgactaat
    14701 tctgtgaata tgcttaaatc aaatgataaa tcaaatgaaa gatggaacga ccttccttgg
    14761 aaagagattg aaaaggaggt ctggcagcag caattacaaa tttacaaagc aactcgggat
    14821 gggaacattc aattaactcg aaagctgcaa aaacgtcttg ttaactctta caaagcgaaa
    14881 ttattagctg ttaaaagagg aactcaagac aatcgtggca gaaaaacctc tggcatagac
    14941 aaaaaagttg cagacacctc ttgcactaga tttcaattgg tcaataactt agctattgca
    15001 tcacctgctc ttcctctagg tagagtttgg attcccaaac ctggtagaac ggaaaaaaca
    15061 cctttgggca ttcctacaat tagagacaga gccttacaag cccttctcaa attagcgatt
    15121 gaacctgaat gggaggccaa attcgagcct aatagctacg gatttcgacc tgggagaagt
    15181 tgtcatgatg ctacaaaagc aattgctcaa tttctccatc aaaaacctag gtatgtgctt
    15241 aatgcaaata tagcaaaatg tttcgacaaa attgatcacg agaaactctt ggataaatta
    15301 ggttatacag gctcctttag gagacaaatc ctgttttggc taaaatctgg agttttagat
    15361 aagaatgtat tctctgagac agatgctggc acacctcagg gtgatgaaat ttgtgcttta
    15421 cttgcaaaca ttgctttgca tgggttagaa gaatatctga cagaattcat tcaaactcta
    15481 aagattccag atacaggtcg tgcgaaacgt cgctggatgg aaaaaagcag gaaaatttca
    15541 tcctttggta ttattagata tgcagataat tttgttgttt tacacgagca aaaatgggtt
    15601 gtcttagcac ttaaaacaga agtcattcga tttcttaaaa gcattgggtt agagctaagc
    15661 gaaaccaaaa cttgtttaac acacacactc actctgcaaa atgatgacac taaagaagaa
    15721 ggatttgatg gaaacattgg attcgatttt cttggattca cttttagaca ttttcattca
    15781 aaatattgtt cagcatttga ctctaagggt cgctctttag gccataaact tttaatctat
    15841 ccttctaagg agaaatgtca attacatcga aaaaaacttc atgaaattat tttcaaacaa
    15901 ggaaaagctc taagtcaaga agctctaatt aaaaagctta atccggttat tagtggatgg
    15961 tctcgctact ttggagtttc tgatgcgaat tcgatgcata tactatctaa gatggaccaa
    16021 gttttgtttc ttcaacttca acgatgggcc tatcgacgta gtaaaaaagg caaaaaagaa
    16081 agtgtaaaca aatattggag gaaaattaaa aataggaatt gggtttttgc aaccgaaaac
    16141 gaaacattag ttcgtcattc cgattactcg aatccaataa gacaatacgt aaaagttaaa
    16201 tctgatagta gcccttttaa cggggaaact atctactgga aaaaacgctt acgtacgaat
    16261 cctcttcttt ctataagagt ctccaagcta ctttctctcc aacaaggaaa atgcaaattc
    16321 tgtaatgcta cgtttaaaga tggagatata atggaagtcg atcatattat acctactgct
    16381 catggtggta aggattacta taataatctt caacttctac atggccattg ccacgataca
    16441 aagacagctc aagatagagt taaatattcc caaaccttgt tgcgcgaaag caaaatttcc
    16501 gagtagccgt atgatgggaa actatcatgt acggtttcga atgagaggtt ggagaaggat
    16561 aaaaacaact ccaatcgact ctaaccctgt tattttatta gataaagatg gtgttgtacg
    16621 tgcagacgta cctttccgtc gtgctgaatc aaaatacagt attgaacaag taggagtttc
    16681 tgtgactttc tatggaggag aattagatgg attaacattc agtgacccag ctactgttaa
    16741 aaaatatgct cgtaaagctc aattaggaga aatttttgaa tttgatcgtt caactttaca
    16801 atctgatgga gttttccgta gcagtccacg tggttggttt acttttggtc acgtatgttt
    16861 tgctttatta ttcttctttg gtcatatttg gcatggagct cgtacaattt tccgtgacgt
    16921 atttgctggt attgacgatg atttaaacga aagtttagaa tttggaaaat acaaaaaact
    16981 tggagataca agttctgttc gtgaagcttt ctaatttaga aaatttctat tcttttttat
    17041 ttatataaaa ataaagaaat aatacaaatt acctttcttg tattatttct ttatttttat
    17101 aatttctcac aaatttcttt tctcttcatt tcttgcatgt tcttttgctg cgtgttcttt
    17161 cacctcatca atcaaagatg tccgcaacac attctcttca ctttcgacct tccttcgctc
    17221 ttccgctctg cttcggcaaa gccaatgcgg agaagcggag gcattggcat cggctccgcc
    17281 gaagccgaag ccgaagtgaa gaagcggttc ggcttcgctg aaaagcggag gcatcagctc
    17341 cgctgaagcc aaagcaaacg aagtgaaaga gcaaaagcaa agaagcagct gcaaagaagc
    17401 ggctgcaaaa aagaaaagta gagaaaatca atttttatgc actaaaaaaa acgaaattta
    17461 ttaaaatacc aaaattttaa aaaaattaga aagaaattta tttatattaa tttttttaac
    17521 ttattttttg aatttgtaaa aaaaaaaatt acaaataatt aaaaatgtaa ttttttatct
    17581 ttttatattc aaaaaaattt attctaaaaa aatgttttga tattaattta tattaattta
    17641 tattaattta tattaagttg ggtctggatt ttatccaaac aaatgaattt aacaaatatt
    17701 atttgaagtg cttttttttt tgtgttcact ttgctttctt tgcgcatagc acactgctac
    17761 tttattactt cgcttttctg ctttgtcatt cctttgcaac aactcagcga aagcataatg
    17821 tctgcaaagg aagcatgcat ttgcaaagtg aatcactttg cagcagtgta ttggtccttt
    17881 gtcatgcatt tgcttctccg cttctttgct ttggcttcgg cttcggcgga gccaatgcca
    17941 atgcgaaggc atcggctccg ccgaagtgag cgaaggaaga agccgatgca aaccactttg
    18001 tggctgtgca gcaaaaaagc aaatagccgc agaaaagaag caaagggctt tcttctttgg
    18061 tctgcattct ttgctttgct atctttgctt tgctatcttt gcttccttct ctgctttcaa
    18121 ttctcttcgc ttcttcttcg ctttttcttc gcttctctgc ttttttgttt gattttcggc
    18181 tattcggctt tgccgaaccg aaccgcttct ccgcttcggc gaagcctccg cttctctgca
    18241 tcggctttgc caaagcggaa ggaaggaagg aaggaaggaa ggaaggaagg aaggaaggaa
    18301 ggaaggaagg aagagcgaag gaagaagcga agaaaaaagt gaaaaagtgg ctgcaaagga
    18361 gcgtcggagc gaagaagtga agaaatgaat aaaaacttca aaatttaagt gttattggtt
    18421 cattttaaaa tgaagagaaa tcttatttct ttacatctac tatgtggaag tgaagaagca
    18481 aaccacttct ttttctttgc tttgcgataa cctttaactt tattaaattt gcattaattg
    18541 ctcctttcta cttgaatatt agaaattaca ttaaatttta tggaagcttt agtttataca
    18601 tttttattaa ttggtacatt aggtattatc tttttcgcta ttttctttag agaacctcca
    18661 cgtatggtaa aataatttaa taattttaat atttattttt gtttggtctt tcttttgtaa
    18721 cagagaaaaa aaaatcttct atgttttgaa atctttgatt tttattttgc ttcctcatcc
    18781 tccccctttg gggggagtcc tacggacgtt tggatgagtc ctgtggacct tttgcttctt
    18841 tgcttctcct ttgctttgca gctgcattgg ctctactaaa gcagaagcgg agcgaacctc
    18901 gtctttgctt cgctcctttg ttttgctcct tcgcgtctct gcatcggctt cgccgaagcg
    18961 gagcgagggg aagaaagagc gaaggaggag cgatgaagca aaggaagcag agcaaagtaa
    19021 agatcgtgtg gcttcacaca tagattgttc tgaatcaaaa atttagaaaa ataaactcca
    19081 aacaataatt cttttaaatg aaataaaaaa agattaattt gaaataatag tcctagtttt
    19141 taggactatt atttcaaatt aatcttcatg ttcttcaaat ggatctctaa gttttttaga
    19201 cggaggtcca aaacttacat aaacagaata ccctgttgca cttaataata gaaaccataa
    19261 aaaaaaggta aagaaaaaag caggactatc catattttac acaaaacaca tttgactttt
    19321 attctccaat aaatatatta tgacagaaag taaaaaaaaa ttcaaattaa tttttaaaat
    19381 ggcaacagga acgacttcta aagcaaaatc aagctctgca gatcaagagc caggaattgt
    19441 aactccttta ggaactttat taagacctct taactcagaa gcaggtaaag ttttacctgg
    19501 atggggaact actgtactaa tgggtacttt tattgcactt tttgcagtat ttttattaat
    19561 catcttagaa atttataaca gttctctttt attagaagat gtaactatga gttgggaaac
    19621 tttagcatct taataaaatc ataaaaatat aaaatgagtt tttttttctt ttttaaaaga
    19681 tttaagtttt ttttaatttt taattttttc acaaagtgaa catcaaaatg aatttataga
    19741 ttgatattta gtgcaaattc aaaaataata aactcacaat gaataattag aaatagaata
    19801 attagaaata acagaagatt aaaaaaacaa atattttaaa aaagatttag aaaaaattta
    19861 agaaatagat taaactgttt gatgtaaaac agccctttat tttcaaaaaa aattataata
    19921 atgtaagatg tccgcaacgc ggagagatta ttttataatt tcattatcaa atttttattt
    19981 ctttatttaa tttttttgaa ataaataatt atttcaactt ctttttttct caatatttct
    20041 tttttcattt tatcagaaag caaaaagaat aattaatcaa aaaagaaaga agttgttagc
    20101 atttgcatct gttcctttgc tcctctgttc ctttgctcct cttacccttt gttcatctcc
    20161 ttcgcatacg ctacgcttcg cctttcggcg aagccgaagt gagcagagaa ggaaggaaga
    20221 gcgaaggaag aagccttcgc ttcagcttcg ccgaagcgag cgaatgcaaa gaagcaaaga
    20281 agcggttcgc tcctcttcac tttgcttcct tcgcttcggc gaagcgaaga agcggcatag
    20341 cagagaatgc aaagcgaagg agaagcaaaa aagcagctgc aaagcgaaaa agaagtttaa
    20401 atattgaaat aaaattgaat ataaaattaa aaagtttgag tcagagttaa ttcttgaatc
    20461 ctttttgatt tttgggtttt ttttatttaa acttttcaat ggtttaaata tagtcataaa
    20521 caattatttt tcttctacta tggaatctat gtttttaatt cttgcaaaat taccagaagc
    20581 ttatgcacct tttgaagcaa ttgtgaacgt attaccaatt attcctgttt tcttcttatt
    20641 attagctttt gtttggcaag catctgtaag ttttagataa actataactc acttgtggta
    20701 ctttttaata tatatatatt tgatgaaata tcatatattt atttcatcaa atatatatat
    20761 atatatatat actttttttt taagcttaaa tataaattta ttcattaaaa ttatttaaaa
    20821 gtaaatacta gataaactat tcactttatc atttatataa atttatatat aaaaataata
    20881 atataaaata tatatagata tttttactat tcatcaatct tccattgttt ggagtgtttt
    20941 gtgtattgaa tattattagg aaaacaaaga ttgtttgaga ttttagatca ttgaggatta
    21001 aacattccaa gagaaaataa atctttgatt ctaaaagaca gttgttcttt caatgcatat
    21061 tcattcactt ttttgctgcg cacttttgct ttgcaaatat aggaaaaagc aatcgcatac
    21121 gcagattaca aacaagcttt gatcatcgct tctttgcttc tgtggttttg ctttgctttt
    21181 tcactttttg gctttgctga accgcttctt tgcgaagtgt tcgcttcggc ttcggctccg
    21241 ccgatgcctt cgctttgttt cggcttcggc ggagccgatg ccttcgcttt gtttcggctt
    21301 cggcggagcc gatgccttcg ctttgcttct tcgctttgct tcggcttcgg cggagccgat
    21361 gccttcgctt tgcttcttcg ctttgcttcg gcttcggcgg agccgatgcc ttcgctttgc
    21421 ttcggctccg ccgaagccga agcgagcgca ggaagaagga gaagcgaaga agcaaagaag
    21481 cggttcagca aagccgaaaa gcaaagaagc ggagcaaaga agaaaaaaag aaaaaaagat
    21541 ttataatttt ttaattattg cttttttttt tttttttttg tatattaata aataccaaag
    21601 atttaataaa atctatgcat tacctttaaa ggtacggaga aataacaatt ttttttatat
    21661 aatcaatatg acagctattt tagctaaaaa tgatgcttct agcctttggg ctcgtttttg
    21721 tgagtggatt acttctacag aaaaccgtct ttacatcgga tggtttggtg tattaatgat
    21781 ccctacatta ttaacagcta cttctgtgtt tatcatcgct tttatcgctg cacctccagt
    21841 agatatcgat ggtatccgtg aaccagtttc tggatcttta ttatacggaa acaacatcat
    21901 ctctggtgct gttgttccta catcgaacgc aatcggtctt cacttctacc caatttggga
    21961 agctgcttct ttagacgagt ggttatacaa cggtggtcct taccaactta tcgtttgcca
    22021 cttcttctta ggaatctgct gctacatggg gcgtgagtgg gaactatctt accgtttagg
    22081 tatgcggaga gacgatacta agaaattgtc tcgcattgac gcttgcccag agggaacaaa
    22141 tgaatcaact ttcaaagaaa gcggaacaac cgctgaagaa aatgaaacaa ataagttacc
    22201 tccagaatca ggtgaaatgc aaggaaaacg tcgtcgtgaa atgaaaggtt tgcacttcca
    22261 attttagacc attttttaac aagtattgag aaacgtaagc ttaatgggag aaatgtttat
    22321 ttggagttta tggaaaaaat gaaacaaaaa aaaccacaat atactccagc taaagatttt
    22381 taccctacag ctgtgccaaa accaatagat tctctttttg ttgatacaaa aagagatatt
    22441 ttaatttatt tagaaaaaca ccgcattata cctggtcacc aaaatgggac atatgaggaa
    22501 caaaatgttg ttttattaac atttcctcaa catgtaatgg ctcattatct tcgtttttta
    22561 caatacggaa aaattgctga tcgtttagcg gttaataaaa tgttgggaca aaataatgct
    22621 caaagtcgtc tagacatggc gcgttatgct ggctcattag gtggcacaca acagcaaaaa
    22681 aacttacgcg atcaaaaaag aggttggttt agttcggaag tgcaaagtaa attaggtgaa
    22741 aaaggtgcag cttttgctaa agcaaaaggt gttggggcct atgatcctaa taacttatta
    22801 gatggtttag aggcttggca aaaaaaattt caacaagatt cagcttttcg caaacaaatg
    22861 ttgaataatc tgcaacaagg attacaaact caagctcaac tgggaattaa tatttatgat
    22921 ccagtctctc aaagacaccg tgtaatcaat ggaaaaggaa tttcaattga tggaaaaatt
    22981 gttccatccc ccttattcaa ttgtttattc agatgaatct tttgaatatt ctgaacaccg
    23041 tgttcattta tcgcaagatt tttattggaa tcacattaaa aataaaccag ttggaaaaag
    23101 agcaaattat cgtaatccta agccaaagaa acctaaaaaa aaaacctagc cgctttgcat
    23161 cggtgcgctt tggctttgcc ttcgcatcgg tgctttggtc gcgctgtcgg tcgcgcaagc
    23221 gcgttcggtt gcgcaagcac accgaaccac tccgcggaag cgaaggagcg aaaagccgaa
    23281 gaagtgagcg caccaatgca attcatttca aagaaccgtt cacttgcagc gaatctaaaa
    23341 taaattttag accgttcaac gactagagag attttctctc cacgagtgcc tgaataaaat
    23401 tcatatcaag aattttatat gacatagtct gatctttgga gaaatctaaa gaatcaaggt
    23461 ttaaatgacc ttgagataac ataaatgatg cgtccttgga ttgctgttgc atactctgca
    23521 ccagttgcag ctgctactgc agtattcatt atctacccta tcggacaagg ttctttctct
    23581 gacggtatgc ctttaggtat ttcaggaact ttcaacttta tgatcggtgc ggctcgttct
    23641 cctgaaacga atgttgaaat cacattaggg gaaggaggga ttacaggtta acctagttaa
    23701 tcctgaaatc taacttagtt attgtacagg tgaaagtcct gttgccctta acgctgggta
    23761 aaagcactta aacaacctgt taaacaggtt gcccgagcat atacgaatgg gtgtaaattc
    23821 gcaatgctac tgccgggaag aaagcatgta aggcacagaa ttcgactgtg caaactcatg
    23881 caagcacaac tcttatattc gagcctggac tgaataggaa agggatctcg tgggataaga
    23941 aaatgaacca tctatataca aaaccatcgt taaaagttcg taggataatt cgaatgtctc
    24001 tattttacat agaggtccta tattcaaaca agaatagggt agtccccgct aggtctcggc
    24061 caccgcagcg gagcgttatt ggacagaacc ccggtggaat gatgggtcct aaggagttaa
    24121 acaataacta ggaacgagaa aatgccttct aactccttaa cttgttaagg taaggtcacc
    24181 ccccatatgt tagaaggttg taggatgctt ctaaaagcca atggctctgg agagatacac
    24241 ttcaggacaa aaactctgaa aaggagagga ttaacatcca gcatatgcta actagaagcg
    24301 cgggaatttg ctagtattta cctaagctat gaaaatgcca aataatggat ggaaatcaat
    24361 cgattgggca gtagtccaaa agaaaatttt taagtggcaa caggaaatct acttagcgtc
    24421 taaaaacggg gacaaatgtc tagttcgtca cttacaacat caattgctaa actcattaga
    24481 ggcaaagtta cttgcaatcc gtaaggtgac acaagataac acaggaaaaa ctacagtagg
    24541 tattgacgga gttaagaaat tccctccctc tcaacgactt gcactagtgg aacagctgaa
    24601 gtttccaacg aaagcgaaac ctctccgcag ggtttggatt accaaaccag gcacaaacga
    24661 gaaacgccca ctaggtattc cgacgattaa agataggtgt ttgcagacac ttcttaaaat
    24721 agctttagaa ccggaatggg aagcaaagtt cgaaccgaat tcttatggat tcagacccgg
    24781 acgaaacact cacgacgcga ttaaagcgat ttacgatgct acagttaaag gtagtaaata
    24841 tgtattcgat gcagacattg caaaatgttt tgatagaata aatcatgact atctactgga
    24901 taagattggt cttaaaggta agttgagaaa gcaaattcaa tattggttaa aatccggtgt
    24961 attggatgcg ggaacgttct cggtgacaga acaaggtaca ccgcaaggtg gaattatctt
    25021 gccattgtta gcaaatatcg ctctacatgg tctagaaaat tacttgaaaa agtggatttc
    25081 tgacaaacca gtcaaaagca gaacaggagt gttgcttaaa ccaggtagac gagcaaaatc
    25141 aatccacgtg attcgttacg cggatgattt cgttatttta cataacgata aacaaatcgt
    25201 tctacaggct caagaagaag taaaacgttt cttgaaacct atcggactcg aattgtctga
    25261 aacgaaatgc agatttacac atacactgga tttacagaaa tgtgatacag aagcagaagg
    25321 tttcgatgga actgtaggtt ttaactttct tggtttcaca atcaagcaat ttaaaactag
    25381 acacaggagc gctaaagcaa ctactgggca accattaggt tataaaactt tagtatatcc
    25441 atctaaaaag gcaatcaata aataccagga aaaattgcac gatttagtgc taaaacaagg
    25501 gaaacaactt gatcaaaaag cgttaatcaa gaagttgaat gcagtcattc gtggttgggc
    25561 atcttatttt ggcgtatctt ttgggaacac tacaggtcat ttaggtaaac aagattttct
    25621 tttataccta aaaatcagga ggtgggcaaa gcgcattact ggtaaatcat catcaggaac
    25681 aaaattctgg tctcgtcttg gtagtagaaa atgggttttc aagtctgtga aatcaataag
    25741 atccaccaaa cgaagagatt attttacttc aacacattga ttactccact ccgatttcaa
    25801 cgtatgttaa agtcaaaagt gaatcaagtc catattcatt ggatgactct atctactggg
    25861 caatgagaaa agcaaacttc cctggtttca atactagggt taaaaatctt ttgaaaaagc
    25921 aaaaaggtgc gtgttaatgg tggaacttag tatttttcga tggtgatgta atggaagtcg
    25981 atcatattat tccaaaatct cgtggaggga aggataccta tgaaaacctc caattactac
    26041 atcgtcattg tcacgacatt aaaacagcag aggaatttgc tgtttaaaat cctcgttttt
    26101 agatattgtg gtaatatttt cccgaggagc cgtatgatgg gaaactatca cgtacggttc
    26161 tgaaagggag gctcaaattg gtaacaagag agtcgaccca acctattcca agctgaacac
    26221 aacatcctta tgcacccatt ccacatgtta ggtgtagctg gtgtatttgg tggttcactt
    26281 ttttcagcaa tgcacggttc attagtaact tcatctttaa ttcgtgaaac tactgaaaac
    26341 gaatctgcta acgctggata caagtttggt caagaagaag aaacttacaa cattgtagct
    26401 gctcacggtt actttggacg tttaatcttc caatatgctt cattcaacaa ctctcgttca
    26461 ttacgtgcgg cacgaggagg gtatgcatcc taaggtaaat gaagcttgct tcacttacta
    26521 tggatatact ttccgtagcc actgtctata gcggttgcaa cgcaacccaa tggttaggta
    26581 cattgtctcc tgctcggggt attcatattg gtgacaatat gggtataagc actcgagaaa
    26641 tgtcctctgt atgagctttg ctgcagagaa tacatagggc tagggggaaa ttctttagag
    26701 tctggtgcag cctcgtgacg agctctgcag agcttttacg cttgggtgct agtgtcctcg
    26761 tgaggggccg ataacgggaa gtgtgtattg acgtcccaat cctactatcg aaatctagcc
    26821 ggggtgtttc acaccagaat actttaggat gcatctatag gctgtggaac gtgtaactga
    26881 ctcagcgcct ctttgttcga ctacaaaagg tgggcataac ttgctagttc gactgagcca
    26941 gggtggattg ctttcctaat caatctgtct ggcgaaggta aaacaaaagc caaaggaata
    27001 aataacttga cagaaccgta tctgaaagga ttcaattagg attagcaagg tcagtattca
    27061 tagctttgtg tcgcgtgtgt tttcaaattt atccaagagg gacacttatg aataaaatca
    27121 aattctcgaa tggtaaagcc gctttagctg attcctggca atcgattagc tgggagcata
    27181 tcaatgattc ggttaaaaat ctccgcggta aaatttacaa agctaagcaa agtaataata
    27241 tttctttggt acacaggtta caaggcatta tgctgaggtc agatgctaat atcctccact
    27301 ccattagacg tgtatcatct attaacgttg gtaaacgtac tcctggtttg gataaaatgc
    27361 taatcaaaac gaacgaagag cgatggaacc tgttcctcga aattcgtgaa cttaaaatgt
    27421 cagattggct ggatattgct aaacctgtca agagaatcta cattcccaaa ccaaatggaa
    27481 agcttcgacc tctagggatt ccttctataa aggatagggt aatccaaaac attgtaaaaa
    27541 atgccttaga gccagaatgg gaagctgtgt ttgaatccag ctcgtacggg tttagaccaa
    27601 gtaggtcatg ccacgacgcg ctcggtcgta tttacttatc tacggctcga caaaagaaaa
    27661 aactgtgggt tttagatgca gatatcaaag ggtgctttga taacattagc catgactatc
    27721 tactcaagtc gcttggtagc tttcctgcaa aaagtgttat tgaaaaatgg ttaaaagccg
    27781 gctactgtga atttccgtca accgatgtga ttgaaacgac ttctggtact ccacagggtg
    27841 gtgttatctc tccgctttta gccaatatcg ctcttcatgg tatggaaaag gttcttggta
    27901 tcaaaactgt atcgactaca gggcacaact ttgggacgaa cgtatattct tacgttcgtt
    27961 atgcagatga tttcgtgatt cttgcagaat ctaaagaact gtgtgaaaaa gccaaagtta
    28021 ttgtggaaga ttggttaaaa actcgtggtt tagaattcgc tcctgagaag gtccatatca
    28081 ctcacttacg tgatggtatc aaatttttag gctgctctat taagctctat ggtgaccaaa
    28141 agaagaaact tcttattaag cctcacccgg aaaaggtcgc tgccttcagg tctagactta
    28201 gagaaatctg gctagatcac aaaggtcaag cccctcaagt cgtgattaaa aaacttaatc
    28261 cgattatccg tggctgggca aattactata gtccttacgt ttcgaaggaa atcttctctg
    28321 atcttgatca ctatatgtat cacaggtctt ggcgttatgc gaaacgtcga catccacaga
    28381 aaaaccatca atggattgcg tccaaatatt ttggtcagca agacagtcca tctaagaata
    28441 aatggagatt cttcggctat gtaggacaag atcaaaagat cttcctacta aaattcgcag
    28501 atatccagat tcgtagacat gttctcgtaa aaaataacat gaatcccgac gatcgttcga
    28561 ttgatgcctt aaaatattgg tcgaaacgtg atgctaataa acaatatcta gcttggggag
    28621 gctacgtaag ccgtctgaaa ttagcaaaga aacagtatca tatctgtcct atttgctatg
    28681 aaactcttta taatgaggaa gagcttcatg ttcaccacat gaaacctaag aaattaggcg
    28741 gcaaagatac atatgggaac cttgttatct tacatgaact ttgccatcgt cagactcact
    28801 cgctaaaatt aactgagagt gacttgcgaa acagggtttt taacttgcgt aaatctatga
    28861 gagaaactct ggctcctcaa gaagggctag aagacactct tgaatcatta acttaggctc
    28921 tggtctctat ggggtattat tatgggaact ggcttgagcc ggatgcaggg agacttgcac
    28981 gtccggttct tagggagcct taagggaaac cggcgggcta cccgacactt cttcttagct
    29041 gcttggccag tagtaggaat ctggtttact gctttaggta tttcaactat ggcattcaac
    29101 ttaaacggat tcaacttcaa ccaatcagta attgactctc aaggtcgtgt attaaacact
    29161 tgggctgaca ttatcaaccg tgctaactta ggtatggaag ttatgcacga acgtaacgcg
    29221 cataatttcc ctttagattt agcttcagtt gaagcacctt caatcaatgc ttaatttttt
    29281 taattaagag aaatcaatat ttttattgat ttctcttaat tttcttctct taattttctt
    29341 ctttaaaaat atttgaactt aattttcttc tttaaaaata tttgaactta attttcttct
    29401 ttaaaaatat ttgaactttt gttaaattca aatttcaaaa aataacactt aataaataaa
    29461 gtttaaaaaa tttttcaaaa aaaaatataa aatatatata tattaaattt acattcgatt
    29521 ttccttttat aaaaaaaatt tagaacaatt attttttagt taataattct ttactttcaa
    29581 ttattaaaag taaagaatca ttaactaaaa aataaataaa ataaaaaaaa aattttattt
    29641 ggaataataa cttattaaaa ataattaaaa ttaattactt tctataaaaa cgagagaaaa
    29701 taaaaataag atcaatttct tttaatgaac cttttatatt atatgtataa acaaaaaaat
    29761 ctaataattc tcggttttgg ttaaaatata aagatgtttt attaaatgaa tcatatatca
    29821 tatgagaata tatttcataa tagaaagtat tttcaaaatt taaccaataa ttccaagaat
    29881 ttgcatttaa gaaccaacgt cttacacgtg ggttataatg ttggtctgca tctgggaaat
    29941 ctaacattga atctgtttta tttgaagttt tagaataaga aaaaatcgat tttgattgtt
    30001 ttaaaccaag tttttcataa gatgacttgt tattgggttc atccggatcc tttttatcag
    30061 tgcttgcacc aataaaatat tgttgattta aagactgaga ataattgtta tgattttgtt
    30121 ttgtttgttt tggttttgct ccctcgcttt gcaaaagagc agattgaata tacattgtac
    30181 gccaatcaat atcacttaaa taagtaactt caacattatg ttcagctaat tgtccattcc
    30241 accattgatt aattagtgaa aagcgatgtc taatattaag tcgattttta taataagaat
    30301 gacttgagct taatttaaga agatttgaat ctttattata agaaaattct ttgaaagaac
    30361 tttcaaatga tgttaatcga ttttcaaaaa gttgagattt aaaggattct aaaacaggct
    30421 tattatataa tctttttaag aaacgttgtt tttgatgcat ttgcattttt tcatagatag
    30481 aaaaagttgc tttttgttgg aaatcacgtt caattctttt gaagttttca tattttttag
    30541 atggcattaa aagagatgaa gctggaggac ttggaggttc tcttaaacta gattggtttg
    30601 gattatcaaa agaaagcatt ttagtaataa ttaaattttt attatataaa aagcgctttt
    30661 gaagaattga aaaaattaat gaagtagcaa aatgccaaga tttggatctt atcatatgat
    30721 ccataataga aaaatttaat ttttgcattt tttcacttcc cttcatgaaa gaagagcgag
    30781 acagattaaa tttgtcataa gttattagat ttttatttgt gtttatttta ctttcattaa
    30841 tagaagtaaa agaatcatat aaattgcttt ctttcgctcg cggagcgaag gcttcggcgg
    30901 agccgatccc tctgcattgg ctttgacgaa gcgagcaaag aagcgggcga ttcttactaa
    30961 ctaaaaattc tgcaattttt ccacctagaa gtctcataat aaacatttta aatgtattta
    31021 atgatgaata aagcgtatgg aatacaaatg gagaagattg ttctaaaatt aaagatttat
    31081 tataaagaga aaaataagtt tgatctttta aaaaatctga agaaataaga agatttccta
    31141 tctggaaata accaaatgat atttgagaat aaattttttt tctattagaa ggattaaaag
    31201 atataatttt gttctctcgt ttcagctttg ccttcgctcc ttcactttgg ctatggtgga
    31261 gctgatgcga aagagcaaga gaatcttttt caataaaaaa gctctgtaaa gcttgacttg
    31321 gatgtataat aggactttta gctgaattgt aattaacatt acaagataat tttgttttac
    31381 taataagatt cgaaatttgt gaaaaattga aattttctgt taaaatacca taatcaaatc
    31441 gatcaaaagt atctttcagt cttccgtgga gtgaaggagc acttcgcttc tttacttctc
    31501 cgcttctctg cttatccgct tctctgcttc tacgcgagcg taaggaagga aggaaggaag
    31561 gaagaaagag cgagaatttt ttttgtaaaa tttgttttct ttcactcaca gaataaagtg
    31621 aatcagcacc aaaatgcatt tgaaaaagac tccatctatt cgttaaattt ggaagtaatg
    31681 gtaaagatat tgtttcatca aaacgtcctg gtcttcttaa agcaggatct aaaatagaag
    31741 gaagatgagt tgttgcaaaa acaacaaaac ctctattaga acgtacacca tcaataataa
    31801 ctaataaatc agtaatcata tctttattat aagaaaaatt gcgcagtgtc atatctgcta
    31861 aaattgcaac ttttacacga attgaatcat tttttgatgc aattatattt tcagcgacaa
    31921 atgaattcca tgatatttgt ttaacaactt tttttggttt taattttctt tgttctttca
    31981 tcattaaaat agtaaatggt gatgttgcag gtggtgcaaa gaaattttcg gatgcaattt
    32041 gtaatctact aatattaaaa gactgtgaaa aattgttttg tttatcatta gattggtcaa
    32101 acattttatt ttcaattgtg tttgcttcgg ctccgccgac gcgaagaagt gaaggaagag
    32161 aaattggata ttttttttga tgtgttggtt ttgtattgtt taaaaatgtt ttaaaagaat
    32221 ataaatcttt attataaaga ttagtaggta tcaacattga aaagtctcct ttataaggtc
    32281 ttctaaaatc attaattgaa tgtctacttg attgataaat catttgattt ttttcacttt
    32341 cttcatcttg ttcaaatcca aaaattgaaa actcattttc gcgcgaagca aatgaatttt
    32401 catcatctga aattaacatt ggtcttcttt ctccaatgat atgaagatct tccattaaaa
    32461 agaaacatgg agtttgtaat acaattgatt caaaaacatc tcttaataat ttcattccta
    32521 ccgcaacacc tctttgaatg gatgcatatc gattagcatt atcaatcatc attttcattt
    32581 cagattctcc agcaagggct tgaataatta aactgccata actacctcta gattgaaaat
    32641 caaatgaact tttaatagaa tttaaaaaat ttgaagaaat agctgatctt aaaggaagat
    32701 cagatacatg tgaattaaca attaaaagat ttttagaaac tttatgtgaa aaaagacctg
    32761 aataaatttc acacataata gatccaagag tatattgaat gggttcataa ccattaataa
    32821 aatgaacata taataaagat tttggtggag agatatctaa aaataaatca gtatctttta
    32881 aattaaaagt aacatattga ttacttgacc aactttttgt tttataaaaa ttttttaata
    32941 cattcttatt agaaatatta tgtgcttttg cgtcaccaat gaaagattga cgaagcagct
    33001 gctttggcga agccaaagca gaagcatgcg aaggagcaaa gcgaagaagc ggtgatattt
    33061 tatttttatt tttattttta tttttaaaat tatatgttgt gttttcaagg tgaaattttt
    33121 gatttgcaaa actcataatt ttagattgta agttgttaga taaaggtgaa gaaataaaat
    33181 tcttatgctc ttccttcctt tcttctactc gcttcgcctt cgcatcggct ccgccgaaac
    33241 gagcgtaatc tgaattcaaa acagaaaaat taataaaagc tggatcttgt attaatcgtt
    33301 caattaattt ttcttgttct tctttcaaac tagttaaaga tggaatatta atattatatt
    33361 gttcagctgc tcgtattaaa atatctgccc aaatatccca aaaaattttt ccttttttct
    33421 gtcgaacaat taaatcaata tctggcttta acattgaatc aataaataaa tggaaaaaat
    33481 tccataaacg acgttgcata aaaaagctta aaatatttga aacagaaaaa gagaacattg
    33541 aagtgcctaa tgttttttct agacttaaaa tgtcattatt agaattatgg aattgtattt
    33601 gtttttcatt aagttttgaa tcaaagattc caaaaccatt taattctaaa gaattcataa
    33661 tattataaat atttgtagaa ttttggaatt caacaaaacc taaaattcga gtattacgga
    33721 aaaatttttg aaaagaatac caaaaataca tatcaaaagt ttctggtata aaactagaag
    33781 gatcagaaga ccattcaatt agaaaaattt gagcaatcca ttcaatcatt aattctgctg
    33841 gtttttctaa aaatttataa ataattaata aaaaactttc aaataaatca attattttta
    33901 ataaaaattg ataagttgat tcaaataatc caatacttaa atgtacaaaa ccatatgata
    33961 aatataagaa aaaaagagca aaataggttt caatattcct aaaagagata aatcgtttat
    34021 atgattctgt cattaaattt tttttaatat ctaattttgt tcgctcgctt tggcgaagct
    34081 gatgcgaagg cgaatccgag cgagggagcg aagcgataat atttaatatt ttttttgtat
    34141 aaagaaattc aacaatatta ttcgaaaaag aataaataaa aggtgtttga cttgtaatat
    34201 aagttgtaaa agatttattt aagtttatag aactcaaatc ttttttatta tttccattat
    34261 aagattttaa atctttatta tatatttttg gaaattttaa tgcactttga ttgtttgctt
    34321 ctcgaataaa tgcccattgt tttatagaat atgaaatatc atttggtcta tcataaaaat
    34381 tcatactttt taatgttaaa tctgacatag gatttaatgt attgctttgc tgctctttcg
    34441 ctgctctttt gctttttctt ccttcagttc tttcactttg acgatgcgag cgaagaagtg
    34501 gcgaagcaaa tcccttcgcg gaagaagaaa gaaaagaaaa atatttgtta ttttttaaat
    34561 ttttatataa tgatatttta tataaaaaat aataagaaga aaattgtttc ttttgcttat
    34621 tatttttgct tattttgtct ttataataat atttaaaatt ataaaaattg cttttttcct
    34681 gattcaaagg atcagtgact tgtttcactt cttgtttttc gcttacatgt agtgtatgcg
    34741 aaagagcaaa gcggctgtga atttgattat ttggattctt caattcagaa aaaacaattt
    34801 tttttgtttc ttttccaaag taaaggcctg gataataaga gtttccaaat gaacgaaata
    34861 aatgagcact ttgtgattct aaatctaaaa tattaatata tgaaagaagt ttataagttt
    34921 tttcatataa agaattataa gttttaaaag tttctgtttt atattttttt aataaatcat
    34981 aaattgaata aagtattata aaataactat tagaaatttt ataaaaaagt aacatttgaa
    35041 attttaataa tcctcttaat tctggaattc gtataaaaga aaataatata gataaatgaa
    35101 ataaaattga aaaaattaaa atattataaa caattaattt atttggtttt ggttgctgtg
    35161 ctgttggaat gtttaatgtt tctttcttat tagaagattc aaaataatga ttatttgttc
    35221 tgaattggag attattagga atctttgatt ctgaaagaga gaataaattt gtataactat
    35281 cattaaacat atttaaatta aaaggcattt gaaaattttt actagaccac cagaaataag
    35341 acgatggttt taacaggcga ggttttgctg tatttatcaa aggggaatct tttttatttt
    35401 taagagtata tgaaaataca aaattctttg tttttatcag ctgttcgcta atcaaagatt
    35461 gacttcgctt cggcgaagcc aatgcaagca aaagagttaa agagcgaaga cgtgagttgg
    35521 aaatatttga ttttaaaaga cgtatataat aattataaga tatattatta gtattattaa
    35581 gtatataatt tgaagatttt ttgcgcagag caagagattt ttgttgaaat aaacacatta
    35641 aaacaagttt tctttgtgct gtttgtaatt ttttaattgt agaaaaattc attgaattta
    35701 agtgtttaaa gtctttaaaa tttgaagatt ttttcaacat tttatttttt tcatcctgat
    35761 cttttagagc agcaatagaa tgaatgaaat caaatgaaag aaaagagtta taaaaaatat
    35821 cttttagata taaataatca ttaactttta ttaaatttat taaaaatttt tttgtttgat
    35881 ttgattttaa ttgttcgcgt aatttggttt gttcccataa atcacgtatt tgattttttt
    35941 ctttaaatgt aaatatattt gttttattaa aagtccataa agctcttaaa gtcccactgg
    36001 atccatacgg tttaattgaa gcagaatttt ttgaaaaagt atttgataaa attccaaaag
    36061 gagagactga agaaatattt ggattcatat tataagataa acgataccaa aaattttttt
    36121 tattaaatgt tttcaattct cttgaagaaa gcaaatattt ccaagcaata aacttataac
    36181 tttttggttt gagttgtcct tctaaattca tattaaattt aacatttttt aaaatttctg
    36241 aaaaacgctc aaattcaata cgattatatt ctgcaatttt atttgtgctt tcttggaaaa
    36301 ataaattcga taaataaaat gcatgctggt tgtcaaaaga atttttgaaa tctgtataaa
    36361 aaggtaacat tttaaattta aaagaataaa agtcatatga aaaaaaacca aatattttat
    36421 ataaaaaaga atttatatta gaaatattat ttgttttttc aacctgtttc ataaaagaga
    36481 aattcttttc tattcgattc atataaggtg ttaaatttga acgtaaccaa taagatttcc
    36541 aacataatgg ttgaaattct gctaaaatac gacctgaaac cttataatac tctttatttt
    36601 gaaaaacagg aaaatgagga aagaaattga tttttttcaa agaaattttt tcaaattgag
    36661 gagtatcttg tataaaattt ccccattttt gtttattatt tctataaatt ttatttttta
    36721 atttttcatt ttttaaaaaa aagttcgaaa tatttcctat tttttcattt ttttcaggaa
    36781 tatatacact taatttttta ttattaaaaa ttttatatga atttgttttc actttttttc
    36841 tataatagaa attattgtaa gaatgtctaa agttaagaaa ttttttataa acactataac
    36901 gtaaccaaac agggcgtgga taaaaacgtt ttcttttttt tctacgacgt gtttcaagtt
    36961 tcaatttttt tcgacggcgt cttttttgca aagatttttc tttttcaaaa cgttttatca
    37021 atgactcttt tttattcaaa ttcataaaat ctgattgttc caagtctaac attatctgtg
    37081 ttttttctcc gcttctttgc tctttcgctc gcttcggcga agccatcggc tctgccgaag
    37141 tcgaagcgaa aggaagcatg cgagttgaat gcacactttg attttcatta atgaaaagat
    37201 ttggtacagt tattttatgc tttctatttt gagaataatt tttctttatt tttaactctg
    37261 aaagaaatac aaacccaatt cttcgtaaaa ttcgatttaa tgaaatgtta ttcttataat
    37321 atttttcttt ttcttcaaat tttgttttat ttacaattac agattgtgat aatagtgacg
    37381 aagaatttag ataatttatt tttttaaatg tatttttttt ataatattta tattgaatat
    37441 tattattatt tgaataaata gataataaat ttctcattct tttttttaat tttgttcttt
    37501 cttcaatttt gccaatgcgc agctgcattg gcttcttcgc caaagcgagc ggagaagcgg
    37561 aggcttcgcc ttcgccctcc tgcttcggca tcggcatcgg ctccgccgaa gccgaagccg
    37621 atgcggagaa gtggaggctt cgccgaagtg agcgaattcc tttgctttgc tctgcttcgt
    37681 caatctttgc ttctccactt agtggaagaa agggtgtccc aatttttgat agctttgcaa
    37741 agtggcctga aacattattt tttttcaaaa tttcagatgt tccttttagc atatttgcat
    37801 tttcgtgtgg agcgtcagag aatttataag ataataaagt acgaaatatt ttttcttttt
    37861 tatttcttct aaaattttta ttaaaagttt ttaaatttaa atcaagctta aatattttaa
    37921 aagtatttct tttttttatt aatttttttt gtatatgact ttttacaatt tttatattat
    37981 taaaatttgt ttctaaaaaa gttgtttttt tagttaaatc attagataaa attttataca
    38041 gattatttat caacaaatat aatttcttat aaaaaatatt caaattgata aatgatattt
    38101 gttttaattg gaatataaaa tttatagaat ttttttcctg atcctgatcc tcttcactct
    38161 tttgcttcgg catcagctcc gacgaagccg atgcctccgc ttcttcgctc gcttcggctt
    38221 cggcggagcc gatgccgatg cggaggcttt gctgaagcga gcgaagccaa agatcgaagg
    38281 actgagcgaa ggatcgatgc atcagtgctt tatccacatt ctttggatga gccctttgga
    38341 cctttgattc agtggattca tggagctcct ctgctagttc gcttttatga agaggaaaag
    38401 caccttcatt tttttgtatt ttagagtctg aagatgtttt aaatttttta tttttgaatt
    38461 ttgttgacaa tctttcattg gtgattggaa atttattaaa atcattcatt ttagacaaaa
    38521 ttgatttata cataaattta cttaaaacct ttttattttt tctataaaaa tttttattaa
    38581 tataattttc ttttgaattt ctattataag aatataaatg ataattatat aataagtttt
    38641 gttctttatt ataaataatt ttatttgaaa gaacattaaa attttcttta taaaaaagat
    38701 tactagttcc aattgaattt tttaatttta ttggatttaa atttaatgtt tgaaatgtga
    38761 acaaagaaga gtctttggaa tttctgctta gaagtttttg aatcttagca aatttattaa
    38821 aaaattcgtc accacttctt ttgttttttt tgtcttgatc caaaggatca gtgcctcgct
    38881 gctcttttgc tgctcttttg ctgatttttt gcttcttcgc tttgttttgc tcgcttcggc
    38941 aaagcaagtt ttgaatctct gattcaaaac ttgcaaaaga tgcaaataat ctttgttttt
    39001 taaaaaattt tgaagaataa gatattttgt tgttatttaa atttaataag tttaaagatt
    39061 ttttccaata atttaaaaca gataattcat aaatataatt ttttatatta ttttctttaa
    39121 tagaaggtat actatctttt atttttttaa acttttttaa aatattattt gtatttttta
    39181 aatttgaatc taataaaaaa agaaatttta aattagtctt ttgattttgt tgcttattta
    39241 ttttattaaa aagaatttta ttctttttaa atttttttga aaataagagt ttatctaaat
    39301 caaattttaa tttctctgat atttttttaa caaaaatatc attttctttt attttgtggt
    39361 tgttttttac ttttaaaaaa tttgatttcg ttgttgaaga tagtgaaggg tatgatattt
    39421 cagaatcata tattctgaat aaatttgaaa taatttttga ttctgataaa tatttttttt
    39481 gttgagaatt ctttaatgta gaaaaattaa ataaaagttt tgatttagtt atatttttat
    39541 ttataaaata actttggttt tttaacttgt ctaaagaatg aattgatatt atatttttaa
    39601 aatttttatc tttatttttt gtttctttta atagataatt tttaattgca ttatctaata
    39661 atatttttgc tttttcataa gaacgtatag gatgattatg taaaatccct ttttgttttt
    39721 gagtaatagg ttttatacaa aaagtgttag gtatttcaat aatggaaaac aatgtatttt
    39781 tttttatttt atttctttgg gtctttgact tattctttcc ttctttcttt ttattattta
    39841 agtttttata ataaatggaa actggtaaca acttttttgg acttttttta tatatttctc
    39901 ttgcttctcc gctcttttgc tgctccgctt ctccgcttct ccacttctcc acttctccgc
    39961 ttctctgctc gcttcggcga gcggaaggaa ggaaggaagg aaggaagagc gatgccgaag
    40021 aaggagagcc atgcatatta gatgttaaag ttggaacaat atttgttaaa ttagtattga
    40081 taaaaaaatt gcctttgtct ttgtcaatat gcacagagcg agaaatagaa aaattgaaat
    40141 ttaaatcagc tgttaaaata ttatttcttt gattttttaa attaaattta ttatttaaaa
    40201 aaaagggact aatttcaatt gttccacttt tagaccataa aaaagaatta agaagcatag
    40261 aatttttctc ttgcgtgcga agcaatgcgc atactggaga gttttgactc gaaaatttag
    40321 caggttgatt cccatcatca tttaactttg aaagtttttg ttcaagttca ctttttgcca
    40381 tgaaataata ttcatataaa tcattttgat agctttcttg ttttttgtta ttttgctttt
    40441 gttgaagggg gaaagtaaat gaggattcaa cagatttagg tgtttgattt aaattatatt
    40501 tttcattttt tttattaatt aaaatattaa gaatattcgt tttatcagaa taaagaaaac
    40561 tttttttaaa atctataatt tcaaataaat ttgaattttt attccaagtt aatccaacaa
    40621 aaccaattaa aggaaaaatc caatattgca taaaaatttt tttttgtgga aaaaaagatc
    40681 ctggatttaa ttggaaagat tttattaaca aattcttacg ctcctctgct tcgctctttc
    40741 gctttggcga agcctccgct tctccgcttc tccacttctc cgctcgcttt ggcttcgccg
    40801 atgcgaaggc atcggctcca ccgaagtgga aggaaggaag agagaaggag caaagcaaag
    40861 aagaattttc attaaaagaa agaaccctat cacttttaat aggttgtgaa aatgaattga
    40921 attcttttat tcgaattttt tccaattgta aatttttagt attattttta ttatctaaat
    40981 tgtcaattct cgaatttaag aaatcataaa tgaaattttc taataaaaca tattttttag
    41041 aaaatttttt acgttttttt ttatttaata acaaaataaa attttgaaac atttttgttc
    41101 tcttgaacaa aaataacaaa taaaagttga tgtatttaaa taaattttta aattaattaa
    41161 aaaatcttaa atacataatt ctttttgaat acccataaat tttcattttc ttaagagaaa
    41221 cctaaaaatt taaataatat tatatttatc tatattttag attctattta tctatatttt
    41281 aaataaaaac tcttttgaaa tgaaatattt tattaaaaat ttccttcgct ttgcgttcaa
    41341 aacagttttt ccttctttca gtttgtgtat ttatgcacaa ttgaagatat taaaaaaatc
    41401 acaatgaaag aagtgaaatg catttatatt ccatttgctg aacttatcca ctactttgca
    41461 tacgctactt tgcttccttc gcttttttgc ttcggcttcg gcttcggcgg agccgatgcc
    41521 aatgccttcg catcggctcc gccgatgcga gcggagaagc ggttcggctt cgccaaaaag
    41581 cgaaagagcg aagaaggaga agcggagagg cggctgcttt gtgaacgctt tgtgaacgct
    41641 ttgtgaacgc tttgtgaacg ctttgtgaac gctttccaaa aaagcaaata agcagcagct
    41701 gcaaagtata attgaatgta aacgaaagaa caaatgtttg ttaagagtgc tttcaaaaca
    41761 taaatgcaca gaaaaatttt atatgattag aaatcaaaaa gaaatcaacc ctaactgctt
    41821 catataagaa aaattaatta aaataaagag attaattttt cttaaaattt taaattttta
    41881 taaagtgtct tcattcagtg tactgtgtca cctcttcttc tttgcttctt ttgtctttca
    41941 ttcttttact tttttcactt cttcgctttg cttccttctc cgcttcttcg ctctgcttcc
    42001 tttgcatcgg cttcttcctt ccttccgcat tggcttcgcc aaagcggagc aaagcggagg
    42061 cattggctct gccaaagctg aagcgagcgg agaagcggag gcattggctc tgccgaagct
    42121 gaagcgagcg gagaagcgga ggcattggct ctgccgaagc tgaagcgagc ggagaagcgg
    42181 agaagcggag aagcgaagaa gcgaagcgga gaaggaagca aagcaaagca aagcgaagcg
    42241 atgaagcaaa gcaaagcaaa gcaaagcaaa gcaaagcgat gaagcaaagg agcagcagaa
    42301 tgatgcagca gaacgatgca tcaggatgag aatcaagata aaaatgccaa atgtgcaagt
    42361 gcggctaaaa atgctgcttt actcctttac ttaaatgtag catctgcaaa agacgctgac
    42421 ccgaaggatt tgaaagtgaa taagcacaaa aaaattttta aataaaaatc aagagtaaaa
    42481 ttttaagcct actatcggag ttgaaccgat aaccttcggt ttacaaaacc gatactctac
    42541 cgattgagtt aagcaggcta atgtttttaa ttaaaatact ttatattttt taagattatt
    42601 tttatatttt aaaaaggaaa aaaaaaaaag tcaagaatat aaaaagaaaa acaattgaaa
    42661 caaaatttca attgtttttc tttttataat taaaatttaa atataataat ttaagggttc
    42721 ttttattttt tttattttaa cttttttatt aaataataat aatataagtc ttttctattg
    42781 ggaattcaat caaaatataa tgttcgcttt tcagctttgc tgaactgctt cttcgcttca
    42841 gcaaagcctc cgcttcggcg gagcctccgc ttctccacat cggctccgcc gaagcggaag
    42901 ggcgaaggaa gaagccttcg cttcgcttct ttgcttcggc gaagccgatg cgatgcaaat
    42961 ttttattatt attttgttgt gttttgtcac tttcctgtgc ttttattttg catttggaat
    43021 ttttgcttcc ttgcttcact ttgtacattc gcaatatttg atttattttg ctgtgatcca
    43081 tatctgttgt tgtcaacctt ctattgataa aacaaagtga ttgactcttt ttttacttct
    43141 tcttggctct tttgctcctt tgctctacaa aagaagtacc aaaggagcaa aagagccaag
    43201 aagtacagaa cacaagccta ataataacca aacatcttca ctttcctgct gcatgaatat
    43261 attccctatt ttgcttcact ttcttttgct tatacgtttc ttcgcttctt tgcatacgct
    43321 atgtgtagtt cgctcctgct tcactttttc ttccttcgct cttccttcct tccttccttc
    43381 cttccttcct tccttcgctc cgcttcggcg aagccgatgt ggagaagcgg aaaagcggag
    43441 aaggagaagc aaagaagcgg agaaagagtg gagaagcaaa gaagcggaga aagagtggag
    43501 aagcaaagaa aacgagctgt ttgctcctct ttgctttgca gctgcatcgg cttcgccgaa
    43561 gccaaagcaa agcaaattga agaaaagcaa aggagcaaag gtgcaaagca agcgaaacaa
    43621 atggcagagt aatgtatcag gatcagaaag aaaacaaaaa aataaaattt agaattaaaa
    43681 ttaataggaa ttcataaaac cagtccctgc tggaattaaa tttccaacta aaagattttc
    43741 ttttaaacct ttaagataat cttttttctt tgataaggat gcttttgcta aaatttttgt
    43801 tgtttgttgg aaacttgctg cagataaaaa actttcaact tctaatgaag ctcttgttat
    43861 tcctaaaaca ataggttcat aacgaatttt taccattaaa aatttattaa cactttcaac
    43921 tatttcgaga tcaactaatt caccagggaa aaaaccagtt tgacctccat gaataatttg
    43981 aactttagaa gtcatttgtt taacaataac ttctaagtgt ttttctgcaa tactaacgcc
    44041 ttgagatcta taaactcttt gaactccatc aacaataatt tgttgtattt ttaagaaact
    44101 ttgggcaaca gcttgttcta aaggtaattt tgcgcgataa cgttcaaaaa tggctttttg
    44161 taaaacaggt aaactataaa gaaaaaagcg accattttgt gttgttcgag cttccaaata
    44221 ttgttcaacc tttggaatcc cttgcacaat atctcctgtc attaaagttt caaaaggtaa
    44281 agtaataata ggtgcattcc tatatacata atcaccttgt tgtacatgta aaatcccttt
    44341 tggtgaaatc aaaaatggtt gagcataacg taaagttatt ttttttgaac ttaaatgaat
    44401 aatttgtcct gtttgatcaa ttttttgatc aaaaaaaata ttatctcctt ttaataaaaa
    44461 tttacctaaa tgaagattta aaactttatt ttctgaaact tttcctattg ataatccttt
    44521 taatttataa attttatttt gatatttagt tacaaaattt aaaatattat attttttttt
    44581 attatgagta ctaaaatatg tatttaaatg cacatttaaa gtattaagtg tagaactttt
    44641 tagtttatca aatagttttg tttgagtttg ttgcttaata tttttattaa ataaattttt
    44701 atagttcgaa tacaatgttg aaaataaact aaggtattca tttatatcaa aatttttatc
    44761 ttccttttgc ttcgttttgc ttctgctcgc ttcgtcgaaa gagcgaggta gctgtgaaga
    44821 attcaaatca agtgaaatac taaacatatc tttttttgtt aaaaaaatat aatgttttat
    44881 atttaatttt ttatgtgtta aaccagtctc tgcagattga ttccaccatt tattgttgtt
    44941 attttgtgtt aataattctc cttcaaaagg acttaataaa ttagtagttg cataaacttg
    45001 atttgctaat attttattat aagctttata aagtaaaaaa gaatttttga taagaggaaa
    45061 agcaattgta aaaggttgca tattcatttc atatttattt ataattcctg attgtttata
    45121 attcagaata gcatttttca aattttgaaa tttaatattt ttttgctcac ttcgcatcgg
    45181 catcggctcc gccgaagccg aagcaagcga agtgaaaggg gcagcattaa aaattttcga
    45241 acttttattt ggaaaaagac aatttttagt attttgaatt tttttatctg aagataatag
    45301 attgtttgct aagtagtcat cttttttagt taaagaccat tcaataaatg gaaatggata
    45361 taaataaaag aatgcaaaaa aagaattcaa atctgctttt aaatttattg aagagactct
    45421 atttttatta aaccaatttt tgtaggtatc aacagaaaaa ttttgaaaag tttttgaaat
    45481 ccatagtttt cgaagcatat tttttttcat taaataataa aaaatttgac ttaaattatt
    45541 ttgttttaaa ttttttgaat aatttctttt taagaaattt aagttttgtt gttttattac
    45601 atttgaataa gatggtttta atattatagt aggaatatta aatccaaaat ctaaacctaa
    45661 aggttttgta ttttttaatt caagtgaaaa tgaatgtatt ttatatgctg aataataaat
    45721 atttgaaaaa taataaggtt tattatacat tgaatatttt ttcatataaa agcgaacttt
    45781 tttatcaact aatatagatt gtttttttaa ttttacaggt ttattattat aaagagttat
    45841 aaaacttttt ccgtttttca tgttattttt taattttttc ttattattag tgtctttcct
    45901 attataagaa cgttctttaa tttttctgta tctggaatga ttcaatgaat ataagtttat
    45961 attttgagaa acttgacgta tttgaaaatc aacagatgga aattttgaca gacttttttt
    46021 agggcaattt tgaagattta ataaatttga atgataatct ttataaaata aaatggaata
    46081 attattataa gaattttttt gattattaga tatttgtttt ttaaaaagtt gaggatttgg
    46141 caaaatttta tgttgaattg gtcgaaacaa taaagcaaga ttattttcgt ttatttcatg
    46201 aattgaaata ttttcatttt ttttattaaa aagcatagtt gatacaaaac cattaaaaaa
    46261 acgacaattt ttatttgtat aaagtttact aatatttatt tttttatttt ttaattttgt
    46321 ttttgattgt tcaggcgaag ttgcatttat cccaaaacaa agcgaatctt ctattccttc
    46381 gtagacacta cgctctttcg ctcttccgcg aagcggagaa gcgaaggctt cagcttcggc
    46441 ggagccgatg ccgattcctc cgcttcttcg ctcgctttgg cgaagccttt gctcgtgaag
    46501 gagcgaatgc aaagcaaatt cctttgctcc cttgcttctg cgctcttttg tttctttact
    46561 atgtgaatta atgacagaaa gaaaatctga ctcactttgt gaaagaatga aagaaagcga
    46621 gtataaagaa gagtgtggtg atagagttac attttcaata tagattttat tttgttcaaa
    46681 acaaatatca tgaataacct ttttcccttc attgataaac gtttgatgta aagttttaaa
    46741 agaaaaaaaa ttttttattt ttaatttttc attggatttt aaaaagttat tctttaatac
    46801 tgaaaaatct cttttgcttt gtgaactcaa aggagtgggt tgacttgtat ttataaaatt
    46861 cttattactt gtatttataa aattcttatt ataagaatca attaaaaaat aaacccaacc
    46921 tggtttttta attctttcga cttgagaagt tgaaataaaa gctttatttt taatttttaa
    46981 tgcttgtttt tgttttgaat caatttttga ttgttggtat gaaatgaatg gtatacaact
    47041 aaaaaagaag gattgatttt ttaattgtgc aataaaaggt ttttcttcaa ttcttttatt
    47101 tgataaattt ttattaaaat cataatattt atataaatta ctacatttaa tattttttaa
    47161 atttgaattt ttttggaatt ttttattttt ttgttttttt aaaaattttt ttaaaatatt
    47221 tgaactcatt ttatgtctta tattaagatc catattataa gatgctttct ttattttaat
    47281 agaagaaata aaatttttgt gttttttctt gttttgtgga taaattgttt ttttattaaa
    47341 ttttttaggt attaaaacat tattttttaa attgttatta taaagacaag aaattaaaaa
    47401 ttctttttct tttttggtat agcatcgctt ctccgctctt tcgctcactc ttcctttcgc
    47461 tcgcttcggc ttcggttctg tcgatgcctt cgcttctccg cttcgcggaa gggcaaaggc
    47521 ttcagcagag ccgatgcgaa gcgaaggagc aacttgaatt tttccaaaat tcttatttgt
    47581 aagctttgtc tttaagtttt tattttgagt ataaatcctt gttaaacctg aaacttcaga
    47641 aggcagcaat tttttaaatc cttgacgatt tgataaataa tatttaaaac acaattgact
    47701 tccaaagaag aaaggactat taaaaatatg aaatctagaa ttctcttgag gaatataata
    47761 aaaatcctgt ttataaactg aaaacttaga aaattttgta atggaattaa aaaaaggtgt
    47821 ttttattttt aagacatctt caatttcttt aaatgtagat tgattaaaat aaaacaattt
    47881 ttttacatat ttttttgtta caaatattct taatctttga tttaagctta aatcataacg
    47941 aaattttaaa ttataagatt tttttctata tttttcataa atttgcaact gattatttaa
    48001 ctttttttca ttaaaacaca taatttcatt ttttttatta ttttttgaaa aaaaacaact
    48061 tattaatttg tttttgtttt ttgtttgcaa aatttgtttt gtgttttcaa tactttcaaa
    48121 cagatcagta cttgtaccaa tcttagattg tgaaaaagaa taattattaa tatatataaa
    48181 gtttttattt tttatatttt gtgaaagttt attcatatat gtgttaaaat tcaagatttc
    48241 ttttttatta tattttttaa ataaaccgtt aagatagatc catctttttt tttgaaaaaa
    48301 ataataattg cttatataaa aatctggatt ttctttgtat actttattat aaattttaat
    48361 atttttttca attgttcttt cattaataag aaaatttctt gaccaaatat aaattccatt
    48421 tgagattgtt tgacaattta aaggaaacca acgaaatgca atatttgaaa acggactaaa
    48481 attaagtgta tttcctaatg aaagcttttg aaaatttttg ccaggatcat ttatatttga
    48541 agaactaata ggtgtattgt aagaatttgt taatggaaaa taacttaaaa taagatctga
    48601 ttttattttc gattttaaac tataagtata actctgattt attgaaaaaa tataaccaaa
    48661 ttttttaaaa gaaattttat ttacaggaag agttaaaatt ggttttcttt tataaaaacc
    48721 attaattatt ctattattta tattctttgc atttggaatc tttgattgtt gtaggaggag
    48781 tttctttgag tcatcaatct tcaattggtg caaatactga tctgaaagat caggatgaaa
    48841 aaattgctgt acttttggaa tcttattata agaatgaact tttatatcaa aggaattctg
    48901 tttttttttt tttaatttca aaataaaaga ttggtgcttt gctccttttt cggtatcgct
    48961 cttctgcttc ggcggagccg atgcggagaa gcaacgcatc gctttgcgga cattaaagat
    49021 tgtcttgcac atagcgtctg cagagtttgc tggttcgctt ccacgtattg gctgtgaaaa
    49081 agctgaagaa agaatactct gatccaaagg tccaaagtac tggttcgctt gtgcaccagg
    49141 atcagtcaaa agaactgaat aattttttat atcagttttt ttaacttttt taaaattgta
    49201 gatttcatat aaagagtctt caagttctgg aattgttgaa aaaattcgtt ttttaattgt
    49261 tttcttttta agaaagtttg gaattgaatt ttttaaaata aatggattca ttagtttttt
    49321 tatatttgtt tgttttgttg tattaacatc agaaattaaa tattttaatt ttttcttttt
    49381 ttttgtaact gaagatttta aagccttttt catgtaataa gaaagaaaat gaattcggtt
    49441 aattttttta aaaagaaaaa atcgaataaa tgttcgaaat ggataataat aaacactatt
    49501 tgttttattt tttaataaag ctttaaaagg aaccatattt gtagtttttt gttttttatt
    49561 atataaacat attttttttg caattttttt atttttttgt ttgttttttt catagataga
    49621 aaaaattgct ttttgttgga aatcatgttc aatttctttt atattatgaa ttttattaac
    49681 accaactaac tttaaatcat ttttatgatt tttattatta ttataggaat taataaaatt
    49741 aaatttaata ttttttaaat tttttaagta ataattttta atcatttttt catataaaag
    49801 attcattttt tgttttattt tttttaattc caaagaatca ttgattttgt aaaatcttgc
    49861 attcttatta ttataaaatt tggaaaaaac aatttttgat tttgaaaata tttcaaaatt
    49921 ttgttgtact ttattattta atgaagtttt cttatttaag aatttgataa tatcaaaagg
    49981 attattcatt aaaaacaaat aagaaagttt ttttgttgtt tttttaattt tttttttatt
    50041 tttcttttgc tgctttgccc ttccttccgc ttgcttcggc atcggcttcg gcggagctga
    50101 tgccgaagcc gatgcctccg cttctccgct tcgcggaagg tcgaaggcga aaggaagaag
    50161 ccgatgcgta tgcgaagcag ctgcgagaga aacaatatta tgttttttaa aatttatata
    50221 aaaataatat aaaaattttt gatttaaaaa taaaacaagt ttgtttttaa atccttttat
    50281 ataaaagttt ttaggtattt tattaaaaaa gattgctttt tctctattaa ggttaaaatt
    50341 gtctatatta atatttaaaa tattttgttt ttgttcaaat tttttatatt ttttatttgg
    50401 tgttttttgc caatctttat gaaaagaaga ttcaaaagaa tctatcaatt tgtgtgtttg
    50461 ctttttaaaa aaacaattga atgttgaatt tataattctt tttttataaa aaaagtcttt
    50521 attttttgtt aaagaaaatc ttttaatacc tttaaaaatg aaattttttt gtttttttaa
    50581 aggaatatct aaaaaacaag agtttaaatt atgccaataa attttttgaa aagttgtatt
    50641 tctattaaag aaatctccat ttattccaaa agaatttaat cctaaaggat cataatacat
    50701 tttacctgat agaatccaaa tttttgacca gtcaattgct tttaaaacaa tatcttcaaa
    50761 tagtttttca ttttgttgtt ctaataaatc aatttgagaa aaagaaattt caccttctaa
    50821 ttctgcataa acagtttgtt ctgcattccc cctttgggtt tgttgttggc caatgctaga
    50881 aaattgagct acaatttgtt ttttaaaaat ttgttgttta ttacgagcaa ataaaattgc
    50941 ataagctgga attgtataaa actcagatct aaaaagtttg tttccatttt cttctaataa
    51001 aaattggttt tctttaataa aaaaagagcc ttgggctttt gttaaaaaac taatatctcc
    51061 ttgaggtgtt cgaatacaag ttcctggaat tggatctgaa tattcaacat acccatcata
    51121 aggtgcaata atttgattgg ttaatcctcc tgaaaaaacg cctcctgtat gaaaagtcct
    51181 catggttaat tgagttcctg gttctccaat agattgagct gcaataactc caacagcttc
    51241 tccaagagat actaatttag atgaagctaa actccaacca tagcaaagtt gacaaactaa
    51301 tttatgagtt tcacaagtta atggagaacg tacaaaagcc ttttttgtta tttttgcaat
    51361 tgaagctgct aatgaggatg aaatttcttg atttctataa gctttcagaa tataagattc
    51421 tttattattg cttttgccat gaagcagttt gtttgctgct cctttgctct ttcttccttt
    51481 tgcttgcttc agcgaagcct ccgccgaagc gagcgaaggc atcgactccg ccgaagcctt
    51541 cgctccgtga gcggaaggaa gagcaaaggc atcggctccg ccgatgcctt cgcttctccg
    51601 cttcgcggaa gagtgaagaa gcggagaagc gaaggagcga ggtgaatgca aagatttgct
    51661 agaatcaata tcattggcta aaacgcgtcc tattaaacga ttttgaaatg aataaattgt
    51721 ttttccacct tctttcatgt caaataaaaa aatacctctt gttgtaccac aatcaaattg
    51781 agaaatcatt acatgttgtg caacatctac taatcgacga gttaaataac ctgcagtagc
    51841 agtacgaaga gcagtatcta caattccttt tctagctcca taggttgaaa taatatattc
    51901 tgttaatgtt aaaccttcac gaaaattact ttgaatagga aaatcaataa tatttccttg
    51961 aggatctgac attaaacctc tcatccccac taattgtcga acttgagaaa tatttccacg
    52021 cgctccagaa aatgccatca tataaacagg gttaaataaa tctgttgttt caaaatttcg
    52081 aataacttct tgctttaaaa attcacttgt ttgattccat acatcaatta attgttgaag
    52141 tctttcaact cctgttattt ggcctttttt atatttttct attcctttaa atagatttga
    52201 ttcagcttga tttatcaaat caaatttttg agatggaatt tttaaatcat caatacctaa
    52261 agaaactcct gcttttgttg catacccaaa tcctaaattt tttaattgtt ctaataattc
    52321 tatggttttg tattctccat aagtgtttaa aaaccataaa acaaaacttt ttaaacgacc
    52381 tttatcaaac gcacaattcc aaaaaagatt aaaattatct atagatctat ttgtactttt
    52441 aatacaaaaa ttatctatag atctatttgt acttttaata caaaaatttt ttgtttgtaa
    52501 gttttttatt tgtaagtcac tagctccttt tgcttttttt cttttttgca ttctcgttgt
    52561 ttcaagaacg agttcgcttt tgcgaagagg agcaaataac ccccttgctt tcgtggagca
    52621 aaccactagt ttgcttttgc ttccttttgc ttctttttgc tctttcactg cgctttgcat
    52681 acgaaggagt ggggcaaagg aatggctgag atgaagtggt tcgcagacac tacgcgtaag
    52741 caaaggagcg cagtgaagaa ttggcagaat tgaagattgt gtttctttag attgaggttg
    52801 ttttaatagt ggcgaatttt caatgttaaa agaatgatca agagatcctg aataattgaa
    52861 gattgatgaa aaactgcaac atgaaagtat atttgttgat aaaaggtttc tttttttaat
    52921 gttattaaat ttatttgttt tgttgcttat caacttgttt ttttttatta aaaaaattaa
    52981 tttttgcatt taaaaaaaat taaaattgaa aaatcaattg tttcttaact actgatttct
    53041 tattaaaaaa tttatttaat ttttttattt atttcatatt tttcttaata ctcttataaa
    53101 aaaaagaaag agtgaattaa agcatttttt taaatgttat atatttcttt tttaggttag
    53161 aaaatataat agattacaaa atataactcc tctataagaa ataagaaaaa aagaaaataa
    53221 ggcattaaaa aatacatata ttttattctt tgaatgtatt tttaaataca ttcaaagaat
    53281 aaaatatatg tattttatat atatatttaa atgaataaaa ttttgtgatt ttagaaaata
    53341 aaaaaataat ttttattctt tgcaatgtca caaagcaaaa aaggacacgt attgatttgc
    53401 catcttaaat gattttttta ctgcactttg cttcctttgc tcttattctt ggagcaaaca
    53461 gcttttcata tggactatgc actagcaaaa gggtccaaag tactcctcca aggtccatag
    53521 aactgatgca ctttgtattt cttctttgct ctgccactct gcttcaccgc ttcttttcgc
    53581 tttttctttg ctcttccttc gcccttccgc tcgcttcggc ggagccgatg ctgatgcggt
    53641 tcagcaaagc cgaaatgcct tcgcccttcg gcttcggcgg agccgatgcg gagaagcgga
    53701 ggcatcggct ccgccgaagc cgaagcgaag aagcggttcg gctttggcga aaagcgaagg
    53761 cattggctcc gcttcagcga agcgaagcct ctgcttcgcc gaagcagagg cttcgccgaa
    53821 gcaaagcaga ggcttcgccg aagcaaagca gaggcttcgc cgaagcaaag cagaggcttc
    53881 gccgaagcga aaaagcaaag aaaaagtgaa gaaaaagtga agaaaaagtg aagaaaaagc
    53941 gaagaaaaag caaagaaaaa gcgaagaaaa agcgaaaaga agcaaaaaat gcaaagccaa
    54001 agtggaggag cgaaaaagca aagaatgcaa agccaaagta gaggagcgaa aaagcaaaga
    54061 atgcaaagcg aagagaatgc aaatgcaaag aagtattaaa aattaattaa atacattttt
    54121 tttattttgt ataaccttta taaatccaca cttttacacc aataatacca taaattgtgt
    54181 aagctgtttt ataacaataa tcaatatttg cacgtaaagt ttgtaaaggt actcgaccag
    54241 aacgaaccca ttcagaacgt gcaatttcag cgccatttaa acgccctgaa acttggattt
    54301 ttactccttt tacttttgat gttttcataa gatcttcttt agctttttta ataactctac
    54361 ggaaagcttt tcttttctct aaatcatcca caattgaatc agctacaaaa gaggcttttg
    54421 tttctaaatt ttgtggtttt acagaataaa atttaaagga aatttttgga gttaattcaa
    54481 gattcataag atatgttgtt ttaagttttt gtaattgttc aaaaaagatt tcctggaaat
    54541 ttttttgtaa ttcatttttt ctattaattt gtttaatagt ttgtaaaact ttatttttta
    54601 caacatcacg acgtctttct tcattattat aattttcatt taaatgaatt ccaaataaga
    54661 aatttgcttg ttgtttagta aatttacgaa tttttcgtaa atttttacgg gaatccgaaa
    54721 gagttgctaa ataaagagaa atatttcttg ttcgatgttg ttttactttt tcttgtaaaa
    54781 aatcaataaa tttcactttt aatgactcat ttttaatatc agcaaatttt tttcttaatg
    54841 caatttctgt taaagaaagt aaattttttt gttgtttttg aaggtcaaga ttgtttaatt
    54901 cagttgattt tgaatttttt tggtttttta attgtttatt tacttgttga atatagtttc
    54961 ttaatgattt aataaaacgg attctttgaa aataagcaaa agtttttgtt tttgataaag
    55021 ttcctaaaac taaatattct tggcgtaaat tttcaaattt ttttaatgct tgtttttgta
    55081 aagattttaa taatttaatt aaaacaaaag ttttttgtgt tttaattttt tgaagtctaa
    55141 taagactcca ttttttttgg tatcctactg gagcttcttt caagaaccca tatttttgaa
    55201 tttgttgttg tttatggttt tttaaaaact tattccaata attcatttca gtttttaatg
    55261 cattaataaa tttacgattt gtttgagcta caaataaatc cacaaatctt gtcattttat
    55321 ttgattgaag agctccatat ttttttacaa ttgtattata tgttttttta gaatcaaaag
    55381 aaatctcttt atttttagtt ttattaaaag aagttttatc ttttctaaaa tttttagaat
    55441 ttgaaaaatt tctagtctta aagtctttca taaaagattt ttttgctccg ctttttcttt
    55501 cgcttcttct ttcgctttgc gaagaagcga aaccttttgt ttctgcagaa cggctgccca
    55561 gaagtggagg agtaatttta aatactgttt ttttaaattt tctagaaatt ttttttcctt
    55621 cttttaataa ataaatattt tttaaaaagc gttcttggaa aaattttaaa gcatttttac
    55681 gtttttgaaa attttttact ttatatgatt ttttaatatt aatatttgaa ctttctttat
    55741 tttcaatatc agcacttgtt gttggtaaat tattaattaa tgaattcatt tcttttgctt
    55801 ttaaacttgc ttgttctaat aaaacttgat tttttaaaac attatgaatt aactggggtt
    55861 gaacttgtaa tttttcaaca gcagacttaa acatttcaca attttgagca tgaatttgaa
    55921 ttccaatttc ataaggaata aacccacgtt caattttgat atgtgaaatt ttaggaacaa
    55981 cttgcgaacg acttgattgt tttgctacaa tttctggtaa taatttaaat aaagtttgac
    56041 gtaaaaaacg atcttctaat acagtctgag catattgatg cttatgaaat ctagcaaacc
    56101 attgattttg atgttttttt gtaatcccta cacggaatcc taaaggatta attttttgac
    56161 ccataaaata aaataaaaaa attcagtata ataatcaaat tttataatta ttattttaat
    56221 attattgaaa tacactattc ttctttttct aaagaataaa gtttgaagtt tctttatttc
    56281 ctgatctttt ggatcagtgc acctttgctg ttcatcttcg cagtaaaaga agcaagtttg
    56341 ctcatcatta ctggttcttt actccgctat gccacttctt cgcttcttcg cttcttcgct
    56401 cttccttccg ctcgcttcgg cttcggcgga gccgatgcct ccgcttctcc gcttcggctc
    56461 cgccgaagcc gaagggcgaa ggaaggtcga atgcagaggg aagaaggaag caaagcaaag
    56521 caaagcaaag caaagcaaag caaagcaaag caaagcaaag caaagcaaag caaagcaaag
    56581 caaagcaaag caaacaagaa gagcaagcac ccttcttttg ttttgcttta tttttttgtt
    56641 tatttttttt aattcttcat ttgcattgtt tatttggttt gttctgtgct tctgcttcac
    56701 ttgttttttt gaaacaaatt tggaattaaa gattcaaaaa acgcagtgaa acaaagaaag
    56761 tttaaaccaa agaatttttg attattataa actttaataa ctaagaaaga agcaagttaa
    56821 ttcaaagttt ttttttctga atttttcatt cagaacaatc tgtaattttg aaaaaatgca
    56881 gcaaaaagaa taaatttaaa gaaaattaat tctttgaaat caaagattat gattaatttg
    56941 ttataattca aattgataaa attgagaaag aagttaggtt aaaaatttta aaaactcaaa
    57001 tattattatt atgaaaaaag aaattcaaat aaaatttaaa ataaaaaaaa taaaatttaa
    57061 ataactgagt ttaagaactt ttattaaaaa cgaaactaag tttaaaaaat gtaaaaactt
    57121 ttgaaaaaat tacttcatta attttactta tagactaaaa gatataaaat atatcttata
    57181 tttacaagct taaaaaaaat atattaaaga agtataattt caaattttat atacaaaaaa
    57241 aaataaaagt tcacatatta tgtgatttca aattatatga tttgaaaatc aaattcaaat
    57301 tttgattttg cactttgtgt cttttttgca tacatatact ttgtatatgt gtaatatata
    57361 caaagttgta tatctttctt cctgacactc cttagctttg cttcttcgtg ccataccgct
    57421 cctcttcact cttcgccttt ttgcatacac tttgcatctt cgctttgttt cctttgcttc
    57481 accgaagcgg ttcggcaaag ccaaaaagcg gtttggcaaa gccaaaaagc ggttcggctt
    57541 cgccgaaaag caaaagagtg aagaagcggt tcggcaaagc caaaaagcgg agatgtagtc
    57601 gctatttcac aaaacgaaaa cgaagcagag gagcggccac gaataggcaa agtgaagaac
    57661 tagaggttcg ctcaacttcc ttttgctttt tagcttacac gcagtgtctg cgcagaggca
    57721 aagaagcgtc tgcgaagagg cgaagaagcg tctgcgaaga ggcaaaaaag cgtcttcact
    57781 ttggcttcgg cttcggcgga gccgatgccg atgcctctgc ttttcggcaa agctgaaccg
    57841 cttcttcgca tcggcttcgc caaaggcgga gcctccgctt ctctgcattg gctccaccga
    57901 agcgaaagag cgaaggaagg gcgaagcaaa aagagcagtt tgctcctgcg ctctgtgaac
    57961 aagcaaagga gtgtatgcaa agaaaagtag caaatatgga ttgaagaaaa aagcaaaagc
    58021 acaaaaaaat ttagtatatt ttaaaatata ttctaaacat tatataaact ttatattaaa
    58081 atttttgttt aaaaaaaccg tatttaatca tcaagtatga tatcaaaaaa atttgataca
    58141 aaaaagtatt aaaaacatat aagaaattaa acattcaaat tattctttat ttaaccattt
    58201 gcattttagt tgtaattcat ggtttttttg aaaataaaga cttaaaaaat tatggattgc
    58261 aaataaagtg ctattctctg ctttgcattc tttgcttcat cgttcatctc tgctttgctt
    58321 ccttcgctta gcagcttctt cgctcttttg cttcgttctc cgcttttttg cttttcggct
    58381 ttgccggacc gcttctctgc atcggcttcg cctttggatc ggctccgccg aagcgagcgg
    58441 aaggaagagc gaaggagaag cgaagaagcc gacgcgaagg agcgaagcaa aaaaagcaaa
    58501 gcgaatgcaa agcggagaag gagtgatgga gcgaacaatt tattttgtaa aatttaaatt
    58561 tttaagagtt ttttgacgtt ttaaagggcg agtcaccaaa tctaaaattt ggcgtgcatt
    58621 tgaaaatcca tgaatttgag aaaaagtaaa ttcaacagac cattttgttg taattcctcg
    58681 agcttctaat ggatttgcat gagccattcc agtaataact aaatcaggtt gtaattcacg
    58741 aattctttga atttggtaat aattatctgg tttttcaata atacgaggta ttggtacatt
    58801 catttcgaaa catgtttttt caagaaattc aagttcagag gcttgaaagc gtctatccat
    58861 ataagggatt ccaatttcat aaacaatcat accacaacgt attaaaaatc ttgctaatga
    58921 aacttccaat aaattatctc ccataaaaaa aacagatttc ccacgaatta attgcaaatc
    58981 attttctaaa ctttgccaaa ttttttgttc gcgttcttct aaaccttggg gtactatatt
    59041 aaaaacagaa caaatttttt caatccatgc acgtgtacca tcaggaccga ttggaaaagg
    59101 tgctccaatt aattgacatt ttcgacgtct cattaaagtt gttgctgttc gacttaaaaa
    59161 aggattaatt ccacaaacat atacattttt tcctaaagca ggaagattta cataatgttg
    59221 agaaggaagc caaccagaaa tttcaattcc ttgtctattt aattctaaat ttaattcggt
    59281 tgctaccgta ttcggtacag aaccaaataa aacaagagga gcagctttta ttggatcctt
    59341 tggatcaagg cattcttttg cttcctttct ttcttcggct tctttgcttt cgctgtgctc
    59401 cacttcattg cttaacttgt ttgattggaa ttcagggcaa cgttgagcca ttgcagataa
    59461 aacagtatct tctccttgag taaaggcata atctaaaccg tttgcgcgtg caactacaat
    59521 tggaattcca atttcagctt ctaatcgtgg agccattcct tctaagtcca tttttataat
    59581 ttctgttgta catgtaccaa tccagacaat aacacttgga tttcggtctt gtttaatttg
    59641 taaacataaa cgttttaatt ctttataatc atttaattga gcagaaatat cactttcctc
    59701 taattctgcc attgcataac gtggctcagc gaaaatcatt actcctaaag cattttgtaa
    59761 aaaataacca caagtttttg ttccaattac taaaaaaaag ctatcttcaa ttttttgata
    59821 taaccaagaa acacaactaa ttggacaaaa agtatgataa tttcctgttt cacattcaaa
    59881 tactaaactt tttgtttcta aattagttgt actaacaata gattgagaca tattatatga
    59941 aatatatttt aaaaaaattt taatatattt ttggttctta taaaaaatta actttaattt
    60001 tattttaaaa tctttggaat ttatttcttt attttaataa attataaaat aaaaaaattt
    60061 ttgcagattt atcatatttt gcaatatgat attatttttg atttatttaa gaatcaaaaa
    60121 tttagcaaaa aatgaaacaa gtaaaagatt acaaagaaaa cagaaagatc tataatcctt
    60181 aataattttc tagttttgat ataagtccct aattatttct ttactaataa agaaaaataa
    60241 aagaataaaa aacattctaa aattgaatat aaaaatttta tttgtattac taaaaaagta
    60301 ttactaaaaa ataagtattc gttattctat ctttataaat ctttaattca aaattttttt
    60361 ctgttgatat ctttatttct gttaaacttg ggattattac atacatttgg gctataaatt
    60421 cccaaaaaca tccaagattg caagatgttt tatattttta gcttatttct ttgtaatcaa
    60481 agattatttg attgttttat ttcgctttct tgcggcctta tcttcggcta ttcactttgc
    60541 agtatgctcc tttgctcttc ttttgctttg ctttctgctt tgctccgtcg ctcgcttcgg
    60601 cttcggcgga gccgatgccg atgcgaaggc tttgctgaag cgaaagagca aataaggaag
    60661 caaagcaaaa gaagagcaaa ccaaagtgga gaagagcagc agagcctctg cttcttcgct
    60721 cttccttcct tccttcgctc ttccttcgcc cttaccgctt cagcggagcc gatgcggaga
    60781 agcggaggtt tcgccgaagc gaagaagcgg ttcggcttcg ccgaaaagcg aaggcatcgg
    60841 catcggctct gccgaagccg aagccgaagc gaagaagcgg ttcagcttcg ctgaaaagcg
    60901 aaagagcgaa gaagcaatga tctttttttt gtgttttttt gctttgtcaa aaaaagattt
    60961 ttgctttttt tcttagcaaa ccaaagtgaa acaagatatc aaaagttaca taagtccaaa
    61021 gaagagaagc aaaaaaagca tatctagaat ttggaatatg aaatcaaaga ttattttaaa
    61081 taataaattt aaaaagaatt ataaagattt taaaagttag ataataattt agagaaaaat
    61141 aaaagcaaat aatatatata tattataatt ttttctatag atgaaatgtt aaacatataa
    61201 aataaaataa gaatatatgt ttaacatttc atctatagaa aaaagagaaa ttttttaata
    61261 attaaaaaat gacaaatgct attgaaaact caaaaaaatg gtttcaattt taattttttt
    61321 tgagtatgaa aaggaattaa gtttttcaat tgtaattttt tttttattta atcattaata
    61381 tattaatgat taaataaaaa aaaaattaca attgaaataa agcaaaaaaa actttttttt
    61441 tgcatttctt ctattcatta gaaaaagacc caaacttatt actttttcca tttttataaa
    61501 cggaattaag aagttttcag attaatcttc ttttgctttg ttaaactttc acacaatgaa
    61561 atagaatttg cagaatagta gattactaaa aataaagtaa aaggagatta tttgactctt
    61621 tggtttgaaa acaaaaaagc caagaggaaa aattcaaaat aaagttttta aaatcaccct
    61681 gtttaaggaa agatacaaaa atctagcacc agtaaaaatt tacataatta ataaagtgtc
    61741 ttagttagtt aacctaaatc ttttttttta aatagataaa agtgattcgg cttcaaaact
    61801 gttggagatt tttttaaatc taacagcttc atttagaatt cttaatgaat gaatattttt
    61861 ataatataat tgtatgttaa ttataacata aaaatttctt tttatttatt ttttacaatt
    61921 taattatatg tattcaaaaa aaatttatct aaaacaaatt ttttctttag ttcttctttt
    61981 ctgtgcagcc ttttgagaag tgaaacagtt cactcctcgc cgctctgatt tttcgtttta
    62041 gctttttgct ttgcgaagaa cggagcaaag cgaagaagcg gagcaaagcg aagaagcgga
    62101 gaagcaaaag aaatttgctt ctccgcttct ttgctttggc ttcgacggag ccgatgcctt
    62161 cgctcttcct tccgctcgcg gagcgaaggc gaaggaagaa gccttcgctc ttccttcctt
    62221 ccttccttcc ttccttcctt ccttccttcc ttccttcctt ccttccttcc gcttcagctt
    62281 cggcggagcc gatgccttcg ctcttccttc cgcttcgctg aagcggtttg gcttcgccga
    62341 aaagcggagc cgatgccttc gctcttcctt ccgcttcgct gaagcggttt ggcttcgccg
    62401 aaaagcgaag gcatcggctc cgccgaagcc gaagccgatg cggagaagcg gagaagcgaa
    62461 gccttcgccg aagccgatgc ggagaagcgg cttcggcaaa ggcataggct ttgccgaaaa
    62521 gcggttcggt tcggcaaagc caaattgccg aaaagcggtt cggcaaagcc gaatagccga
    62581 aaagcggagg catcggctcc gctgaagttg aagtgaagaa gcggttcggt tcggcaaagc
    62641 cgaatagcca aaaagcgagc gaaggaagaa aaaagggaaa agagcaaagc gaagtagcag
    62701 cttgaaaaaa atcagcaaaa gagcaaaaaa agttacaata ataaatatta gatttgttga
    62761 cacttttcaa agaaatgtta aggcaatctt attaaatttt caactttttt aaaaaaacct
    62821 gcttgattta aacgatataa tccaatatct aaacataaag cttgaagttc acatactaaa
    62881 actttaaaag attctggagt tccaatataa atttctttat gtaaaagaat attagaccat
    62941 aacgtcatac gtcctgtgat atcatctgat ttaattgtta acatttctaa taatgtaaat
    63001 gcagctccat aaccttctaa tgcccacact tccatttccc ctaatctctg ccctccatat
    63061 tttgaacgtc ctcttaatgg ttgttgagtt actaatgaat aaggtcctgt tgatcttgca
    63121 tgtattttat catcaactaa atgtactaat ttaagcatat aagaaatgcc aactgttaca
    63181 gcttgatcaa aaggttcacc attgcgtcca tcaaaaattt ttatttttcc tggataaatt
    63241 ggattaaaaa tccatttttt ttttgttttt aatcttgctt catataattt tgaaaaaaca
    63301 aaacttcttg atgcttgagc tccataaatt tcatcaaaag gtgttatacg aaaaaattct
    63361 tttaaatatt ttgcagcaaa acctaaaaga cattcataaa tttgacctac attcatacga
    63421 gatggaactc ctaaaggatt taaaaccata tctaaaggtg ttccatctgg taaatatggc
    63481 atatcttgtc ttggcaaaat ttgagaaaca atccctttat ttccatgacg tcctgccatc
    63541 ttatcaccaa cttgaatttt ccttttttct gctaaataaa tttttacata ttcaggtttt
    63601 tttaaaatat ttttttttaa aatttttata tcaataactt ttgcttttag accttttggg
    63661 gctcgaagag aactatcttt aacagattca agctcctttt ctaaaattgt atataataat
    63721 ttatgatagg gagatttaaa ttttttttga attggagttg tttttccaac taaaattgtt
    63781 ccttcttgaa caaatgtacc aatacgaata atacctctgt tatctaaatc agaaatttct
    63841 ttttgtgaaa tatctggtat tctatttgta atttcttcta aaccatattt tgttttgcgt
    63901 gtttctgttt cataactttc aatatgaatt gatgtataaa gatcttcaca aactaatctt
    63961 tcgcttatta aaatagcatc ttcataatta taaccttccc aaggcatata agcaattaat
    64021 aaattttgac ctaatgaaag ctctccagct tggctagatg ccgcatcagc taataagtca
    64081 ccttcttgaa cccaatcacc ttcaaaaacc attggacgtt gtactaaaca tgtgtcttga
    64141 tttgaacgtt gatatttttg caatgaatat ttaattactt gagaaataat attatatttt
    64201 tacaaatttt tactaaattg taataaaact taataaataa tatattttta tattttctta
    64261 aaatcaaaaa aacactcttc ttttgttttg ctttttcact tctttgcttt ttttttgtca
    64321 ccttttttct ttgcattcgc tttgcttcct tcttcactct gcattcttcg cttctccttc
    64381 actttgcttc cttcttcact ttgcttcctt cttcactttg cttccttctt cactttgctt
    64441 ccttcttcac tttgcttcct ttgcttcggc ggagcgagcg gagaagcgga gaagcggaga
    64501 agcggaggct tcgccaaagc gagtgaagaa tcggaggcat cggctccgct gaagccgaag
    64561 tgagcggaga agcggagaag cggaggcttc gccgaagcga gcgaagaaac ggaggcatcg
    64621 gcatcggctc cgccaaagcc gaagccaaag caagcgaaga agcggagaag gagcgacgaa
    64681 gcaaagaaaa agcgaagaaa aagcgaagaa aaagtggtga ggagcaaacc gctccatcac
    64741 atacgctacc ccattccttt gcagcacagt gaaaggaagc aaagggaaga ggcaccaaaa
    64801 gcactgatcc aaaggtccaa aggactcatc taattttttt ataggactat cccaaaggag
    64861 tgcacacaaa aagaaaagat tttttgattt caaaaaattg cagatttaaa aattaaaaca
    64921 aatttaagag taaaattttt actaaaaatt ttaattttga aaatataaat atatatatat
    64981 taagattata caaatttaga tttttataaa aacaaataaa tagtaattta tttgttgaga
    65041 tctatttttt tattatttga tccctttaaa aataaagtta ataaattaat ttttaagtaa
    65101 aaaatactta agtcaaaaaa taaaaaaata tttagaaata aaaaaaaata ttttaataat
    65161 taataagata aatcatacat ttttttaatt ttcacttttt tgttccttat gctgatacat
    65221 tgctctggta ctgcttttgc ttctttgctc ctctttgctc ctcttcactt tgcagctgca
    65281 tcagctttgc cgaagaaaag cagcatagca gagaaaaacg aagagcttca ttggttcgct
    65341 tccggagatt ggctggaagc aaagcatagc atatgtgaag aagcgaagaa gtgaagaagc
    65401 gaagaagcag caatttttga ttgatataca gagtatccta ctttacatgc gtgaatcaaa
    65461 gcaaataaga ggaatggaaa tgtatattaa tttgtatata aaagaatttt tgatgcacta
    65521 acataaaaaa tataaccact ttttgctgta accaaagcat gtcctgaatc agatacagag
    65581 cgagcttcta aaccagttcc tatgaaaggt ctttgagatc gtactaaagg tacagcttga
    65641 cgctgcatat ttgatcccat taaagctcgg tttgcatcat catgttctag aaaaggaatt
    65701 aaagctgttg caatagaaat catttgaaca ggtgaaatac cgataaatga aacataacgt
    65761 ctaaaagtag gaatgaaatc ttttccaatt cgaacaggta ttttttgttt tggtaaaaaa
    65821 tttatatttg aaatatttaa atctggagtt gcaattttaa aaaattcttc tttttcagca
    65881 gaaagataaa ttcttccaga atttttttga acttgacctt tataaaggct ataaaaagga
    65941 gtttcaataa agcctttatt attaacacga gcataagttg ttaatgagtt aactaatcca
    66001 gtattttttc cttcaggagt ctcaattgga caaattctac catagtgtga agagtgtatt
    66061 cctcgtactg ccaatgttgc agtatctctt gaaacacccc caggccccaa agaactaagt
    66121 cgtcgtttat gtgtcatttc agataaagga ttaatttgat ccataaattg agataaaggg
    66181 tgagtaccaa aaaattcttt taaagctcca tttacaaatt ttggttgaat aattgaattt
    66241 aaagccaaaa attttagatt taaatcattt ttttgattat attttagatc tttattttca
    66301 cttcttttga ttccaaaaga atgcaaagat aaattttttt ttgttgctga accatgactt
    66361 tcacttaaat atttatttgt tttttttgga atggcagatt ctttattata tgtagatatt
    66421 acatttttaa aaaaattttt atcattattt aatttatatc ttattgcttt ttctaaacgc
    66481 attaacccaa ttccaaattg aacttgaata agatctccag aacaacgtac acgacgattt
    66541 tttaaatggt caatatcatc aatttcataa agtccttttt ctactttcat caaataatca
    66601 gttgcagata ataaatcttg agctgttaat gttgtttgtt gaggagaaag atttaatgaa
    66661 agtttttgat taatagaaag acgtccttgt ttacttaaat catatgttct tggattcata
    66721 aattttttaa aaaaccattt tcttccaaac tctaaagttt cttttttctt attatttttt
    66781 ttaccaatta cagcaatatt tgttttttta gttattgttt ttatattccc tttttttaaa
    66841 tttaaaagtt tagcaatttc attccatgct tctggaggat ttttaacata taaatatgtt
    66901 ttttgtgctt ttacattctt ttgctgcgct ccttttctct cacttgcaga gtgcaatggt
    66961 tcatgaagtg aaaaagccga agaaggaaca cgagtataat ttcttaaatt ttttgtgtct
    67021 ttctgaaaac tttttaataa aaagtttgga gatattacag attgaaaaat cattttttca
    67081 tttaaaccca ttccaattaa aaaccataaa agtggaattt ttggtccttt ttttaaacga
    67141 acccacatgc aataatcttt atcaatttct attcttaacc aggttccttt taaacatata
    67201 atatctgcat aaaatctttt tgcaactgca tttggtttag gattccataa atttccataa
    67261 atttcataat aattttctcg gaaataaatt cctggactac gtactaattg attcacaata
    67321 acccttgctg aaccatttaa tacaaaatga cctctttttg tcattaatgg taattgtgct
    67381 acaagcatcc attttaaaag aattcttttt ttatttctgt cagtatattg cacaggaata
    67441 taaagttttg atatataact tttttgataa aaaacagctt gttgtattgt ataagaaggt
    67501 tttgtcaaac gataatattc tggataaaag aaaatttcaa tatttttatg aacatttgtt
    67561 ataggatttc tttttgcaaa ttcctcaact attccttttt ccaaaaaatt taaaaaactt
    67621 tgtctttgca tgtcaacaaa atctggtaaa aaagaacctg tttttttttt aggcataaat
    67681 aaattgttta aatttaaaat tttttatttt ttctcttgca tgcattcttc gcttttgctc
    67741 gcttctgctt tgccggagcc gatgcagctg cgaagcgaac cgcttcttca cttcatccct
    67801 cctccgcttt ggctttggcg gagccgatgc cttcgctctg ctttagcgaa gccttcgctc
    67861 cgctttggct ttggcggagc cgatgccttc gctctgcttt agcgaagcct tcgctccgct
    67921 ttggctttgg cggagccgat gccttcgctc tgctttagcg aagccttcgc tccgctttgg
    67981 cgaagctttc gctccgcttt ggcttcggcg gagccgatgc cttcgctccg cttcggcgaa
    68041 gccaatgcgg agaatgcaaa gcgcagaaaa agcggtgcgt gtcactcctt ctgcgttttg
    68101 cattctccgc tagtggagga gcgatgaaaa agcaaaggag atgcaaagca aagaaggagc
    68161 aacgcgcagc gcaatcaaac attttaagtt ttttttggta catttatttt agaatagtta
    68221 taaaaaaaat tattgatttt tatttttttt gattagcaat ataagaaatt atttagttgt
    68281 ttttcacttt ttttaattct ttcttttggt ttacttttca aaaaggattc tttcatactg
    68341 gaatattaaa ttataagata taatcttata atttaattaa taaagtaatt aataaagaat
    68401 aagtgaacat aaagcaaaat tatcaatttt ttttatttct gaaacaaatt tagaaagaac
    68461 aaaataaatg aacataacaa ttatttactt aaaattaaga aaaaatatta aaaaacatat
    68521 aaaaatttat ttggttaagt ttgatttttt atttgaaaaa aattgaaaaa aaaattttac
    68581 aagataactt atctttttaa ttaaagattt gcaatttttt agaatattat ttaattcaaa
    68641 aaataaaatt ttataatttg ctaaatttta aaaacaaatt attaaatata atatttcttt
    68701 tttttatttt ttttattaaa tattttaata agtaaacatg ttaatattta atttttctgt
    68761 tataataaaa atgaaattta ttcctacact tgtgtttttt tatgttgttc aaaatacaat
    68821 tttgaattaa gttaaaaatc aaaattgtta aatagctaaa tttgaataca aatttattat
    68881 ttcactttgc atttttaaag caaagtagca aaagtaaatt gaagcaaaaa taaaagaaat
    68941 taaatacaaa attttattaa aagaaagatt tttatggatt atattttaat atacatacta
    69001 aattttatta aaagaaagat ttttatggat tatattttaa tatacatact aaattttaaa
    69061 aataatcatg tttttttata aaaaaacagt ttatatttta atggatttta acaatttttt
    69121 tttaaagaaa aagtattgaa taactctttc tttattcttt caaaaaatga atagttactt
    69181 taatagtaac aattaaaaat gaaaaataaa tttgtgtttt acattttctg ttttttttat
    69241 acatatagta tttctcttta tgcaaaaaaa aacaatcttc ttttaaaatt aaaatttgtc
    69301 accaatacaa tattcatact ttttcaattt gctgcctttc tcttgctgta gctcctactt
    69361 cttttcttca gctatttgct ttgatgctct gcttccgtag agtggtttac tttgcagttc
    69421 gctacttacc gcttcttctt tgctttgcat tctcttctga ttcgcttctt cgtttcttcg
    69481 ctcttccttc gcccttcttt cgcattggca ttggctccgc caaagccgaa gcggaggcat
    69541 cgtctccgcc gaagccgaag cgaatgaagt gaagaaaaag caaacaacta gtttgcaaag
    69601 cgaagaggag tgatgaagtg aagaacacat gcgttcttcg ctcgtggagt gagtgaagga
    69661 gcgaagaagt ggctgtttgc tccgcaaaat tgaagaatgc aaaggaagca aaagaaaaac
    69721 cttcaaaagc acagagaaag cagatatgaa gaaacaaaag attaattttt tttattttca
    69781 ttttaagtcc accctaaagg gcccgtttaa tacggataat ttgattttat aaattaaaaa
    69841 ttataaaaat atcattggat tattaggaca ttattttact tacattttgt tatatatctt
    69901 ttttatttca tataacaaaa tgaatttttt tgataaataa cttttaatat aaaaaattgt
    69961 tagattttat tatctaaata atccattaaa aaataatgta ccctaccaga aatattgatt
    70021 tcaaaaaatt tatgacaaca agaaaatcaa cagaagctat tacttatcca attttcactg
    70081 tacgttggtt atctattcat gcattagctg ttccaacaat tttcttttta ggttcaatta
    70141 cagcaatgca atttattcaa cgataatttt tttataaaat aatttgtttt tttcctttca
    70201 tcctttattt ggctttgcat tatttgcagc tgcttctttg cttcattgct cctcttcgct
    70261 ttgcttctgc aaagcggcat agttcacttt ggcttcggct tcggcttcgg cggagccgat
    70321 gccgatgccc atgccgacgc ttctccgcat cggcttcgcc gaagtggaag ggtgaagaga
    70381 atgcaaatcg aagaaggaag caaagtggca aggagcaaac tacacatagt gtctgtgatg
    70441 aagtggagaa gcaataaagc atcaatcctt ttatttaaaa gtttgctttt gtttttacta
    70501 aaacatgctg aaattttgta atttccttaa gtaaaagaaa agcatttata tatatatata
    70561 tttatacgtc aattttttag aactaggcta gatttttttc tttttaagaa taatgatttt
    70621 tatttaaaaa tttaatattt gttttgcttc tacatcctga tgcatcgttc cttcttcttt
    70681 ttgaagctgc ccctttcttt gcttcatgcc cctttatgaa agagtggtag agtgaagaag
    70741 caaagcggaa aaacaaagag catcagtgct acaccctcac cttttggaat agtcctaaaa
    70801 aaaaattaga tgagtccttt ttgcttcaac gctccattgc tctgcttctc ctgagcactt
    70861 tgctttgcaa aaaacgaaag caaagaagac cttttggaat atttgatttg atacttactt
    70921 tgcaaaagtg aataaaagca catgaaaatc ttaggttttt cttttatctg atcctttgga
    70981 tcagtgctcc ttcatttccg ttccttcttg acgctccttt cttcactttg cagccacttc
    71041 ttcactctgg ttccttcgct tcggcgaatc cgatgcgtag cgtatgcaaa gagcagctgg
    71101 aagaggaaca ccagagcaaa gaagagaagg agtgaagaag tggagcacca atattagatt
    71161 gtgaacaatc ttcaactata acaaaacaaa aacaaaaatt ccaaaaacaa atgttaagtg
    71221 ttctggtccc tattttcaaa gcacaaggca gaaaaataaa tattttatta atattgattt
    71281 aaaaagaaaa tttttaacta gacctattaa tttttttctt tatctatggc tagaccgaat
    71341 cccaataaac aagttgttga acttaaccgt actagtcttt attggggact attactaatc
    71401 tttgtattag ctgttttatt ttcaagttat attttcaact aattggattt aaatttaact
    71461 aaaaccaata aaattttttt aattaactaa aaaacttatt aacatttttt aatatgtttt
    71521 tttatttttt ttgattacta atcaaaaaaa atgtttaatt aaaaaattta ttttttatga
    71581 atttgtttgt tgtgaatatt ttacataaat attcacattt tttatttaaa gttaaaaaaa
    71641 tttgagtttt taaaaggtat aaaagtgcaa gttgttatta tagtactgct ttagatgatg
    71701 taaacccagc atcagggtta tgcctaaatc taaaacaact ctcaagtatt ttgctttgtg
    71761 ataacctcaa caacaacaaa atatataata ctaaaaaggt aatttaagtg gtagaaactt
    71821 aaattaaacc aaaatttatc taaacaaaaa caataaaaaa attaaaagtc atgggacttt
    71881 gcttttcaaa aggaaagatc aaataagaaa aaaattatga ccacatgata agaagatttt
    71941 caaaagaaag tcttcacaaa aaaataacaa aatcaaaaca attatttttc tcatttattg
    72001 gaatgagaaa aagctattca acttacatag aagtaaaggt ccaaacacct ttatcttctt
    72061 ccttttgctg tactccttca cttatttgct tcttcacata cgctataact cccccctccc
    72121 tcctcttttg ctcctccact ctgtgaaaga aagtaagaaa ggtccgaggg actgatgcat
    72181 cccacttttg gaatttacta ttccaaaaat ggtgcgtatc aggagtagct gcaaaagaat
    72241 acacggatcc tttggatcaa gaaagaaaac atcaaagatt ttaaaaaaaa tgaaaaaatt
    72301 tctaattttt ggacataata tattttaata atctattaaa tctctttttt ttttttatgt
    72361 gtgttttttt tatataaaaa acacatgcaa taaatttaat ttattgcatt caaaattaat
    72421 ttttgttttt aattgaagtt attcatattt ttttttttta agaaaaatga aaaaaaaaat
    72481 aaaaaatgct ataatatttc tataaataaa aatattatgg ggatatggcg gaatggtaga
    72541 cgctacggac ttaaaaatat tcaatttttg agccttttta aaaaatttta aaaagtgaaa
    72601 gctttcaaaa tcagaaaacc tttttgttat ttaaaaataa gatttcagta aatacaaaaa
    72661 gcaatactga gccaatagat aaaacttgaa aattttttct gttttttttt aggtgcagag
    72721 actcaatgaa agctatcttt taataaaaga taaagataga gtccaaaaaa ataaaacaat
    72781 gtttaaaaag tttaaataaa tagaaaatcc gttgatcttt gcgatcgtga gggttcaagt
    72841 ccctctatcc ccaataaaat aaaaatgaaa attgtaactg atgttttaat aaataattaa
    72901 aaatgaaaat gaaaaaataa tgtttgatat atattttttt ttgttttgaa gcaaagaaaa
    72961 atttaaaaga agtgagattt attaataaaa attatgatta taaacttttt ttagaaagtt
    73021 tattgatttt gatttctgat cttaaataaa aaagaaaatt ttttctttaa aaattgtctt
    73081 tgattaaaga accttactta aattttcgtt tttatttttt taaaagacaa aaacagattt
    73141 tatttttaaa aacaacaatt ttttatttat tatggtagaa cctttacttt ctggaattgt
    73201 tttaggatta gttcctgtta ctattgctgg tttatttgtt acagcatatt tacaatatcg
    73261 tcgtggagat caagcaactt ggtaattttc attttattcg gcacaatttt tttattgtgc
    73321 cgaataaaat gaaaactatc aaatttcata taggttttaa aatcagattt ttttatttaa
    73381 gattaaaaaa atttaatata tatatatata ttgcatcttt ttttaaatgc aattaagaga
    73441 ataaaataac ctaattgcat taaaaaaaat gaaattgttt aaaaaatttt aaccaaactg
    73501 tcaaaaaatt tagtacttct tttgattttg ctatgaaaaa tctgaagtag ttcacttctt
    73561 tctttcactg cgctccactc ctttgttcct ttgctacacg tcacttgcgg agtgcagcga
    73621 atgcatgcga agaatgcttc ctttttttga ttcgctccac ttcactgctt ctttgcatgc
    73681 gttcttcact tcgcttccgc atcggctttg ccgaagcaga gcgaaggctt caccgaagcg
    73741 gagcgaaggc ttcaccgaag cggagcaaag gctttgccga agcagagcga aggcttcacc
    73801 gaagcggagc gaaggcttca ccgaagcgga gcgaaggctt caccgaagcg gagcgaaggc
    73861 atcggctccg ccgatgccaa tgcggcagag cgacacgcag caaaagaagc aaagcaaacc
    73921 actttgtgaa catctttgat tgacgaagca aaggagtaat gcagtgagtg agcagcaaag
    73981 tgaaaggtca aaagaaaaat tgcttcgtga aagaaacaag gtgtacattt tttttatctt
    74041 ttagtagttg ttttagctgc tcctaattta acaccatatt ttgaacgact ttgcacacga
    74101 ttttttactc ctgccgtatc taaagttcca cgtacaatat ggtatcttac tccaggtaaa
    74161 tcttttaccc ttcctcctct cacaagaact acagcatgtt cttgtaaatt atgaccaatt
    74221 cctggaatat aagctgtaac ttcaaaacca gatgttaatc ttacacgagc aacttttcgt
    74281 aaagcagaat ttggtttttt aggtgttact gtataaacac gtaagcaaat acctcttctt
    74341 tgaggacaag attttaaagc tggagctttt gttttttttg tcattttttt tcgagctgtt
    74401 ttaattaatt gttgaatagt aggcatataa tattagtaag tttgaataat ttattgaaag
    74461 agtttgttaa aaatttaaca aattataaat ttttcttata atttataaga attaaatata
    74521 agaatttttt tatataataa tttttttcac atttattttt ttattctaga atcaaaattt
    74581 ttttgttttg tgaagtgaag agcagctctg caaagaggat gcatgtgaag aaataaaaag
    74641 gcatcctttc tttcttcttt gtttcttcac tccttcattt tgttcttttt tgctttgttc
    74701 cgctccttcg cttttcggcg aagccgaacc gcttctttgc ttcgccgaag cctctgctct
    74761 ttcgctttgg cttcggcatc ggcttcgccg aagccgatgc ctccgctttt cgtcgaagct
    74821 gaaccgcttc ttcgcttcgg cgaagccaat gcgaagcaaa caaggagaag caaaggaaca
    74881 aagaaaagga aaaaaataag attgttttct ttcttcatct ttgcattctt tgttttgttt
    74941 ccttcgcatt ggctttgcag aagcgaagga gcagcaaagc gaacccccta attctttgca
    75001 tgcactagct tcgctctgca ataaactcct tctttgtttt gtattcttca cagctgcttc
    75061 tttgctttgc tttgcttcct tcgctgtgcg tcgctttgcc gctccgcaga agcgaaaaac
    75121 acatgcggaa aagcggctgt gaagaagtgt tgacatgtgt cgctccttct ttgcagccat
    75181 ttcctttgct ttgctttgct ttgctttgct tagctgtgca tcgctccgca tcgttccgcg
    75241 aatgcatgca aagaagcgtt gaagcgtcaa agtgaagaat gcatacaaag gagcaaagca
    75301 aagaagtgga aaaattttaa aatttcaata tatatatata tattatagta tacaatagtt
    75361 ataaaaacaa caaattatat atacaaaaaa tatagagaaa atataattaa aattcttatt
    75421 ttttataaga attttaatta tattttttat ttaaaaactg aaaactaatg gatctgggaa
    75481 gaaacgatta atttcaatta ataaagcagc tgttattgta aaccaagcga atgcaacaac
    75541 aggagcagtt gataaataag ttgtaaagtc tttcataaat aatttttgta taaatattct
    75601 atttaaaatt gattaaatta tatttttcac ttcattactc cttgttttat tataactgaa
    75661 aaatctaaaa gaacaattat ttgttcatta ttttcaaatc ttttttcact atgtaaaaac
    75721 tgaacaatca aagattattc ttttagaata atctttgaag tttttttctg taatctatga
    75781 ttggaagtat ggattctttg agtaaaataa attaatgcaa atagaatctt ttttttgatt
    75841 tttgaaaatc aaacaaaaac gagtaaaaat gtaaagcaag acaaaaataa aaaaaatatt
    75901 tttgtatttt tttatctatt ataaaatttg tcataatcaa tttaaaaatt tctctttctt
    75961 agtaaatata tataatatat ttgtttttat aaaaaatatt atatttttat ttcaaatcta
    76021 gttttatttt atttgattta aaataaaaat tattttaaat tccaattaat aataaaaaca
    76081 aaaaattttg gataatttgt tttttcttaa attcaaaatt gataattttc ttgaattaaa
    76141 atcaaaaaaa caaagcaaca taaaaaattt taacttcttt ttgcattttt tttttgctgc
    76201 actcctttgc ttcacctatt aaagaggtca gcttattgtt tgctttttct ttgacaaatg
    76261 tatgtaagca aatgcacaaa aaagtggttt actccttctt tcttctgtgt tgccaactac
    76321 gcatagcatc tgtatgcttt cactccatgt tcttttgtgt tgctccgctt tgcggacatc
    76381 aaagattggc aaagcggagc aagcagagtg aagcgaacat taaagattgc taaagattgc
    76441 tttctgctat acgtaagtga aggaagcaaa gggagcaaac caaagaaagg attggcagag
    76501 cagcagagcg atatatcacg ataaggcaaa gaagcaaagt aaccctaata taattaaaga
    76561 tttgttaata aaaaagtcaa aataaaatta agactaaatt ctttgattta aataacacta
    76621 aaaaattaaa aactttgtat acaactttgt tttatacaaa gtttttaatt ttttaatgaa
    76681 aaaaaaacaa attaaaaatt tttattttta gtggtggtct tcaattgctt ctccaatata
    76741 tgcacctgct aatgttgcaa atactaaagc ttggatagca ctagtgaaaa caccaagtaa
    76801 cattactgga attggaataa ttaaaggaac aagaccaaca agaactccta caacaagttc
    76861 atcagctaaa atgtttccaa ataaacggaa acttaaactt agaggtttac taaaatcttc
    76921 aagaacgtta ataggtaata agaaaacagc tggttgaaca taacgtttaa aatatccaag
    76981 accttttttt ttgatacctg cataaaaata tgaaattgaa gttaatagtg ctaaagcaac
    77041 tgttgtatta atatcatttg ttggtgcagc taattctcca ttaggaagtt caattaaacg
    77101 ccaaggtaat aaagcacctg accagtttga tacaaggatg aataagaaaa cagttcctaa
    77161 ataaggaacc cattttaaat attcttcttc tccaatttgt gttttagcta aatcacgaat
    77221 aaactctgtt actaattcag tgaaattttg aaacccttct ggagttgatt ttaaattgct
    77281 gtttcctaaa aaagataatg caaaaataac tgctaaaaca aaccaagaca taattaaaac
    77341 ttgaccatgt acttgataag gacctaattg ccaataaaaa tgttgaccta cagaaacttc
    77401 tgcaatttct gagaatggat ttaaaacaaa ttcactcatt tcttaatttt ttatttaaaa
    77461 ttttttattt tttaatcttt aaataaaatc ttttttttta ttttttttgt taatctctct
    77521 tttggaatct attattaaag gtcaaagata cactgatatg aaagatcagc aaaaaatgtt
    77581 caaaataata gattctgaca aaaaacaatt gaaaattcag aaaaaaaaag caaaaaattt
    77641 ttaaaagaat tatttaaact ttaacaatta aatattaaca atgttctttt gattttattt
    77701 gctttgctcc tccttcgctt tgctgcttcg attctctgct tctttgctta cttcggcttc
    77761 agcggagccg atgcggaagg aagagcgaag gcatcggctc caacgaagcc aaagcgaagg
    77821 agaagcgaag aatgcaaagt gaaaaatgaa ttaaattttt tttatgaaaa taaactttaa
    77881 acatttcaaa agtttttttt atataaaaaa gatttattat tgatatttat tgatataaga
    77941 aaattgataa tatagagtat tggtttcagg tcactacgca acctacattt ttattaaaaa
    78001 aatcttacaa ttaagacttt attatttatt tatttattta tttattttaa ataaaagtaa
    78061 aattaatatt ttagaattta gaaatttgat ttttttttaa atcttctttt ggaatctttt
    78121 atttttccaa tcacttgccc gcaaagtgga aaacaaaatc tttgattatc acttcttgtt
    78181 gttttcactt ctccactact ttgctatgtg agaagaaaga atgaaagcat acaaagagaa
    78241 gcattattca cttcactgat ttgcagaagt atatgtaaca tataagcaaa agcaagtaat
    78301 caaagattat ttgtgatcaa agattttttg aaatcaaaaa ttgtaaatga aaggtgttcc
    78361 gttctgccac tctgcagaag cagcctctac tttacatgca gccatttcac atgcagccac
    78421 ttctttgctt tgctcctttt catgcatttg cttcagcttc ggcggagcga gcgacacaca
    78481 gtgaaaaagc gaaaggaagc ggagtgacac atagtgaaat gaagcaaagg agcgctgatt
    78541 caaatgtcca aaggactcat tcaaagggtg tttccttctt tgtatctctg ctagtttgct
    78601 ttgcttctcc ttcactttgc ttcattcttt gctttgattt gctttgcttt gctttgcttt
    78661 gctttgcttt gctttgcttt gctttgcttt gctttgcttt gctttgcttc cttcttcgct
    78721 tcagcgaagt cgaaaagcga aggatcgaac cgctcctttg cttcatcact cctttgcaaa
    78781 gtgaagaatg caaagcgaaa aaggaagcaa agcagtgagg agcaaagagg aagaagtggc
    78841 aaagcgataa tgcagtggac tgatctaaag ggtcaggtct ttaggactat cccaaagggt
    78901 gatgatgagt atcagggaaa aagaaaattc aaaaagaaag tgagaaaaat aaaaaatttt
    78961 aaattatata tttttgtata gtttttaact aattaatact tttatttaaa aactatacaa
    79021 aaatatatat atagtaagta atttttaatt tttttttact ttaaaataat taagagcaaa
    79081 tttttttatc ttaaaaatta agcattgttt tagtatttta taaagaagaa cctaaaccaa
    79141 catatgaacc ataaaagaaa atagctagta acccaatagc agctgttcca actaatgtac
    79201 caattaacca taatggaata cgtccagtag ttcctgtatt agacataaat aaaagtgtaa
    79261 tctaaaaatt tgcagtaaaa tcaaaaacaa aaaagtacat tcactttttg ttttttcttt
    79321 aaaaaaaaca aaaagttgtt ttgacttgta tgaaaatatc aaaccttgtt tttgggagct
    79381 tttaataata aaaatatata aaaatcaatc aaatttttta aaaattaaaa taaaaattaa
    79441 aatttgaaat ttattctttt taaatataaa gagctttcaa ttttttcata aaatgaaaat
    79501 gtaaaaaaaa tgctataata ttgaatattg aaaaacaaaa atttacaatc tagaaacatc
    79561 tttaaattca aaaatactaa aaaataaatt tgattttttt aagaagcagc cattttttta
    79621 atattaacaa aaaaaattaa atgaataaat agctatctaa ctaaaatatt ttacacgaat
    79681 gtactcaata agttgaatag attaaaattt tggaattgat ccaatttttt ataatttgaa
    79741 accataatac taatggtttt ttataattaa tcttattgag tttccttata ctttagtttt
    79801 aagaaataaa aaacatataa tgtaatattt tatcacaaaa tctaaagtat ttatacgttc
    79861 aatacaagaa ataacaaata tttaaaaata tttttaattt tttttatctg ttaaaggtaa
    79921 tttttttact ttattaactc attttatttt ttttattagt tgttttttat ttcaataata
    79981 cctaataaaa acactaataa aaataaattt ttaaattaaa gtggacactt aaaaattttt
    80041 ttaataaaag cttattaaaa attacctttt gtcaatcttt gatgtccgca aagcattctt
    80101 cgcttcagtc cacgagcaaa ggagtgatga agcagagcgc attgtgctac tctgcttctt
    80161 tgcttttcgg ctttgccgaa ccgcttcttc gcttcgccga agccttcgca ttggctctgc
    80221 cgaagcgagc gaaggaaaag cgaaacgcta tgcttgcttc tttgctttgc tttgcttcct
    80281 gatgcaccca ctttttcgct gcgcgttgct ctttcttcgc tttggcttcg ccgaagtgaa
    80341 gaagtgtagt gttttgtttt gttttgtttt gttttgtttt gttttgtttt gctttgcaaa
    80401 acaaaggaat gatgcatcag aagcaaagaa acaaatcaag aaagaaaata attttattaa
    80461 aaattaataa accatataag cttaataaat tgtttttaaa aacaatttac tttaacttag
    80521 tttaatagtt ctttgtatgt tttcgtaccg cacccactta accaaataaa aataaccccc
    80581 agttgtccaa aatgagcact aaaaactttt cttgaaattt cttctaaatc acttgtatga
    80641 ctatcaaagt catgagcatc tgcatgaaga ttccaaatcc aagttgttgt attaggccct
    80701 tttgaaagag ttcttgaaaa atgtcctggt ttagttcggt tttttatctt aaaatgattt
    80761 tatgcaaatt tgactaaaat tttaattggt aaggaaaact tcccgtttaa agtgtagttg
    80821 aaattttctt tttctttaat tgttaacaaa ttcacaaata tataaaattg acgttataat
    80881 tctttaattg ttaacaaatt cacaaatata taaaattgta attataaaca taaaattgtg
    80941 tttaagataa atacccttta agaaccatac gtgctttttt aaaagcatat ggctcacata
    81001 ctctataaaa ataaaataaa gataatagat tattaaatga attgatttaa ccaaatattt
    81061 agatactata tcttttatta taaaagaaaa tggttttatt catataaata tatatatatt
    81121 tctcaaataa aatatttgag aaaatcaaaa gaaaatcttt ctttttgaat caaagttttt
    81181 ctttgctctt tggtctttgg ctgaagacca aagaagtggt tcgctttgct tcccccgctt
    81241 cttcttcgct cattctccgc ttcttcgctt ctccttcttc cttccttcct tccttccgct
    81301 tcggcaaagc cgaaaagcag agaagtggtt cggcaaagtc gaaaagcaga gaagtggttc
    81361 ggttcggcaa agccgaatag ccgaaaagca gagaagtggt tcggttcggc aaagccgaat
    81421 agccaaaaag cgaagaagca gagaaagagc gaagaagcga aggaagcaaa gagaaacgct
    81481 ccacttcctt tcttcctttt cagacgctat atgtaagtta aggagttgct gagcaaagga
    81541 gtggttgctt cttttgccaa cgctaaacat agttagcaaa accgaagaag aagcggttag
    81601 cttttccttc gcttcgctct tccttcgccc ttcgtcatca gcggagccga tgcggagaag
    81661 cggaggcatc ggctccaccg aagccgaagc ggagaagcgg ttcggcttcg ccgaaaagcg
    81721 aaggcattgg catcggctcc gccgaagcca aagtcgaagc gaagaagcga gcgaagcagc
    81781 agagaagcga agaagcatca aaatgaataa gaagcagcaa acaataatat atttcaaata
    81841 attaaaaata aaaaaggaaa aaagtgaatt cttttgaaag aatcagactc atatactctt
    81901 tggatttatt tttttgaaaa aaaacacaag aaaaaatgat tttatataaa taaaatttat
    81961 aaaaataaat gatattaatt tatattgtat ttatttaatt gttaaagaaa taatacaata
    82021 aaaaattatt agataaaaat tgaaaaattg aatattcaat aattcaattt ttatctaaaa
    82081 aaaaaaaatt taatttgaaa attatagagc gttaccacga ggtaatactt cttctgggaa
    82141 cactaatttt tcatgaggtt ggtcttgtgc agccatccaa gcacggatac cttcgtttaa
    82201 taagatattt ttagtgtaga aagtttcaaa ttctgggtct tctgcagcgc ggatttcttg
    82261 tgaaacgaaa tcataagcac gtaagtttag agctaaacca acaactccaa ttgctgacat
    82321 ccataatcca gttactggaa ctaaaagcat aaagaagtgt agccaacgtt tgtttgagaa
    82381 tgcaacccca aaaatttgtg accagaaacg gtttgctgta accattgaat aagtttcttc
    82441 agcttgtgta gggttgaaag cacggaatgt gtttgcaccg tcaccatctt caaataaagt
    82501 gttttcaact gtagcaccat gaattgcaca taataatgca gcccctagta caccagccac
    82561 gcccatcatg tggaatgggt ttaatgtcca gttgtggaat ccttgaaaga atagaataaa
    82621 acggaaaata gccgctaccc caaaactagg tgcaaagaac catccagatt gtcctaaagg
    82681 gtaaattaag aaaacagaaa caaaaactga aattggtgct gagaaagcaa ttgcgttata
    82741 aggacgtaaa tttactgagc gagcaatttc aaattgacgt aacataaatc caataagacc
    82801 aaaagcacca tgaagagcta cgaaagtcca taatccacct aattggcacc aacgtgtaaa
    82861 atctccttga gcttcaggac cccataagaa taaaagcgag tgagccatac tgtttgctgg
    82921 agttgataca gcagcagtta agaaattaca accttctaaa taagaagttg ctaatccatg
    82981 agtgtaccaa gatgttacaa atgttgtccc tgttaaccat cctcctaaag caaagtatgc
    83041 acaaggtaat aataaaagtc ctgaccaacc cacaaaaaca aaacggtctt gacgaagcca
    83101 gtcatctgca tcatcaaacc atgtacgttt ttcttgatat gaactaccaa tcgcaatagt
    83161 cattacgcga tctccaatta taattttata gagttcatct ttacgtataa agtaaaaatt
    83221 ttcaaatttg ttacttttaa tttttttaac ttttgcaata aacgatttta aaattcaaga
    83281 aaaattaaat aaaaagtaac aaaaacaaaa tcaagtaaat taaaaccaat aatataatta
    83341 tattataaca taaacttttt taataaaaaa agtaaaatat ttatttttta ttttcttttg
    83401 ctttattttt ttttgcaaag agaagtgcta ttgtatagtt taggattttc acacaacgtc
    83461 cacttcttct ttgtttgctt cttcttcgtt atgcttccgc agagcggtag gaagcaaaca
    83521 aagaagagga gtgaacagcc actgcttctt tgctttgcat tctttgcaac tgcttcttct
    83581 ttgcttttcc ttctccgctt ttcggcttta acgaaccgct tctccgcttt tcggctttgc
    83641 tgaaccactc gcttcggctt cggcggagct gatgccttcg cttttcggct ttgctgaacc
    83701 actcactttg gcttcggcgg agctgatgcc ttcgcttttc ggcgaagccg aaccgcttct
    83761 ccgcttgctg cagcttcggc ggagccgatg cctccgctct ttcgcttcgg tgaagcctcc
    83821 acttctacgc tcgcttcggc gaagccgatg cgagcggaag agcgaaggaa aagtgagcat
    83881 gtcactccat tgcatgcgtt ctttgctttt tggcttcgct gaaccgcttc tttgcttttc
    83941 agcttcgtcg aaccgcttct ttgcttttcg gcgaagccga actgcttctt ttcttttcgg
    84001 ctatttggct ttgccgaacc gaaccacttc tttgcttttc ggctattcgg ctttgccgaa
    84061 ccgaactgct tctttgcttt ttggcgaagc cgaactgctt ctttgcttct tcactctttc
    84121 gcttacacgt agcgtatgcg aaggagcgaa gcgaagaagt gaaggaagca aagtggtttg
    84181 cttctccttt gcttctgatt tgctttgtga aaaagcggag aaggagcaga gtcgctttat
    84241 caggaaaagc aaatgaatgt acagaatcaa tatgcagaag caaagaagtg aagcaaaaca
    84301 taaaattttt ttttaaatat aaaaaaaatt tatataaaat ttaaaactag aaaatatata
    84361 taattaaata gcaattcatc aaaaaatgaa ttgctattta attatataaa atattaaaaa
    84421 aatttttaac acattatttc ttttggaaag cgtaattcga aataataatt atgaattaac
    84481 ctactgcaat aatacgtgct aagaagaatg accatgttgt agcaattcct cctaaaagat
    84541 agtgtgctac accaactgca cgaccttgag taatacttaa agcacgcggt tggatagctg
    84601 gagctacttt taatttagag tgtgcccaaa taattgattc aataagttct tgccaataac
    84661 cacgccctga gaataagaac attaaagaga acgcccatac aaagtgtgct cctaagaaaa
    84721 ttaaaccata agcagataat gcagaaccat aagattgaat tacttgactt gattgtgccc
    84781 aaaggaaatc acgtaaccaa ccattaatag tatttgcact ttgagcaaag tttcctcctg
    84841 taatgtgaga aacaccattt gctgttacag taccccaaac atctgattgc attttccaag
    84901 agaaatggaa aatagcaatt gataatgagt tgtacatcca gaaaagacca aggaacacat
    84961 ggtcccaagc agatacttga caagtacctc ctcgtccagg tccatcacaa gggaaacgga
    85021 atcctaaatt tgctttatca ggaattaaac gagaactgcg tgcaaaaaga actcctttta
    85081 ataaaattaa tactgttacg tgaattgtaa atgcatggat atggtgtacc ataaaatctg
    85141 ctgttcctaa tgaaattggc atcatagcta cttttccacc aacagaaaca acatcacctc
    85201 cccagcttgc acttgttgct gctagagcat ttggtgcagt taattgaggt gctaagaagt
    85261 gtgttttttg gatccattgt gcaaaaactg gttgtaattg gattgcagtg tcagagaaca
    85321 tgtcttgtgg tctacctaaa gcactcatag tgtcattatg gatataaaga ccaaaactat
    85381 ggaatcctaa gaaaatgcaa acccagttta agtgagaaat aatagcatct ctatgacgaa
    85441 ttacacgatc taacaagttg ttataattac ttgtaggatc ataatcacga accatgaaga
    85501 ttgcagcgtg agcacctgct cctacaatac aaaaacctcc aatccagtta tggtgagtga
    85561 ataaagataa ttgtgtacca taatctgttg ctaaataagg atatggtggc attgaataca
    85621 tgtggtgagc aacaataatt gatagagaac caaataatgc taagttaata gcaagttgag
    85681 catgccatga tgttgttaag atttcataaa gacctacgtg gccttctcca gtgaatggac
    85741 ctttgtgtgc ttctaaaatt tctttcattg aatgtccaat tccccagttt gtacggtaca
    85801 tgtgaccagc tactaagaat aatacagcaa tagccacgtg gtggtgagct gtgtcactta
    85861 gccaaagacc tccagttaca ggatttaatc ctccattaaa agttaagaaa tcactgtatt
    85921 caccccattg taaagtaaag aatggtgcta aaccttttgc aaaacttggg taaagatctg
    85981 ccataatttg acgatttaat aataaatcat gtggtaatgg aatttctttt ggatctactc
    86041 cagcatctaa taatttgtta attggaagag aaacgtgaat ttggtgacct gcccaaccta
    86101 aactacctag tcctaataaa cctgctaaat ggtggtttag cattgattca acatttctaa
    86161 accattctag cttaggcgct gctttatgat agtggaacca acctgcaaaa aacattgctg
    86221 ctgccattac taatcctcca atagctgtag tatatagttg aagttcactt gtaatcccac
    86281 ttgctctcca taattggaag aatcctgaag taatttgaat tccttggaat cctcctccta
    86341 catccccatt taagatttct tgaccaacaa ctggccatac tacttgtgca cttggtttaa
    86401 tatgaattgg atcacttaac caagcttcat aatttgaaaa acgtgctcca tggaaataca
    86461 tagttaggta agttaaataa aaatcaaaca atatttactt cccttttaat ccgtgcatgc
    86521 aattttcact gcacacggct ttcattcgtg tttttttaca aacaaacact atcttgattt
    86581 gtgttttatg ctccttcatt cttttacttt atctctttcc aacaataata ttgttactta
    86641 tccacaatgc ttcaacgctc ctcttcgctt tgcttccttt gcaaactgct cctttcgctt
    86701 ctccttctcc gcttaatcgc ttcatcgctc actccgacgg agccgaagcg aatgtgaagc
    86761 gaaggaagaa ggagaaagaa cgtagcgtaa gcactaaata aaaccaaagc ggtgaagtgg
    86821 cataccgaaa tccaccttga tcagataaaa gaaaaaacaa agtaaaaaca tttaaagctt
    86881 tactccccag gtaggacttg aacctacgac ctatcggtta acagccgacc gctctaccac
    86941 tgagctacta aggaataaaa tattactttt tttttgtatt tattaactat cttatcattc
    87001 tttttttttt tgtcaatatt ttaatttttt tcttaaaaaa acagatattt aaaagttttt
    87061 tattgttaat ctataattaa ttcaaaatga atgcaattaa gaagcaaaaa caaggataaa
    87121 aaacttttaa atatctgttt tatatatata aaaaaaaatt aaattaattt taaaatttta
    87181 acaagaccaa agtaaagtgc taaagtaaaa cctaaagcaa caactaataa accaacataa
    87241 cttgtaattg ttaacataaa ttttttaaaa aaaaaaaatt aattcactaa ataaaaagga
    87301 attcagaagc tattacaatt ttttcctata aaaaaaatta ttaattaatt aattaaaatt
    87361 ttaaaaatat attaaaacaa aacaaaaaat ttttttgcat ctttttattt atttatttct
    87421 acatatcatt gttcagttct tctttacatt ttttcttctt gcttctctgt tttttcacat
    87481 ctcctccatt atgcaaacaa gtggagaagt atgcatgcat ttgcttatat ttgcaacgca
    87541 aaagtcttca catctgttct ttacagatgc tactttgcct cttcactcct tcgctctttc
    87601 tccgcttctt cacttctccg caaagtgaag aaggagaagc gaagaaggga agaagcaaaa
    87661 ggaacaaggg gggagatgga agatatagag taatggcttc attaggcgcg gtgaagcaca
    87721 acaaacaaca aaagaagcaa aggagaagca aagaaaaaac atttaaaaag caaatggaaa
    87781 taaaattttt tttttttttt tttttttttg ggattaaaga ctctaaatat tagttatatt
    87841 ctttaatccc aaaaattaaa aaaactcaaa taaaaaaaaa ttttaaagtc aaattaataa
    87901 gctagcccca tactacgagt actttctgaa cctaaataaa cgcgtacact taaaaaatct
    87961 gttgggcaag ctgtttcaca acgtttgcat cctacacaat cttcagtacg aggtgcagaa
    88021 gccatttgtt gagctttaca accattccaa ggtaccattt ctaaaacatc taaaggacaa
    88081 gcacgaacac attgagtgca accaatacaa gtatcataaa ttttaacaat atgtgacata
    88141 aaaaaaaatt tttattgaat taaatacaaa aaaagatcga gaatttctaa aaaaaaaaat
    88201 taaactttat cttcctttat catcaaaaat tatgaaagaa aaaattgcaa aaaaaaaaaa
    88261 acaaagaata atatattctt cttcttataa tatataataa cacaaaactt atgtttttgt
    88321 aaaaaaaaaa cataatatat ttatgaaaat ataaaatgaa ttttgcagga gcaggatttg
    88381 aacctgcgac cttaggatta tgagccccac gagctaccag actgctctat cctgctataa
    88441 gaattaataa aaaaatacac atatcttcac atcactccac atcttctctt ctcctgcgct
    88501 cgcttcggcg aactgaagaa gcggttcggc aaagccaaaa agcgaaaaag cgaagaagga
    88561 gcaaagcaat gtgaagtgaa gatatgtgta ttttttttct tgtatattct taattttaca
    88621 atattttttt tttttgtcaa tttaaaattt ttttcctttg ttttacttca tttgcaatct
    88681 tttagtattt tattgattta cttctttcac attttcttat ttataataat atttttttga
    88741 atcttaactt aataattaat taagaatttt aattcaaaaa aattaaaaaa agaaagaagg
    88801 cagtaaattg aaagaatttt gtttttcttt cagtttattt tattctattt tattttatta
    88861 ataatccaga aagaaaaaac aaaattcaaa acccttttta aatttcttat tatttttttt
    88921 tctgaatgac aagtttcttt ttgacaattt aatttcattt acttttaaac atgaaaaaaa
    88981 tgcaaaatga ataaatttta tttttttata tagaaagtag aaatataatt taatattttt
    89041 atttttttat atagaaagta gaaatataat ttaatatttt tattttaaaa ttaaatgtta
    89101 taatatataa aaagtttgaa ttaataggtt aaaaaaaaga aatatttatt ttatgaaatt
    89161 agcatattgg atgtatgcag gccctgctca tatgggaact cttagagttg caagttcttt
    89221 taaaaatgtg catgctatta tgcatgcacc attaggtgat gattatttta atgtaatgcg
    89281 ttcaatgtta gaaagagaaa gagactttac tcctgttaca acaagtattg ttgatcgtca
    89341 tgtcttagca caaggttcac aagaaaaagt tgttgaaaac ataacacgaa aagataaaga
    89401 agaaaatcct gatttaattt tgctaactcc tacttgtact tctagtattt tacaagaaga
    89461 tttacaaaat tttgtaaata gagcttcatt agagtcaaat tgtgatgtta ttttggctga
    89521 tgttaaccat tatagagtaa atgaattaca agcagcagat cgtactttag aacaaatagt
    89581 tcggttttat attgaacgtg aaactaaaaa gaaaattgat aattctgtta aagatataga
    89641 acaaataata gaaaaaacag aaaaaccttc tgttaatatt ttgggaatgt ttactttagg
    89701 atttcataat caacatgatt gtagagaatt aaaacgttta ttagctgatt taaatattga
    89761 agtaaattta gtaattcctg aaggaagttc tgttcatgaa ttaaaaaact taacaaaagc
    89821 atggtttaat attgtacctt atagagaagt tggtctaatg acagcagatt ttttagaaaa
    89881 agaatatcaa atgccattta tttcaataac tccaatggga attcaacaaa cttctcaatt
    89941 tatttatcaa attagtcaaa ttttagaaac tttaatttgt tcaacatttc ctcgccactt
    90001 cgcagaaggg caacaaaaaa gtggcaataa taaaataaaa tttagttctt ataaaaaaga
    90061 aagtagttca aacgaaaaag aatgtttggt tctaaaaaat caaacaaatt tatcaataat
    90121 ttatgaagaa tatttgaata aagtttttta tcaaaattat ataaaaaaac aaactctatt
    90181 tatttctcaa gctgcatggt tttctcgttc aattgattgt caaaatttaa caggaaaaag
    90241 aactgtagtt tttggtgatg caactcatgc agctgctatg actaaaattt taactacaga
    90301 aatgggactt caagttgttt gtgcagggac ttattgcaaa catgatgctg attggtttcg
    90361 agaacaagtt ttaggatatt gtgatcaagt tttgatcaca gatgatcata ctaaagttgg
    90421 agatatgatt actcgtttag agcctgctgc tatttttggg actcaaatgg aaagacatat
    90481 tggaaaaaaa cttgaaattc cttgtggagt tatatctgct cctgtacata ttcaaaattt
    90541 tccattatct tatcgccctt ttcttggcta tgaaggtaca aatcagattg ctgatttagt
    90601 ttataattca ttcacattag gaatggaaga ccatttactt gaaattttta atggtcatga
    90661 cacaaaaaca caagtacctt ctttaaaaaa taaagatgca aattctgcac agtctattag
    90721 caaaaatcaa aataacaaat tcaactggtc tgatgaagct ttaaaagaat tatctggtgt
    90781 tccaggtttt gttcgtggaa aagtcaaaaa aaatgttgaa aaatttgctt tagaaaataa
    90841 ccattcattt attactttag aaattatgtt tgcagctaaa gaagctgtta atgcttaatt
    90901 atacaatttt ttattacttt ataatacaat tttttattac tttttgattt tttttgatac
    90961 taaattttaa ttttttctta tatttcattt tatgaacgta gatattatta ttcaacttgc
    91021 tagtttactt ttaattgttg cagctggacc tatcgtagtt gttttattat cagctcgtgg
    91081 tgggaattta taattttaat ttcatttaaa cttccattaa gattcaaaag tcctaatgga
    91141 agtttaaaca attttattgt ttatcccttt ctttttcttt gcttcttttt ataatatttt
    91201 tatttccata atggatcaat tatttcaaaa attctttgat cttttttgaa atctatatat
    91261 agaaatttta atattttaaa agatcaatct ttcatcttga aagattcaat attttattaa
    91321 accttgtaaa attctataaa atttaatata tttatttata tatttatttt ttttcattat
    91381 atttttatat atatatatat aatatttttt tttttagggt tactaactca atggtagagt
    91441 actcggcttt taaccgatta gttctaggtt cgagtcctag gtaacccaaa atattgaata
    91501 aaaaaatttt tttgatatat atagtatata taatattgtt tttaacaata ttattattat
    91561 tttttttttt acttttttat aaaaaaaaaa cgatttataa tagttgtata tagtttttag
    91621 actttatttt tataaaataa aatgttaaaa tgattttata aaaattaatt tttctcttaa
    91681 taaaataaag taagatatca aaagtatggc gggcgtagcc aagtggtaag gcagtggatt
    91741 gtgactccac cattcgcggg ttcaattccc gtcgttcgcc cattaattcc aaatgagaat
    91801 atgctagaag aactcttaat tgagggcagt aaaattctct ttatgtcgat tgaacctcta
    91861 atttgacaat tgcgttttta tcctataaaa acgaaagagg ggggaatgat aatctagtat
    91921 aaaaacatca gattaataga ttatattagc aaatctccaa ataagacaaa aaaacaaaac
    91981 gaaccacaat ataagcaaaa aaaaataaaa ggtaatacaa taaaacacaa cctttttgct
    92041 ttataaacta aaagaaacta ttaaaaattt ttatttaata aaaaaaagaa gcaaaaaaaa
    92101 aattagaaaa aactcagaca ggaaaaacgt tattataaaa atacttttca agaaaaaaaa
    92161 atagacaaca gtattagaaa catatagaaa aattcacagc aaatacaaaa agtacagcag
    92221 ataagttaat aactatctta gaaaaccaga tacttactat ccaatgcata taaaacatta
    92281 aaattaaatc aaggttcata aaccatacaa gggcatgcca tctataaaga atccatgaca
    92341 atatggagaa ctgagacaat agcacataaa attcacaaca aaattttcaa attcaagcca
    92401 acaagaagat gtgaataaaa aacaataata atactaataa caatcttaaa tattgatgac
    92461 agaatagtaa aaaaaacgaa tcagattaat attaaatgta atatatgaaa caattatcat
    92521 caaaataatt gaaatatagg atcaaaacta agtgaacaaa attaagtaaa ccatatgaaa
    92581 gacccactca aaattaaaga atttagcaca atatgctctt tcatttatag cagtaactcc
    92641 aagacagttt ggtggaacaa tagcaaatat cattacacaa attgctatga aacttgaaga
    92701 tttagataat ttctgtagat aaacataaat gggtcattaa atatcagctt ataaaatact
    92761 gtcttgtctg tttttgaaaa aaagctgcaa tgtctaatca caaaatccaa actgtacata
    92821 aatgttacaa aaatagctat cgtgtagcta agataattac atgatattta tagacttatt
    92881 ctataagaca ttttcggaaa gggagggatt cgaacccccg gtgaccaaaa agccacgctg
    92941 gttttcaaaa ccagagcatt caaccactct gccacctttc ctttattatg taaaaatatt
    93001 ataacataat taactaaaaa atcaattttt taattttttt ttaaagaata taaaaaaaat
    93061 tgatttttag ttgaattatt taatcaaaat tttatttgat tattatctat aaatgcaatt
    93121 tcattgcatt ttattttatt gaaaattttc aataaaataa aatgcaatga aattgtattt
    93181 ataaattaac gccctccact aacaactttt acaacttgga aacgagcttt tgcacgttta
    93241 aaagcaaaat ttgcttcaac tttttgtttt acaccttctg ctgtttctaa attttgtttt
    93301 gcaatttcaa aaccattttt agcttcatca gcatcaattg tttcagcagc ttctgcttca
    93361 tttgctaaaa ttgtaatttg atttcttttt acaactgcga aacctcccat tattgcaaca
    93421 gaattccatt gttctttagt gcgaattaac attgaaccaa catctaatcc tgtaataatt
    93481 ggagcgtggt tttttaaaac acccatttct ccagtttctg taggtaaaat aatttcttct
    93541 gcttgaccat tccaaaaagg acgttctgga gttaaaattg aaatttgtaa actcattttt
    93601 tattttaatt taataatatt tttacttgtt aaaaactcag atctatactt tgtaatttta
    93661 aatcattaaa atttagtttg cttctttttt gactttgctg atgattctat gcttctttgc
    93721 atatgctaac ccgttccttc tttgctttgc tttgctttgc tttgctttgc tttgctttgc
    93781 tttgctttgc tttgctttgc tttgctttgc ttccagccac tctgcagaag cagagtgaag
    93841 aagcggcaag caaattgctt cttcttcact ttgcttccag ctgctctgca gaagcagagc
    93901 agagaagaga agagaagaga agagaagagg tgaagcgaag gtccaaagga ctgatgctta
    93961 cgcatccgga atcaaagcaa actagttctt cgcttttttc tttgcttttt cttcgctcgc
    94021 ttttcggctt tgctgaaccg ctgctttgct tcggcaaagc ctccgcttct ccccatcggc
    94081 tctgccgaag tggaagagcg aaggaagggc gaaggaagaa gcctccgctt tgcttcggcg
    94141 aagcctccgc ttctccgcat cggctctgcc gaagctgaag agctaagaaa gagcgaagga
    94201 agaagcctcc acttcgcttc ggcttcggcg gagccgatgc cttcgctttt cggcgaagcc
    94261 gaaccgcttc ttcgcttcgg cttcggcgga gccgatgcct tcgctttttg gcgaagctga
    94321 accgcttctt cgcatcggct ccgccgaagc cgaagagcta aggaagagcg aaggaagagc
    94381 gaaggaaaaa gcctccgctt cgcttcggcg aagccttcgc ttctctgctt cttcgctttg
    94441 gcgaagcctc cgcttctccg catcagctcc gccgaagcgg aagatcgaag gaagagcaaa
    94501 ggaagaatcc tccacttcgc tttggcttcg gctctgacaa tgcctccgct tttcggcttt
    94561 gccgaaccgc ttcttcactt cagcgaagcc tccgcttctc cgcattggct ccgccgaagt
    94621 ggaagggcga acgaagggcg aaggcatcgg ctccgctgaa gccgaagcga agaaaaagca
    94681 aagaagaagc gaagagaatg caaaaccaaa gaaaggagtg gctgcaaaag aagccgaagc
    94741 aaatcattta cttcttcatt tggttcttct tttgcagtac ttttagaatt tttttcactt
    94801 gaattttttt ttttgcttta tgaatgcaaa gacaaagaaa tgaagtagca cttgcttttc
    94861 cactttgctt ttccacaaag tgaagaaaaa aaaaagtgaa tagaatcgaa aattacaaaa
    94921 gtaaccatct ttgattattt tttcacaatc gaagattgtt ttttattctt tcacttggtt
    94981 aattttcttt tgctaagaaa acaacaacac aaagtacttt ttttattagt gaaaaagttc
    95041 atattacagc ttgatccctt cttaaatccg ttgtttcacg taagaaagga agcaaaaaaa
    95101 gtgagttact ccttcattca ctaaacaaaa aaacaaaaga agggatttaa gattccaaat
    95161 gaataagtta agcaaaactt ttttatattt tattaaaaat ataataaatt tgtattaatt
    95221 ataaagagat ttgcttttta agttaaagat aatttataaa attggatttt tttaaagata
    95281 tcaatctttt tttatccagt tgcatttaag acatttaaaa taagttgggg tcgatttgaa
    95341 tacattgcat tatttgctgc aattttatgt agttcttctt tttttttgat ggcatttcct
    95401 ttttgttcat atgcgtctaa tatttcagat tttaattttg aaaccattcc tttgcttgat
    95461 tttttttcgc aagattctaa aatccaacgt aatgcatttg cttgtccacg ttcaatagaa
    95521 cttaaaactt ttggtaccat ttgtacagac cctgctctac gttttggttt tacttcaact
    95581 tttggcatta cattttctaa tgctatatca aatacttcaa ctggattttt ttgagttact
    95641 tctccaattt cttttaatgt tgtataaaca attttataag ctaaagattt ttttccactt
    95701 ttcattacac gatttactag catatgtaca gaaatactat tgtaaactgg atctggtaat
    95761 aaaacacgtg ttttcttaat aggtctacga ggcataaaaa aagtaaaaca atttttaata
    95821 aatttcaaaa acctgaattt tgaacgaatt aaacagaaat tcaaaaatta ataaattttt
    95881 taataaatac gggattgacg ggactcgaac ccgcaacttc tgccgtgaca gggcagtgct
    95941 ctaaccaatt gaactacaat ccctttatga tgttttaatt attatataat aattaaaaat
    96001 atttttcaat atttttatga aatttacttt atcttaaata atttattttt gtataaacat
    96061 atataattat ttagtataat taattttaaa ttacattttt agagcttctt tgtatctttt
    96121 ttttggaatt gaaaatagtc tttctttgct ttatcaattg aaaattggca aagcaaagaa
    96181 acagtttgct ccttcgctta gccgcttctt cacttctccg cttctttgca ttggcttcgc
    96241 cgaagcgaag cgaagggttt gccgaagcga agcgaagggt tcgccgaagc gaagcaaagc
    96301 aaagcaaagg gttcgccaaa gcgaagcgaa ggtttcgtcg aagcgaaggg ttcgccaaag
    96361 cgaagggttc gccaaagcga agcgaagagt tcgccaaagc gaagcgaagg gttcgccaaa
    96421 gcgaagcgaa gagttcgcca aagcgaagcg aagggttcgc caaagcaaag caaagcaaag
    96481 cgaagcaaag cgaagggttc gccaaagcga agcgaagggt tcgccaaagc gaagcgaagg
    96541 gttcgccaaa gcgaagcgaa gagttcgcca aagcgaagcg aagcgaagag ttcgccaaag
    96601 cgaagcgaag cgaagggttc gccaaagcga agcgaagcga agggttcgcc aaagcgaagc
    96661 gaagggttcg ccaaagcgaa gcgaagggtt cgccaaagcg aagcgaaggg ttcgccaaag
    96721 cgaagcgaag cgaagcgaag cgaagcgaag cgaagcgaag cgaagagttc gccaaagcga
    96781 agcgaagcga agggttcgcc aaagcgaagt gaagggttcg tcaaagcgaa gcgaagcgaa
    96841 gcgaagcgaa gggttcgcca aagcaaagcg aagcaaagca aagggtttgc caaagcgaag
    96901 cgaagggttc gccaaagcga agggaagggt tcgtcgaagc gaagcaaagc gaagggttcg
    96961 ccaaagcaaa gcgaagcgaa gggtttgccg aagcgaagcg aagggttcgc cgaagcgaag
    97021 caaagcgaag ggtttgccga agcgaagcga agggttcgca gaagcgaagc gaagggttcg
    97081 cagaagcaaa gcgaagggtt cgccgaagcg aagcgaaggg tttgccgaag cgaagtgaag
    97141 cgaagggttc gccgaagcga agcaaagcga agcgaagggt tcgccgaagc gaagcaaagc
    97201 gaagggtttg ccgaagcgaa gcgaagtgtt cgccgaagcg aagaagcgaa gaagcggaga
    97261 agtgaagaag cggagaagga gcgatgtgca gcgaatgcag agcaaaaaag gaagcaaagc
    97321 aaagaagaaa gcatgtgaac atcaaagatt tccacaaagc agaaaagaag tatatgttac
    97381 tttgttttgc tttgtttact tttgcaaagt gatagaatta catgtcatca attgaaaatg
    97441 tccttcactt cttcattcca caaagaaaca aaaaaaagca gaaaagtgaa ggatgattga
    97501 tgaaaaacta caaacatgct acttcttttt tttgaaggta tgcagcaaac cagagaaaca
    97561 agacaatctt tgatttcaac cccaaaactt gcttcactgt tttgcagctg caccttagct
    97621 tttccacttc ttcttcactt tccttagccg ctttgcagaa ggaaagtgaa gaagaagtga
    97681 aggtcaaaag aactgatcct tccttcactt cgcaaagtag cggttgcatc aggaagaaaa
    97741 cctaagaagg agcaaaggtc cgaaggactg atgtgtaaac attaggaaac aacacgaaga
    97801 aggaagcaaa aaagtacaaa gcacttaatt gaagcagtat aatcagagaa gtagtgaaga
    97861 ctaactctaa atttttttta ataaatatct aaataatata ataaaatatt atagatattt
    97921 caaaataaaa acaataaacc taagaaaggt taacaaaaaa cttaattaag ttttttgtta
    97981 acctttaaca aaaagcatta tttttttaat tattttaata tagtaatatt ttgtatttta
    98041 ttaaacacga cgttttttag gaggacgaca accattatgt ggaatacctg ttttttctcg
    98101 tataacacta acttttacac cagatttaaa aatttcacga attgctgttt cacgaccttg
    98161 tcctggacca gttactaata ttttaacttc tttcataaga aaatcacgcg attttttagc
    98221 aacaacttct gcagcttttt ttgctgcaaa tgtagttgct tttctttttc ctctaaatcc
    98281 acatgatcca gctgaactcc aacataatac ttctccacgc acatttgtca gagtaattat
    98341 tgtattatga tgacctgttt gaatatgaac aagaccacga taagcacgtt tttttagctt
    98401 cataggtgtt gttttacgta tttgttttgc cattttttat aatttaataa attcattttt
    98461 ataattttaa gaaagtatcc tccacttctt ctttttttta ttttatttca aatattctga
    98521 gaatattctc tctgaatttt ataaaaaaaa ataatcagaa attccaaaag aataaaatga
    98581 aattttttta cttattcttt tttattattt gatctttatt taatttttta aaaatattta
    98641 attcttcttt cacatttttt cagtatctat agattataaa ataattctat aaaataatta
    98701 atagactttt atattaaaag tctattaatt aaaagtctat taaaagacta ttaaaaaaaa
    98761 gttgaaatga tcaagatcag tttataagat tttataaaat ttagaaaaaa ttaatcaaaa
    98821 aaaaaaataa ataatcaaaa tacagattaa ataaaattga attgtgaaaa aaaaagaata
    98881 aaaaaaaaat catttcattt ttaaattttt ctacttttaa aaattttcaa ataaaaaaaa
    98941 attatttata tagtatagta tatattttat gttttggaag taatattttc tattaattaa
    99001 gtaatagtta agtttaactt tgtttacttt tatactaaaa tttttatttt atatttccaa
    99061 acaatatctt atattttttg ggccgagtcg gattcgaacc aacgtaggaa taaaccagcg
    99121 gatttacaat ccgcccccat taaccactcg ggcatcggcc cttattttaa atttttttta
    99181 aaatattaaa tattagtttt tttaaatatt atatttaata acattctaaa aaataaaatt
    99241 aagaataaag aatatatgat aagattaaat aattttatta ttctttgctt ttagagtttt
    99301 catccagatt ttttagatct gtgctttttg cacttcttag agttgtaaac ttgtggagaa
    99361 gccattattt gatgggcgca aaacaaagat aataaaagat tacaaaagtg cagcaaatgc
    99421 aaaacttcat attttttcaa agcacttata aaaaacttat ctgatattga ttatatcaaa
    99481 aatatttttt ttgacaaggt ttaaaaaatt tattatttaa taaaagatta ttacaaaaaa
    99541 tttattattt aataaaagat tattacaaaa aatgtaataa tcttttatta aaaaataaaa
    99601 gaataagaaa attaaagttt gtcgatagtt tcgaattcaa atttaatttc tttccaaact
    99661 tcacaagccg ctgctaattc tggactccat ttacaagctg agcgaataac gtctccacct
    99721 tcacgagcta agtcacgacc ttcgttacgt gcttgagtac aagcttctaa agctacacgg
    99781 tttgctacag cacctggagc gttaccccaa gggtgaccta aagtaccacc accgaattgt
    99841 aaacaagcat catctccaaa gatttcaact aaagctggca tgtgccaaac gtgaatacca
    99901 cctgaagcta caggcataac tccactcata gaacaccagt cttgagtgaa ataaatacca
    99961 cggctacggt ctttttcaat gtagtcatca cgcattaagt ctacgaaacc taaagttact
   100021 tcacgttccc cttctaattt tcctactaca gtacctgagt gaaggtggtc tccaccagac
   100081 atacgtaaag cttttgctaa aacacggaag tggataccat ggtttctttg acggtcaatt
   100141 acagcgtgca tagcacggtg aatgtgtaat aaaagaccat gatcacgaca gtacacagct
   100201 aaagaagtgt ttgcagtaaa tccacctgtt aagtagtcat gcataataat aggtacacct
   100261 aattcttttg cacattgagc acgttttagc atttcttcac aagtacctgc agttgcattt
   100321 aaatagtgcc ctttgatttc acctgtttca gcttgagctt tgtagattgc ttcagctacg
   100381 aataagaaac ggtctctcca acgcatgaat ggttgtgagt ttacgttttc gtcatctttt
   100441 gtaaagtcaa gaccaccacg taaacattcg tatactgcac gtccgtagtt tttagctgat
   100501 aaacctaatt ttggtttgat cgtgcaccca agaagcccac gtccatattt gttaagtttg
   100561 tctctttcta cttggattcc atgaggaggt cctacaaatg tttttgcata agcaggagga
   100621 atacgaaggt cttctaaacg taaagcacgt aaagctttga aaccaaatac gtttcctaca
   100681 attgaagtga ataagtttgt tactgaacct tcttcaaaaa ggtcaattgg gtaagcaaca
   100741 tacgcaatgt attggttgtc ttctccagca actggctcga tgtcgtaaca acgtccttta
   100801 taacggtcta agctagttaa accatctgtc catactgttg tccaagtacc tgttgaagat
   100861 tctgcagcta cagctgctcc acactcttca gcaggaactc ctggttgagg agtcatacgg
   100921 aatgcagcta aaatatcagt atcttttaca acataatctg gagtgtagta agtaagacga
   100981 tagtctttta caccagcttt aaatcctgca ccggctctag tttcagtttg tggaaccata
   101041 aaaaaagttc atttaaatat cttgtcgatc ctataataat ctatccgagt gatttttttt
   101101 attagtaaaa ttgtataaaa aaatacaatt tttattatta attaattaat attttaaatt
   101161 tatatttttt atttgtcaat aaattctttt tttaaattct ttttttaaat tcttttttta
   101221 aattcttttt ttaaattctt tttttaaatt ctttttttta ttattcagaa aaatttttta
   101281 aaattaaatt atatatatat attatgtttt ttttactatg aaaaaaacaa agaaaattgt
   101341 aaaaagttgt tagatttaca aattattttt attttataat ttgtaaatct aacaattttt
   101401 tttcgagata aatttaaggg ttatattctg taaatcttga aacatagaaa ttgtttacaa
   101461 ctacatgata agttgaatct aaacctttat ttaagcgttc ttttactcga ctcataatac
   101521 gtgaaatcac ataaatataa gcttgtttaa atgctttttg ttgataaaat tgtactgttt
   101581 cttgtttgaa ttcttcaagt tttgataatc tttcttcatg ttgtgaaaca cagttattaa
   101641 cttcttgtgt tgctcttaaa acaccttctt cttgaatttg ttgagctttt ttcttagcta
   101701 attctaattg agcttttgct tgatttaagc gttcttgtgc ttcagcagct ctttgacttg
   101761 cttcttgtaa attacctaaa attgtttttt tacgatcttc taataaagct gttaaatttt
   101821 ttccaacaaa agaaattaca acagcaagaa ctgcagcaag gttaataata tttgtttcaa
   101881 aaacatttgt attaatacca aaaccttcag ctaaatttag tccaaaactt gaaatttgta
   101941 ataaagacag agaaatatgc ataaattttt atgtaaaatt taattaaaaa tcaataaaaa
   102001 attgataaac tatataaatt aaaaaatcac aaatttttat ttttttttta agatatattt
   102061 cttatatata agatatatat ataagaatta attttatttt ttctttgctt ttgcttcttt
   102121 tcttttttca tttactgaca ctctctggaa gtgaagtgaa ttaaatttct gtggaagtga
   102181 agtgaattaa attttttcat taattaaaaa tttccattgc ttcatgtatc aaagatgtcc
   102241 acttttttca aaatagaagg agaaatgaga catgtaagtg aataagcaaa gatagttatt
   102301 gattccaaaa caatattcaa aaactaaatt tttgtgcttt ttttattctt tacagccact
   102361 tctttgtgtc tttgctctgc ttcctttgct tcggctttgg cggagccgat gcctttgctg
   102421 cgcttcggtg aagccgatgc gaagaagcgg aggagcaaag ttaaaacaaa cagattgcag
   102481 caaatgaaca cacatgtcaa aacaatgtat aataagaata taagaaagaa tataagaaag
   102541 aaaaaattat ccattttttt attgatcttt ttaagatcca aatttaataa ttattagtta
   102601 aaatttgata aattctcact aaatcagtgg acccttttta agggtggatt tgttattaaa
   102661 aaaatacgat acttatttga ttatttgcat tagtgaatgc aaataaagtg aataagatta
   102721 ttattatgtt gtatagcaat tttttttaaa aaaaagctat tataaaataa aaaaaatata
   102781 ttaaataaaa taaaaaaaat atataaaata aaatataaaa taaaacaaaa aaaatatata
   102841 aaataaaaaa aaattaaaat attattaaaa aaaatattaa aaaaaatata aaaaaatgtt
   102901 tttttaataa aatatcataa ataaagtaat aaaaaagatt gaatcatata aacttcttat
   102961 ttatttattt ttatttattt atttttattt atttatttat ttttatttat ttttatttat
   103021 ttttatttat ttatttttat ttatttattt ttatttattt ttatttattt atttttattt
   103081 atttatttat ttatttttat ttatttattt ttatttattt atttattttt atttattttt
   103141 atttattttt atttgtttgt ttgtttgatt cttttaaaat taaataaaat taaattaaat
   103201 aaaattaaat taaataaaat taatttttta aattaaataa aatttaatta aattaaataa
   103261 aattaatttt ttaaattaaa taaaatttaa ttaaattaaa taaaattaaa taaaattaaa
   103321 ttaatttttt aaattaaata aaattaaata aaattaaatt aattttttaa attaaataaa
   103381 attaaattaa ataaaattaa ttttttaaat taaataaaat taaattaaat taatttttta
   103441 aattaaataa aattatttaa aattaaatta aataaaatta attttttaaa ttaaataaaa
   103501 taaaataaaa ttaaataaaa ttaaattaat tttttaaata aaattaaatt aattttttaa
   103561 ataaaataaa attaaattaa attaaataaa attaaataaa ttttttaaat aaaattaaat
   103621 aaaattaaat taaataaaat taaattaaat aaaattaaat ttaattaaat aaaataaaat
   103681 taaatttaat taaataaaat taaataaaat taaataaaat aaaattaaat aaatttttta
   103741 aataaatttt ttaaataaaa ttaaataaaa ttaaattaat tttttaaatt aaataaaatt
   103801 aaattaattt tttaaattaa attaaattaa ttttttaaat taaataaaat taaattaatt
   103861 ttttaaatta aataaaatta aattaatttt ttaaattaaa ttaaataaaa ttaaattaat
   103921 tttttaaatt aaataaaata aaataaaatt aaataaaata aaattaaata aaattaaatt
   103981 taattaaata aaattaattt tttaaattaa ataaaattaa ataaaataaa ataaaataaa
   104041 attaaattaa ataaaattaa ttttttaaat taaataaaat taaataaaat aaaataaaat
   104101 aaaataaaat taaattaaat aaaattaatt ttttaaataa aattaaatta aataaatttt
   104161 ttaaataaaa ttaaataaaa ttaaatttaa ttaaatgaac ttattatatt aaacttataa
   104221 aataaaatta aataaaataa aattaaataa aattaaataa aataaaatta aataaaatta
   104281 aatttaatta aattaaataa aattaatttt ttaaattaaa taaaattaaa taaaattaaa
   104341 taaaattaaa taaaattaaa taaaattatt atattaaact tattaaataa aattaaataa
   104401 aattaaatta aataaaatta ttatattaaa cttattaaat aaaattaaat aaaatttaat
   104461 taaattaaat gaacttatta tattaaactt ataaaattaa atttaattaa attaaataaa
   104521 attaaattta attaaataaa ataaaattaa ataaaataaa attaaataaa ttttttaaat
   104581 aaaattaaat aaaattaaat aaaattaaat taaataaaat taaataaaat aaatttttta
   104641 aataaaatta aataaaatta aataaaatta aatttaataa aataaaatta aatttaatta
   104701 aataaaataa aattaaattt aattaaataa aattaaattt aattaaataa aataaaataa
   104761 aattaaatta acttattata ttaaacttat aaaattaaat taaataaaat taaatttaat
   104821 taaataaaat aaaataaaat aaaataaaat aaaattaaat gaacttatta tattaaactt
   104881 attaattaaa taaaattaaa ttaaataaaa taaaataaaa tgaacttatt atattaaact
   104941 tattaaataa aattaaataa aataaaatga acttattata ttaaacttat taattaaact
   105001 tattataagg cttaaaaaaa attagaatgc ataaatatca ttcttataaa atgtaaaatg
   105061 aacttcttaa aaatgcataa attggaatgc atttttatgc ataaattgga atgcattttt
   105121 atgcataaat tggaatgcat aaaaatgcat aaataaataa ataaataaat aaataaataa
   105181 ataaataaat aaataaataa aaaaataaat aaataaaaaa atgcataaaa aaaatgaaag
   105241 aaggtaaaat aaaacctaag ccttataata agttaattta ataagttaat aaataatata
   105301 ataagttaat ttaataagtt aataagttaa tttaataagt taataagtta ataagttaat
   105361 aaataatata ataagttaat aaataaaaaa ataaaattaa gaagcgaatg ggttagcgaa
   105421 aagtaatgct aaagcaacaa ctagtccata aattgttaaa gattccatga aagcgaaaga
   105481 cagtagtaaa gctccacgaa tttttccttc agcttcaggt tgtctagcaa tcccttcaac
   105541 agcataacca gcagctgttc cttgtcccat accaggacca atagcagcaa gacctacagc
   105601 taaaccagca gcaacaacag atgcagcagc aacaattgga ttcatatgaa tttcctccta
   105661 gtaaaaaatc agtaaaatta taacaaccgc tttaagtata acttaaatgt ttttttaagt
   105721 caatttattt gttttttttt caatgttttg tttgaagtct ttcgtcatcc ttcgcttttc
   105781 ggcgaagccg aaccgcttct tcgctttggc ttcggcggag ccgatgccga tgccttcgct
   105841 tttcggcgaa gccgaaccgc ttcttcgctt ctgcttcggc ggagccgatg ccttcgcttc
   105901 gctttggctt cggcggagcc gatgccttcg cttttcggcg aagccgaacc gcttcttcgc
   105961 ttcggcttcg gctccgccga tgccgatgcc tccgcttttg gcgaagccga acagcttctt
   106021 cgcttcggct tcggcttcgg cggagccgat gccgatgcct ccgcttcgct tcagcggagc
   106081 cgatgcgaag gaagagcaaa tcgtttgcat tctcttcgct tcttcttcgc tcgcggagcg
   106141 aagcagctgc tcctttcgct tcgctccttc gcttctcctt cttcgctctt ccttccgctt
   106201 cgcttcagcg gagccgatgc gaaggaagag caaatcgttt gcattctctt cgcttcttct
   106261 tcgctcgcgg agcgaagcag ctgctccttt cgcttcgctc cttcgcttct ccttcttcgc
   106321 tcttccttcc gcttcgcttc agcggagccg atgcgaagga agagcaaatc gtttgcattc
   106381 tcttcgcttc ttcttcgctc gcggagcgaa gcagctgctc ctttcgcttc gctccttcgc
   106441 ttctccttct tcgctcttcc ttccgcttcg ccgaagccga agcgagcgga gaagcagagg
   106501 cttcggcgaa gcgaagaagc gaagaagcga agaaggaagc aaagcgaaga aggaagtaaa
   106561 gcgaagaagg aagcaaagcg aagaaggaag caaagcgaag aaggaagcaa agcgaagaag
   106621 gaagcaaagc gaagaaggag cgctaatttt tcgaattgtg aagcgaaaaa aaaaataata
   106681 aaaaataata ataaaaaaaa aataaaaaaa aataataaaa aataaaaaaa aataataaaa
   106741 aataataaaa aaaaaaaata aaaaaaaaat aataaaaaat aataaaaaaa ataatattga
   106801 caaattttta aatttttgtt ataattttct tgtttgccga ccggcgaggt taaggatcgt
   106861 tgtcctttct tgcgcgagca cgtgtctccg ccgggttcga accagtaaaa aaaaaataat
   106921 attgacaaat ttttaaattt ttgttataat tttcttgttt gccgaccggc gaggttaagg
   106981 atcattgtgc tttcttgcgc gagcacgtgt ctccgccgga ttcgaaccag cgaagcagct
   107041 ctagcgtagc gtagcgcagc ggagcggcca ttcgcttcgg caaagctgat gcaaagcgca
   107101 gcgtagcgca gcggagcggc cattcgcttt ggcaaagagt tctttcgaac cttgcggagc
   107161 ttcagcgacg caaacgaacc aagcagctct cgcttcggca aagctgatgc aaagcgcagc
   107221 gtagcgcagc ggagcggcca ttcgctttgg caaagctgat gcaaagcgca gcgtagcgca
   107281 gcgtagcgca gcggagcggc cattcgcttt ggcaaagctg atgcaaagcg cagcgtagcg
   107341 cagcgtagcg cagcgtagcg cagcgtagcg cagcgtagcg cagcgtagcg cagcggagcg
   107401 gccattcgct tcggcaaaga gttctttcga accttgcgga gcttcagcga cgcaaacgaa
   107461 ccaagcagct ctcgcttcgg caaagctgat gcaaagcgca gcgtagcggc cattcgcttt
   107521 ggcaaagagt tctttcgaac cttgcggagc ttcagcgacg caaacgaacc aagcagctct
   107581 cgcttcggcg aagccgatgc aaaaaagctg atgcaaagcg cagcgtagcg cagcggagcg
   107641 gccattcgct ttgttctccg cttttcggct attcggcttt gccgaaccga accgcttttc
   107701 cgcttttcgg ctttgccgaa ccgcttctcc gcttttcggc tttgccgaac cgctcgcttt
   107761 ggcggagccg atgcgaaggc ttcgccgaag cggaaggaag aagagttctt tcgaaccttg
   107821 cggagcttca gcgacgcaac cgaaccaagc agctctcgct tcggcgaagc cgatgcaaag
   107881 cgcagcgtag cgcagcccgc ggaactgcgg gcaagcggag cggccattcg ctttggcttc
   107941 gccttggctt cttcgcatac gctacgcttc ggcgaagcct tggcttcttc gcatacgcta
   108001 cgcttcggcg aagccttggc ttcttcgcat acgctacgct tcggcaaagc cttcgcatcg
   108061 ccttcgccga agcgagcgaa caaagtctaa gagttctttc gaaccttgcg gagcttcagc
   108121 gacgcaacca aacgaagcag ctctcgcttc ggcgaagccg atgcaaagcg cagcgtagcg
   108181 gccattcgct ttggcttctt cgcatacgct acgcttcggc gaagccttcg catcggcttc
   108241 ggcgaaaagc gaacaaagtc taagagttct ttcgaacctt gcggagcttc agcgacgcaa
   108301 ccaaacgaag cagctctcgc ttcggcgaag ccgatgcaaa gcgcagcgta gcgtagcgca
   108361 gcccgcggaa ctgcgggcaa gcggagcggc cattcgcttt gttctccgct ttttcgtatc
   108421 ggcttcgccg aagcgaagga gaagcgaaga agccaaagtc taaagtctaa gtcgtctctg
   108481 cacgcagaga caaggttcga agaaagtata tcttacgtag tttacgtttt gcttgcttca
   108541 gcgaagccga tgcgtagcgc agtaacgtag caaagcgcag taacgtagca aagcgcagta
   108601 acgtagcaaa gcgcagcccg cgaaactgcg gttcggcaaa gccgaaaagc ggagtggcca
   108661 ttcgccttgg cttcttcgca tacgctacgc atcggcttct tccttcgcat tggcatcggc
   108721 tccaccgaag ccgaagcgaa gaagcggttc ggcttcggtg aaaagcgaac aaagtcaaag
   108781 tctaagagtt ctttcgaacc ttgcggagct tcagcgacgc aaacgaacca agcagctctc
   108841 gcttcggcaa agccgatgca aagcgcagcg tagcgcagcc cgcggaactg cgggcaagcg
   108901 gagcggccat tcgctttggc ttcgccttgg cttcttcgca tacgctacgc ttcggcttct
   108961 tccttcgccc ttccgcgaag cggagaagcg gttcggcaaa gccgaaaagc gaagaagcgg
   109021 ttcggcttcg gcgaaaagcg aacaaagtct aagaattctt tcgaaccttg cggagcttca
   109081 gcgacgcaac cgaaccaagc agctctcgct tcggcaaagc cgatgcaaag cgcagcccgc
   109141 ggaactgcgg gcaagcggag cggcgattcg ctttggcttc gcgttggctt cttcgcatac
   109201 gcttcgcttc ggcgaagccg atgtgaacaa agtctaagag ttctttcgaa ccttgcggag
   109261 cttcagcgac gcaaccgaac caagcagctc tcgctttggc gaagccgatg caaagcgcag
   109321 cgtagcgcag cccgcggaac tgcgggcaag cggagcggcc attcgctttg ttctccgctt
   109381 tttcgcattg gcttcttcct tcgctcgctt cggcggagcc gatgcctccg cttctccgct
   109441 tcgcggaaga gcgaaggaag ggcgaaggaa gaagccgatg cgtagcgcag taacgtagca
   109501 aagcgcagta acatagcaaa gcgcagcccg cgaaactgcg gttcggcaaa gccgaaaagg
   109561 ggagcggcga ttcgctttgg ctttgccttg gcttcttcgc atacgctacg cttctccgct
   109621 tcttcgcttc ggcttcggcg gagctgatgc tgatgcgaag gaagaagccg atgcaaagcg
   109681 cagcccgcgg aactgcgggc aagcggagcg gccattcgct ttggcttcrc cttggcttcg
   109741 ccttggcttc gccttggctt cgccttggct tcttcgcata cgctacgctt cggcgaaaag
   109801 cgaacaaagt ctaagagttc tttcgaacct tgcggagctt cagcgacgca accgaaccaa
   109861 gcagctctcg cttcggcaaa gccgatgcaa agcgcagcgt agcgcagccc gcggaactgc
   109921 gggcaagcgg agcggccatt cgcttcggca aagccgaagt ctaagtcgtc tctgcacgca
   109981 gagacaaggt tcgaagaaag tatatcttac gtagtttacg ttttactcgc ttctccgctt
   110041 cttcgcttcg gcttcggcgg agccgatgcc tccgcttctc cgcttcttcg cttcggcttc
   110101 ggcggagcag atgcctccgc ttttcggctt tgccgaacct cttcttcgct tcggcggagc
   110161 cgatgcgaag cgtagcgctt tcactttgca gccgctcctt tcgctgcgcg tcgcttcgtg
   110221 tcgcttcttc cttcgcatcg gcatcggctc cgccgaagcc gaagcgaaga agcggagaag
   110281 cgaaccgcta gttcgcaaag cgaagaggag cgaagcgaag aactcttaga ttctttcaaa
   110341 ccttgcggag cttcagcgac gcgaccgaac gcagcgtagc ggccactcgc tttgcttctc
   110401 cgcttcggcg aagccttcgc tccgcttcgg cgaagccttc gctccgcttc ggcgaagcct
   110461 tcgctccgct tcggcgaagc caatgcggag gagcgaaccg ctttgcattc tccgctatgc
   110521 cgcttcttcg cttcggcttc ggcggagcag atgcctccgc ttctccgctt ctttgcttcg
   110581 gcttcggcgg agccgatgcc gatgcgaagg aagagcgaag gaagcaaagc gaagaggagc
   110641 gatgcgaaga actcttagat tctttcgaac ctcgcggagc ttcagcgacg cgaccaaacg
   110701 ctttgctcgc tttttggctt tgccgaaccg cttcttcgct tcggcttcgg cttcggcttt
   110761 gccgaaccgc ttctccgctt ttcggctttg ccgaaccgct tctccgcttt tcggctttgc
   110821 cgaaccgctt ctcctctcgc ttcggcttcg gcggagccga tgcctccgct tcgcttcggc
   110881 aaagcctccg cttctccgct tcgcggaaga tcgaaggcat cggcatcggc tccgccgaag
   110941 ccgaagcgaa gcggaaggaa ggaaggaaga gcaaaggaag aagcggttcg gcaaagccga
   111001 aaagcgagcg aagaagcgaa gaaggagcga agaagaggag cgcagcgaaa gcaaagaaaa
   111061 agcgaagaag gaaaaaagaa ggagtgaaaa ggagcaaaat caaagattgc aaaagaaaga
   111121 aagaaagaaa aaaagaaaga aaaaaaaaag caaagcgaaa aaaaaaaaaa tattgacaaa
   111181 aaaataattt ttgataaatt tataaattag gaatgttcaa aaaaacaaaa gcttattaaa
   111241 agctaaattg gtcttttgca ataaaagatt gtcgcttctt cttttattaa gaataagcgc
   111301 caatcttcta taatatatgt aagtatatta tagttgtcaa ttgctgcttc ttcgctctgc
   111361 attcgcttcg gttttcgggt tttcggctat tcggctttgc cgaaccgaac cactttttcg
   111421 cttgcttcgg ctttggcgaa aatcgtttcg gctttggcga aaatcgtttc ggctttgtcg
   111481 aaaatcgttt cggctttgtc gaaaagcgga ggagatgaat gcactcattt ggactttttt
   111541 taaaaaagtc aaaatataag agaaaaattt tttggagagt ttgatcctgg ctcaggacga
   111601 acgctggcgg tatgcttaac acatgcaagt cgtacgagat gaaatgatat atatcctcgg
   111661 gtatatgaga ttttattcta gtggcggacg ggtgcgtaac gcgtaagaac ttaccttttg
   111721 gtgtgggata acagctggaa acggctgcta ataccgcata gtgctgagaa gctaaaagtg
   111781 aaaactgcca agagagaggc ttgcgtctga ttagctagtt ggaggaggta aaggctcccc
   111841 aaggcgacga tcagtagctg gtctgagagg atgatcagcc acactgggac tgagacacgg
   111901 cccagactcc tacgggaggc agcagtgagg aattttccac aatgggcgaa agcctgatgg
   111961 agcaataccg cgtggaggaa gaaggatcgt ggtctgtaaa ctccttttct tagagaagac
   112021 aaccgacggt atctaaggaa taagcaccgg ctaactccgt gccagcagcc gcggtaatac
   112081 ggggggtgca agcgttgtcc ggaatgattg ggcgtaaagc gttcgtaggt ggtccttaaa
   112141 gtctactgtc aaatcccaga gctcaacttt ggagaggcag tagagaactc aagggctaga
   112201 ggacggtagg ggtagaggga attcctagtt aagcggtgaa atgcacagag attaggaaga
   112261 acaccggtgg cgaaagcgct ctactgggcc gttgctgaca ctgagggacg atagctgtgg
   112321 gagcgaaaag gattagatac ccttgtagtc acagccgtaa acgatggata ctaagtgctg
   112381 tcaaaaacag tgctgtagct tacgcgttaa gtatcccgcc tggggagtat gctcgcaaga
   112441 gtgaaactca aaggaattga cgggtcttag cacaagtggt ggattctgtg gtttaatttg
   112501 atgctacgcg gagaacctta ccagggtttg acatcccaag aaaaagctag aaataggttt
   112561 gtgctccttc gttttggttc ggcgttgccg aattgccgaa aaaaaggaga gcttggtgac
   112621 aggtggtgca tggctgtcgt cagctcgtgc tgtgaggtgt cgagttaagt cttttaacga
   112681 gcgcaaccct tgtctttagt taaaaaatct aaagagactg ccggagtaat tcggaggaag
   112741 gagaggatga cgtcaagtca gcatgcccct tacatcctgg gctacacacg taatacaatg
   112801 gttgagacaa tcggcagcaa ccccgtgagg gtgagcgaat ctggaaaact caatctcagt
   112861 tcggattgta ggctgcaact cgcctacatg aagttggaat cactagtaat cgccggtcag
   112921 ctatacggcg gtgaatacgt tccctaagat tgtacacacc gcccgtcaaa ggtcgagagc
   112981 agattgaacc cgaagtggct aactctaaca gaaatgaaga gggttccaac ggtttggttt
   113041 gtgattaatc ttaagtcgta acaaggtacc cctactggaa ggtgggggtg gagaacctcc
   113101 tttttttatt tttgtcccta aattttataa ttagggacat ttacacattt tataccaatt
   113161 tataattagg gacatttaca cattttatac caatttataa ttagggacat ttacacattt
   113221 tataccaatt tataattagg gacatttaca cattttatac caatttataa ttagggacat
   113281 ttaaacttcg ttttttttta ctttttttct ttaaaaaaag caacaaaaca aaaaagaata
   113341 tcttttattt gtttaaaaca aagctttaaa acaaattttt aaacctttgt tttaaagctt
   113401 tgttttaaac aaataaattt ctctttgctt tttcgctcgc ttcggcttct tccttcgcat
   113461 tggcttcgca tcggcttcgc atcggcttcg catcggcttc gcatcggcat cggctccgcc
   113521 gaagccgaag cgaaagagcg aataagccga tgcagctgca aagctaagaa gaaggagcga
   113581 agcagagaca cagaagcaaa cgaaagaaca tgcagcgaat gaaagaaaga ataagtaaat
   113641 taattaaatt aattgcttgg accattagct cagctggtta gagcgcatgc ttgataagca
   113701 tgaggtcgtt ggttcaagtc caacatggtc cacatttttc ttttatttct atcctttctt
   113761 cggcatctct tcgcttttcg gcgaagccga agcgaagaag cggttcggct tcgccgaaaa
   113821 gcgaagagat gcaataaata attaataaaa gaacaaaaga agaggtcaac gattattctt
   113881 tcaaaatcaa aaattattta ttataataaa taataattga tcctttcttt ttttaaaggg
   113941 gggtatagct cagttggtag agcatctgct ttgcacgcag agggtcagga gttcgaatct
   114001 ccttatctcc accattttcg caatcatatg attggaaata tcatatgatt ccgaaagaaa
   114061 acatatgttt tctttgcttt tgcttctttg ctttggcttc ttcgcatcgg cttcgcctcc
   114121 gcttttcggc tattcggctt tgccgaaccg aaccggttcg gtgatgcaag aagcgaagaa
   114181 agcgaatagc tgcagaaaga actcaatttt ttttgtttct taaatgaaac aatgaaagca
   114241 aaaaaaaaga aagaaagcat gtgattaggt caaaaaaaag aaggctcacg acggagacct
   114301 aggctctcag agacgatgaa aggcgcgata ccagcgatat gctttgggga gtaggaagaa
   114361 tgcatagatc caaagattcc tgaatagggc aacctgtccg actatctatg aattcataaa
   114421 tagattagag gcaacctggt gaactgaaac atctcagtag ccagaggaaa agaaagcaaa
   114481 agcgattccc gtagtagcgg cgagcgaact gggaccagcc taaaccaatt aaattggggt
   114541 tgtgggaaga caaaaaaaat ataaagaaaa aaagacgaag cagctgaatc ctgcaccata
   114601 gatggtgaaa gtccagtagt catattgaat aaagcgtttc ttcggctatt cgttttttcg
   114661 gaaaggttcc ttcggttatc ggctattcgt ctattcggct ttgccgaagc gaaccgaacc
   114721 gatggttttc gtcaaagccg aaaagcgaag aagtggcaaa atgaacttta atgtctatcc
   114781 cgagtagcat ggggcacgtg gaatcccgtg tgaatctgcg aggaccacct cgtaaggcta
   114841 aacactcctg agagaccgat agcgaaatag tacagcgatg gaaaggtgaa aagaaccccc
   114901 gtaggggagt gaaatagaac atgaaatcgt gagctggcaa gcagcgggag gattattatg
   114961 aatctgaccg cgtgcctgtt gaagaatgag ccggcgactt ataggaagtg gcgggttaaa
   115021 gagtaagatc tggagcctaa gcgaaagcga gtctgaatag ggcgtaagtc acttgttatg
   115081 gacccgaacc tggatgatct aaccatgagc aagctgaagc ttaggtaaca cttagtggag
   115141 ggctgaacgg accgatgttg aaaaatcggc cgatgacttg tggttagcgg agaaattcca
   115201 atcgaattca gagctagctg gttctccccg aaatgcgttg aggcgcagcg gcaatgatgg
   115261 gcaatctaag ggtagagcga ctgtttcggt gcgggctgcg aaagcggtac caagtcgtgg
   115321 caaactccga atattagata tgctttccat atgccagtga gacagtcggg gataagcttg
   115381 attgtcaaga gggaaacagc ccagatcatc agctaaggcc cctaaatgac tcctaagtgg
   115441 aaaaggatgt gagaatgccg aaacaaccag gaaattcgct tagaagcagc tattttttaa
   115501 agagtgcgta atagctcact ggtaaagcgt ttttgcgccg acaatggccg ggactaagga
   115561 gtctgccgaa gctatgagat tttttatttg ttttatttta aaagaaagaa taaaattttc
   115621 ttttaaaata ataaaatttt cttttaaaat aaaaaatttt tattttaaaa taataaaatt
   115681 ttcttttaaa agaaagaata aaaatcggta ggggagcgtt cagcattggg tgaagctttg
   115741 acgtaagttt gagtggacga tgctgaagtg agaatgtcgg cttgagtaac gaaaacattg
   115801 gtgagaatcc aatgccccga aaacctaagg gttcctttac aaggttcgtc catgaagggt
   115861 gagtcaggac ctaaggcgag gccgataggc gtagtcgatg gcaaacaggt tgatattcct
   115921 gtactttttt gaaggggaac cgagggacga agtcggctaa attgagtctg tgaatggaat
   115981 gcagtggaaa tgttcgaggt aaaacagatc gaagaaaaac gaatctgtag ctaaggcatg
   116041 atcccactct cttgaacttg tttgggtaga gtgtcaatga tgtcatactt ccaagaaaag
   116101 ctcgtacacc atctttttaa gataaaacct tcaaaaaacc tgtacctgaa accgacacag
   116161 gtaggttggt agagaatact aaggggcgca agagaactct ctctaaggaa ctcggcaaat
   116221 tggccccgta acttcgggag aaggggcgcc cttgacttta gtcaagggcc acagtataaa
   116281 gactctggca actgtttacc aaaaacacag gtctccgcaa agtcgtaaga caatatatgg
   116341 gggctgacgc ctgcccagtg ccggaaggtg aaggaagttg gttatttgag cctcagcgct
   116401 cggagaagct gacaaccgaa gccccggtga acggcagctg taactatgac agttctaagg
   116461 tagcgaaatt cattgtcgag taagtttcga cctgcacgaa aggcgtaatg atcagagtac
   116521 tgtctcagag agagacttgg tgaaatagac ttatccgtga agatgcggat taacaacatt
   116581 tggacagaaa gaccctatga agcttgactg tatcctggaa ttgggttcgg gcttttcttg
   116641 cgcagtctag gtgggaggca ttgaagattt ctttccggag agattggagc catcagtgag
   116701 agaccactct ggaaaggcta gaatcctaat agtgatccct aatcgggaca tttgacgttt
   116761 tcaggagggc agtttttttg gggcgaaagt cctcctaaaa ggtaacggag gcgcgcaaag
   116821 gtttcctcag tctggacgga aatcagacgt tacagagtgt aaaggcaaaa ggaagcttga
   116881 ctgcaagacc tacaagtcga gcaggggcga aagccggcct tagtgatccg acggtgtccg
   116941 cgtggaaggg ccgtcgctca acggataaaa gttactctag ggataacagg ctgatcttct
   117001 ccaagagttc acatcgacga gaaggtttgg cacctcgatg tcggctcatc acatcctggg
   117061 gctgtagtag gtcccaaggg ttgggctgtt cgcccattaa agtggtacgt gagctgggtt
   117121 caaaacgtcg taagacagtt tggtccatat ccgatgttgt cgttagagcg ctgaggggat
   117181 ccttaaatag tacgagagga tttttaaggt cgtgcctatg gtgtatcagt tctctctcca
   117241 gagggaaacg ctgagtagct acgcacggtt tagataaccg ctgaaagcat ctaagtggga
   117301 agctttcctc aagatgagcg ctctccatta tgccacagct agacaagctg atgataggta
   117361 tcaggtgaaa ggtctgcaag gatttgagcc gagatatact aaaggccaat tgattttgac
   117421 caatttttat ttctttcttt tttcttaagc ttatgatttt tttcttaagc ttatgatttt
   117481 tttcttaagc ttatgatttt tttcttaagc ttatgatttt tttcttaagc ttatgatttt
   117541 tttcttaagc ttatgaaaag aaagaataca cgccggagct ttgctccgct gaaattctgg
   117601 tgctctatgc taaagtggaa ccacgccaat ccatcccgaa cttggctgtg aaactctttg
   117661 gaagttgatg gacttgttgg aagtctggca ggaaaactca actagcgcca ggatgatctt
   117721 ttttcttttc ggcttttcgg ctattcggct attcggctat tcggctattc ggctttgccg
   117781 aaccgaaccg aaccgaaccg aaccgctttt cggcttttcg gctattcggc tattcggctt
   117841 tgccgaaccg aaccgaaccg aaccgctttt ccgcttttcg gcttttcggc tattcggcta
   117901 ttcggctttg ccgaaccgaa ccgaaccgaa ccgcttttcc gcttttcggc ttttcggcta
   117961 ttcggctatt cggctattcg gctttgccga accgaaccga accgaaccgc ttcgcttctt
   118021 tgctttttcg cttcggcttc agcggagccg atgcctctgc tgaagccgaa gccgaaccgc
   118081 tcgcttcggc ttcggcggag ccgatgcctc tgcttttcgg cgaagccgaa ccgctcgctt
   118141 cggcaaagac gatgcgaagg cttcgccgaa gccgaagagc gaaggaaagg cgaaggaaga
   118201 aaaagcgaag gaagaaaaag cgaagaagga gggatgcatc aggatgagga taaggaaaga
   118261 aaaatcaaag aaagaaagaa agcaaaaaga agtcaaaaaa agttgcaaga aagaagcagt
   118321 aggagagatg gctgagtggt cgaaagcgac tgattgctaa tccgttgtac gatctttttc
   118381 gtaccgaggg ttcgaatccc tctctctccg tatttcatac atttactcct tcacttattc
   118441 ccttcttcgc tttcgctcgc ttcggcttcg gcggagccga tgcagatgcc tccgcttttc
   118501 ggcgaagccg aaccgcttct tcgcttttcg gcgaagccaa accgcttctt cgcttctcca
   118561 cttcggcgat gcctccgctt ttcggcgaag ccgaaccgct tcttcgcttc ggcgatgcct
   118621 ccgcttttcg gcgaagccga accgcttctt cgcttttcgg cgaagccgaa ccgcttcttc
   118681 gcttcggctt cggcggagcc gatgcctacg cttcgcgggc gatgcaaacg aaactcaact
   118741 tcgcttcggc ttcggcggag ccgatgccta cgcttcgcgg gcgatgcaaa cgaaactcaa
   118801 cttcgctttt cggcgaagcc gaaccgcttc ttcgcttcgg cgatgcctcc gcttttcggc
   118861 gaagccgaac cgcttcttcg cttttcggcg aagccgaacc gcttcttcgc ttcggcttcg
   118921 gcggagccga tgcctacgct tcgcgggcga tgcaaacgaa actcaacttc gcttcggctt
   118981 cggcggagcc gatgcctacg cttcgcgggc gatgcaaacg aaactcaact tcgcttcggc
   119041 gaagcctacg cttctccgct tcttcgcttc ggcttcggcg gagccgatgc cgatgccttc
   119101 gcttcgcttc ggcgaagcct acgcttcgcg ggcgatgcaa acgaaactca acttcgcttc
   119161 ggcgaagcct ccgcttctcc gcttcttcgc ttcggcttcg gcggagccga tgccaatgcg
   119221 aaggaagggc gatgcaaacg aaactcaact tcgcttcggc gaagcctccg cttctccgct
   119281 tcttcgcttc ggcttcggcg gagccgatgc cgatgccttc gcttcgcttc gccgaagcct
   119341 ccgcttctcc gcttcttcgc ttcggcttcg gcggagccga tgccaatgcg aaggaagggc
   119401 gatgcaaact tttattcttt gcatcgcatg cttcggcttc ggcttcggcg gagccgatgc
   119461 caatgcgaag gaagggcgat gcaaactttt attctttgca tcgcatgctt cggcttcggc
   119521 ggagccgatg ccttcgcttc gcttcggcga aggcttcact tcgcttcggc gaagccgatg
   119581 cgcatcggct ttgcggatga aagcgaacgg gcgcgcttta gaagagcatg atccagagtt
   119641 gtttgaagaa tactgcgact atcatcgtac tcgagagacc gtgtataata taagttgttt
   119701 gaagaatact gcgactatca tcgtactcgc gagaccgtgt ataatataat atgactctag
   119761 aaaatgaaat gaaatgaaat gaaatgaaat gaaatgaaat gaaatgaaat gaaatgaaat
   119821 gatcgaagca gtagcgaagg aggaagcagt agcgaaggag gaagcagtag cgaaggagga
   119881 agcagtagcg aaggaggaag ggagaagcag aagctggttg aatcttgttc aagggttaaa
   119941 tcttataata tgactctaga aaatgaaatg aaatgaaatg atggaagcag tagcgaagga
   120001 ggaagggaga agcagaagct ggttgaatct cgttcaaggg tttaatctta cttggtttaa
   120061 tcttacttgg tttaatctta cttggtttaa tcttacttga gggcttggtt taatcttact
   120121 tggtttaatc ttacttgagg gcttggttta atcttacttg agggcttggt ttaatcttac
   120181 ttgagggctt ggtttaatct tacttgaggg cttggtttaa tcttacttga gggcttggtt
   120241 taatcttact tgagggcttg gtttaatctt acttggttta atcttacttg gtttaatctt
   120301 acttggttta atcttacttg agggttagat tttgcatggt ggttctgttt ttttaaatcg
   120361 aattttttaa tttttttaat acttacatct ttttttaatc ttactaaagt ttcatttttt
   120421 aattttttta atattttttt ttttaaaaaa aatccaattc ttttttaaaa tttttttaat
   120481 attttttttt taaaattttt ttaatatttt tttttttaat ttttttaata tttttttttt
   120541 taattttttt aatatttttt ttttttaaaa aaatccaatt ctttttttta atttttttaa
   120601 tatttttttt ttaaaaaaaa atccaattct tttttttaat ttttttaata ttttttttta
   120661 aaattttttt aatatttttt tttaatattt ttttaatatt tttttttaaa atttttttaa
   120721 tatttttttt taatattttt ttaatatttt tttttttaat ttttttaata tttttttttt
   120781 aaattttttt aatatttttt ttttaaaaaa aaatccaatt cttttttttt tgcaataata
   120841 aattcttttt ttttgcaata ataaattctt tttatatttt agaattataa attctttttt
   120901 ttattttaga attataaaat aattcttttt ttttgcaata ataaactttt tttttttgca
   120961 ataataaatt ctttttatat tttagaatta taaattcttt ttttatttta gaattataaa
   121021 ttcttttttt attttagaat tataaattct ttttttttgc aataataaat tcttttttta
   121081 ttaaagtttc atttttaaat ttttataata cttttttttt tttttttttt ttttgcaata
   121141 aaaaattatt ttatatttta gaattaaaaa ataattcgaa taaagatcta gaataaaaag
   121201 tattattaaa atttattttc agtttaaaaa aaattagaaa taaattctaa taaaacttgc
   121261 ataattttaa attatgatta aattttaaaa aataaaatga agttgaaata taaaaaaatt
   121321 tgttatattt atatatatag cattttgccg aatttaaatc catttatata aatcattcta
   121381 aattttaaaa aataaagtat tctaaaaaat atttattctt tttaatcaat tttaatattt
   121441 atataaaatg tgagattaat tgataaaaaa ttttattaac tttataaatt atgaatcaag
   121501 aaaaaaacct tgaaaatttg caacaaatcc ctttagatat taaagattca aaagttgaaa
   121561 atgaatcttt caaaacaaaa gaatcaattt caaaatggag agatacaatt caatcaaatt
   121621 tatctccaga aaaattaaaa ctgaatttta ttaaatatcc agttcgaaca gaaaaagctt
   121681 ttactgctat gtttaaaaat caacaatata cttttgatgt agatcctaga ttaactaaat
   121741 ctcaaatcaa aaaattattt gaagatttat ttcaagttaa tattgtaagt attaatacac
   121801 atattcctcc acgcaaaaaa gttcgtgttg gtactgttca aggatatcgt ccacgtttaa
   121861 aacgtgttat ttttacttta aaaaaaggtc aatcaattca atttgattaa attattgttt
   121921 tgcttatttg caatttcact ttatttttgt tttattgctt ttgaaattga agattggttt
   121981 tctttttgca atctttgatt gccgcttcac tgcttcttct ccgctttttc aatgcacatg
   122041 actccttctc cgctttttcg ctttggcttc agcttcgccg atgccttcgc ttttcggcga
   122101 agcctttgtt cgcttcagct tcaccaatgc cttcactttt cagcgaagcc aaagtgaacg
   122161 aaggaagagc gaaggagaag tgaagaagca gcaaagcgaa gaacgcatgc aaagaagtgg
   122221 caaggagaaa agcatgtgaa agagcaggtc agaaaataaa cataaaaaaa tttgaattaa
   122281 aataaagtaa aagtaaaagt aaaacaaata ttaaaaaatt gttattaaca atatatgttc
   122341 ttataataat tgactttttt atctaggttc ttttcaaatc tattaaaaaa aatttgaatt
   122401 tttattgtac ttaattgttt taaaaattta taaataattt aaaagaattt atttgtattg
   122461 attttaaaaa ataaaatttt ttacaatatt ggatttttta atagctttta ttgtaaataa
   122521 tattataaat aaaaataata ttatatgaaa aaactttaaa attcaaatat aataaaagat
   122581 agatttgtaa tttttgtttt ttattttata ttaaaaaatg acatttttta tagaaatttt
   122641 aatttattat agaataaaag aaacaaatcg atttgaattg tttatttttt aaaaaaattt
   122701 tataaactta tgggaattcg ttttcttaaa ccatttacag caggaactag aaaccgatca
   122761 gtatcagatt tcagtgaaat ctctcaaaaa tcatcaaaac cagaaaaatc actttcattt
   122821 ggtattcaac gagctaaagg tcgcaataac agaggagtaa taacatgccg tcataaaggg
   122881 ggtgggcaca aacgtctata tcgtgaaatt gattttagac gtgataaaat tggtgttcca
   122941 gcaaaagttg tttcaattga atatgatccc aaccgtaatg caagaattgc tcttttaaga
   123001 tatgaagatg gagaaaagcg ctatatttta caacctcgtg gtttatttgt tggagatgta
   123061 attgtatcag atattcaagc accactttta gtaggaaact ctttaccttt acgtaatatt
   123121 cctttaggtg cacaagttca caatgttgaa tttcaaccag gttctggagg acagctaggt
   123181 agatcagcag gtgcagttgt agaagtatta gctaaagaag gaaatttggt tactttaaga
   123241 ttaccttcaa aagaaattcg ttttgtttca aaaaattgtt gggcaacaat tggtcaagta
   123301 ggtaacattg aagcttatac tttacgtatt ggaaaagcag gacgtaatcg ttggttaggt
   123361 aaaagaccta ctgttagagg ttctgttatg aacccagttg atcacccaca tggagggggt
   123421 gaaggccgcg ctccaattgg tcgttgtaga cctgttacac cttggggtaa accagcacta
   123481 gggcaactaa ctcgtaaacc taaaaaatat agttcaaaac taattttaag aaaaagaaaa
   123541 taaaattttc ttaatagaag tttttctttt tattcattca attaatcctt tattttattg
   123601 ttaaataata ataagaaatt tgtttatttt atttgtttta ttttggttaa ttttctattc
   123661 tttttggatc tgcaatttgt ttttcttttt ataaaattct caataaattt ccaatcaaaa
   123721 attattcagt tgtttttaca ttctttttat attgttttgg aatctataat tgtctatctt
   123781 tcaagatttt agatttttac tttgctactc tgcagatgca tgcactatgc tttttcatat
   123841 gcagccgctt cttcactttc ttcttagctt tgcttccttt gcttcgcagc tgctccttct
   123901 ccacttcttt gctttttctt tgctttgttc cttcgctttg ccacttcttt gcttctcctt
   123961 cactcttttg catcggcttc ttccttcgct cttcctttgc cctttcttcc gcttcggcga
   124021 aggcgatgcg gagaagcggt tcgccttcgc cgaaaagcgg aggctttgcc gaagtgaaga
   124081 agcggttcgg cttcgccgaa gtgaagaagc ggttcggctt cgccgaaaag cgaaggcatc
   124141 ggctcaagcg aaggcttcgc cgaagtgaaa gcatcggcat cggctccgcc gaagccgatg
   124201 ccgaagcgaa gaagcagttc ggcaaagccg aaaagcgaag gagcaaagca ctagttgttc
   124261 ttcactcgtg aaaaagtaaa aaacaaagaa gagcaaagca aaaagaagca gagcaacatg
   124321 cagcaaaagg atcatgtgca aaagaagcaa tcaaatattt caaataatct aagatttttt
   124381 ctttccctat ttgctttggg aatttttgat tactgacagt atgtatgttc accttttcac
   124441 ttctgtatat cttctttcac tttacatgca catagcacca caaatgcaat aagagagaag
   124501 gtgaaaacac agcaaaacaa aaaaagaatg aaaaatttac aattaaatat catgaaaata
   124561 ccaacacaaa aaagcaaagt cacaaagaaa aggattctta taaaatttag aaaaatttat
   124621 gattagctaa tccaaaaaac ttttgattga aaaaaaaagt tttgaaattc taaaagtttt
   124681 aagattttat tagatctaag atcttagaat aagagtttat aagattcaaa taaaaaaagt
   124741 aaaagaacag ttaaaaattg taaataaatg aagtaccaaa aaatgaagat tccaaaatag
   124801 aaaacaaatg ttatagtgtt atagattata attaaaaaaa acaaatattt aacctttaat
   124861 ttagtataaa taatatattt atagaatata gttcttatta ttaagattta gaaaatgaaa
   124921 aaatataaat ctaatgtagc ttttttattt aaaaaaaaat ttcaatggaa aaaaaaaatt
   124981 tattgaattt gtttttataa aaacaatttc caataaattt tttgattttt ttattgtttt
   125041 aaaaactaat taaaaattaa aagtaaaaag aatttacatc tgtattaatt ttttttaaaa
   125101 aaagaaaata aaaaagctaa gtaaaaaaaa attttaatta ttatgccacg ttcaattaaa
   125161 aaaggtcctt ttgttgcaga ccatttatta aaaaaaatcg aaaaattaaa taaacaaggc
   125221 caaaaaaaag ttttaacaac ttggtctaga tcttctacaa ttttaccaat gatgattggt
   125281 catactattt caacttataa tggaagagaa tttattccag tatttataac tgatcaaatg
   125341 gttggacata aattaggaga atttgcacca acacgaacat ttaaaggtca tgttaaaagt
   125401 gataaaaaag caaaaacaag acgttaatag aatttaattt tattaacttt ttgtttttta
   125461 ttttaattta tggataaaaa aaattacttc agtaattata gtgtttcaca cattttgatt
   125521 gactgctttg ttactttgaa aagcaaaaaa gtcacatgtt tttgaatctt cataaatacc
   125581 aaagtgaagg tgctttgctc cttctccact ttgcttccct gcttcattgc tcctcttcac
   125641 tcgcgaacta gcggagatgt gaagaaggag tgcggtagtg tatttgatgg agcagcagag
   125701 tgaagatgca ctgattaaaa gatcaggaaa caagtttgga attgaagatt tgaaagcata
   125761 acaagtgata aaaattttgt atttaagttt tttaaacttc tttagttttt taataaaaaa
   125821 tttctttaat tttatttcga acaaaaaaaa attaaagaaa aaataatttt agcactttgt
   125881 tttgaaaaga agcaaagagt gggaaaaatt aatattaaat taaaaaaaaa caaaagaaca
   125941 aaatatctga atacaaaaaa aagtaagaaa taaatttaat aatatttcat tttttcattc
   126001 cttttattct ttaatcaaat ataacttatt actttaaata gtttaaatat ttaaaataaa
   126061 agattcaatc aaaaagaata atcattgatt gaaatttatc ttctctacaa ttgtaaaaaa
   126121 aaattattta tgttttttta cattactcct tcactttgca ttaatgtagt aaaataaaaa
   126181 taaaaaaaat ggatatactt tttcactttg tattctttca ctttcatttg cttttatttg
   126241 ctttcacaaa gcaaaaataa agaagcaaaa gtaaagtagt aaagaagatc aaaaaggaat
   126301 aatcaataat atataattct acaaaatttt gtaaacttat tattgcaata agtttataat
   126361 cttaaaaaaa gattaaagat tcaaaaaaaa ataataaaaa ttatctttta ttacttttac
   126421 aattttttat tgcaaagaaa ctaaaagaaa tattattaaa aaaacttcaa ctaaaagaag
   126481 tttaagattt tattttttat aaaaaataaa atattaaaaa tgtgttaatt ttaattttta
   126541 ataagaaatt atatattaat aaaaatacat tttttcttat taataagaat gataaaaaat
   126601 taaaaaaaaa ttaataatat atggcaaata aagcaatgat tcaacgtgaa cttaaacgcc
   126661 aacgtttagt tatgaaatat gcaaaaaaac gttcaatttt aaagcaagaa attaaaaaag
   126721 cttcatcttt aaaagaaaaa ctaactttac atagaaaatt acaacaactt ccaagaaata
   126781 gcgcagcagt aagattacat aaccgttgtc tagtgactgg aagaccaaaa ggttatttta
   126841 gagattttgg tttatcaaga catgttttac gtggagcgac tcgtttgtcc taactcaaaa
   126901 tattttttaa tatttttcag gaaaagacag gattatgtta tttatacata ataataactt
   126961 tatatggatg aaggtaaaaa tccttcccac attgctatac ctagtggact cttaaatctt
   127021 gatggaagga tttgctacct tctcagttaa gcaaagattt aaggaggtgc tatggataat
   127081 aaaagttaac caatttaagc ttcttccatc aaaatttcta aaacaaaaaa tttttaagat
   127141 ggcttaatat tctattccat ttctatggaa tattaggtat ggtggcacaa tatttcacgt
   127201 aatatatgtg cgtatagcca ttgattgaaa cataaaggag tattgttgga tcctaaggca
   127261 cttgaaaatc tatataagga acgaggaaac cctttttttg ttcccatagg gtagggaaaa
   127321 agctattccc gcatacaata aaaggagcac gattgaccaa aaagcaaatg ctattctgta
   127381 attgaataga tatgcccacg tggtcactta gtttatagac tttaaaaaaa atttgtttaa
   127441 aattttattg cacttttaga atcttctttc acctgatctt ttggatctgc acactacaga
   127501 gtagagtgac aatctattat taattatttg gtattattaa ttatttggta ttattaatta
   127561 tttggtatta ttaattattt ggtattattt gatttgctga aactccttca cagctactac
   127621 tttctcttag ctccttcgct tcgcttcttc gcttttcctt cttccttcgc tctttcttcc
   127681 ttccgcttcg gcttcggcag agcctaggca atttgctccg cttcggcgaa gcctccgctt
   127741 ttccgcttct ttgcttcggc ttcggcggag ccgatgccaa tgcgaaggaa gggcgaagaa
   127801 gcggtttggc aaagccgaaa agcgaagaag cggagaagga gaagcgaagg agcgaagcga
   127861 aggaagcaaa gcaaaggaag caaagcaaag gtccaaagga ctgatgcttc cttcgcttca
   127921 tcacatgctt tcgcttcggc aaagcatgtg atgaagcgac gcacagcaaa tgcgaagcgg
   127981 agaagcgaaa gcatgtgatg aagcgacaca cagcaaatgc gaagtggaaa agcaaagcat
   128041 gtgatgaagc gacgcgcagc aaatgcgaag cggagaagca aagcaaagaa gaaaagtgaa
   128101 gaagcaaaga aagcaaagca gaggtttttt tgatccttaa agacactctt cttttggaat
   128161 caaagcaaag agggaatgaa tgacagagca atatttaaag tttacataaa aagctaagag
   128221 gagctgtgtg ctatgaaagt cgcatgcaca gttttgaaac agagtttaat aaggtaactt
   128281 attatccgac tggcttccaa ttaggaagat tgaaatggca catgaaggtt tattaccagg
   128341 tgtaagaaaa gctagctggt aataataata ataataatta aaagacttat gattttccta
   128401 tgaaataaaa actttttagg aaaatcataa gccttttttt attatttaaa tgtttttaat
   128461 tgaagatttt tgaaaagaaa tataaaaatc aaaatattga cttttttttt ttattacgtt
   128521 aacatgtata aaaattaatg cggatgtagc tcagttggta gagcgtggtc cttccaagtc
   128581 caatgtcgcg cgttcgaatc gcgtcatccg cttttaagaa ccttaagtta tttaatataa
   128641 agttttttac ttttttattt gttaaaaatt caaaaaattt taatcttgat tattagagtt
   128701 ttttttgcat tctcttctcc acatcagctt cgccgaagct gaagcacatt tgattctttt
   128761 attcatttct ttggctattc gctttgcttc gccgaagcgg agcgaaggca tcggctccgc
   128821 cgaagctgaa gcggagatgc ttactcatta ctccttcaga ccttttgttc tatctttcag
   128881 ctattcgctt tgtttccctt ctctgctagt tcactttgca aagaggagca atagaggggt
   128941 tcgctttgcg aagcaaaacg ctacgctcgc ttcggcggag ccaatgcgaa ggcaaagccg
   129001 atgcaaagaa aagatacgaa aggaattttc ttcttcgccc ttccttcgca tcggcatcgg
   129061 ctccgccgaa gccgaagaaa aagtgaagga aaggagaaga gcgaaggaac cgaatagcag
   129121 ctgcaagaga aagaaaaaat gcaaaaatct tcttttgaag aaatgcttat tttttttagt
   129181 aaaaaagaga agaaaagaag atctcaaaac acaacatatt tttgtttgtt tcatataaac
   129241 aacttggttt atcaataaaa gattggtaac aaaaaatatt taataaatat ttaactaagt
   129301 ttttagaaaa attgaaaatc ttttcaagat tgattttttt ttagtattaa aattcaattt
   129361 ctatttttag atttataaat aatattgaat actaatttaa tattttactt tttaattaaa
   129421 aaaaaaattt atgacaatgc gtacaccaga agaattaagt aatttaatca aaggacttat
   129481 tgaagaatat actcctgaag taaaaatggt tgattttgga attgttttcc aagtaggaga
   129541 tggtattgct cgtgtttatg gattagatcg agtaatgtct ggagaacttt tagaatttga
   129601 agatggtact ttaggaattg ctttaaattt agaagcaaat aatgttggag ctgtattact
   129661 tggggatggt ttaaaaatta cagaaggaag ccgtgtacgt tgtactggaa aaattgctga
   129721 aattcctgtt ggagaaaatt acttaggtcg agttgtagat tctttagctc gtccagtaga
   129781 tggtaaagga cctattgcaa cttctgaaac acgtgctatt gaatcacctg caccaggtat
   129841 tattgcaaga cgttctgttt atgaacctct tcaaacaggt cttgtttctg tagatgctat
   129901 gattcctatt ggtcgtggtc aacgtgaatt aattattgga gaccgtcaaa caggaaaaac
   129961 agcaattgca gttgacacaa ttcttaacca aaaaggaaaa ggtgtaattt gtgtttatgt
   130021 tgcaattggt caaaaagcat cttcagtagc tcaagtatta aacagtctta aagaacgtgg
   130081 agcattagat tacacaatta ttgtaatggc taacgcaaat gaaccatcaa ctttacaata
   130141 tcttgctcct tatacaggtg caactttagc agaatacttc atgtatacag gaagaccaac
   130201 tttaacaatt tatgatgatc tttctaaaca agctcaagca tatcgtgaaa tgtcgttatt
   130261 attacgtcgt ccaccaggcc gtgaagcttt cccaggagat gttttctatt tacactctcg
   130321 tcttttagaa agagcagcga aattaagtaa tgctttagga gaaggtagta tgacagcact
   130381 tccagtagta gaaactcaag aaggagacgt ttcagcatat attcctacaa atgtaatttc
   130441 aattactgat ggacaaatct tcttatcagc agatttattt aactctggta ttcgtccagc
   130501 aattaacgta ggtatttcag tatctcgtgt aggatctgct gctcaattaa aagcaatgaa
   130561 aaaagttgca ggaagtttaa aactttctct agctcaattt gctgaattag aagctttctc
   130621 tcaattctct tcagatttag atcaagcaac acaaaaccaa ttagcaagag gttctagatt
   130681 acgtgaaatt ttaaaacaac ctcaaaactc tccactttct gtagcagacc aagttgcaag
   130741 tatctatgca ggtacaaatg gtttcttaga ttctttaagt gttgaacaag ttcgcccatt
   130801 cttatctgga ttcagaaatt atttagcaca aaattgccct caatatggag aaattgttgg
   130861 aaaaacatca gatttcactc ctgaagctga aggtttatta aaaactgcaa ttcaagaata
   130921 tcttgaagat tttaaatcac aaaatgttgc ttaattaaaa aaaatggaat tataagaaat
   130981 tatatgttat aatatagatt attatttctt ataattccat ttttttaatt aaaattttat
   131041 tctttctaaa tcttttattt agaaatatct tatttagaaa tatttttaat caatcttttt
   131101 aaaaatctaa ataactaatt aattaaaata aattaacttt gtgtctataa atcgcgtaaa
   131161 attgtaaatt taacaattag agatgttaac acttaaaatt tttgtttata ctgttgtaac
   131221 tttctttgta ttcttatttg tttttggatt cttatctaat gacccagctc gtaaccctgg
   131281 aaaaggtaat ttagactaat tatgtggtat ataaaaataa aaaaaaagaa atggattttg
   131341 aaatctataa atccatttgt tttttttatt tttgtaaatt taaatttata ataaacttaa
   131401 cctatatttt aatataaacg tagaatttta gttttctatt aagtttgtaa ctttacttgt
   131461 actctttgta tttgttttga atctttgatt gctatttatt ttattcagaa taaaaaattc
   131521 tgaaagattt ttgaatttgc ttgttttgta gtcttttatt ttaaatatga tataaaattc
   131581 acaaagaaag cacatgtgtt ttttttcttt gtttagtttt acttttagaa tattttattc
   131641 caaaagttaa gcaaaagcta atttcaaaca gaaccaaaga aagacacaca aatttgaaaa
   131701 aaaagaaagt attaacaatt caaaaaatca tttttgtatt tcaaatacaa aattcaaata
   131761 attaaaaaaa atcatatatt ttttttaatt aatatttttt taattaaaag acaaaaacaa
   131821 gaaatatttt tttacaactt aataaaattt ttagcacttt gcttttggag tttttcatca
   131881 atctttgatt ccaaaacaaa attttggttt ttgcatacgc tacttcactt cttcaacaag
   131941 tgctctttta caaaaggaag cacacacaaa gaagaagtga caataaataa aagaactttc
   132001 accgcttctt cgctcttcct tccttccgct ttggcttcgg cggagccgat gccttcgctc
   132061 cgctttggcg atgccttcgc tccgcttcgg cggagcctat gccgatgcct ctgcttttcg
   132121 gctttgccga accacttctt cgcttttcgg ctttgccgaa ccgcttcttc gcttcggcag
   132181 agccgatgcc gatgcctctg cttttcggct ttgctgaacc gcttctccgc ttctttactt
   132241 ttcggctttg ccgaaccgct tcttcgcttt tcggctttgc cgaaccgctt cggcggagcc
   132301 gatgcggaga agcggaggct tcgccgaagc ggaaggaagg aagagcaaag gaaggaagag
   132361 cgaaggaagg aagagcaaag gaagaacaaa gcaaatgcaa gtgttctttg cttctttaca
   132421 tacgctacac gtaagcgaaa ggagtggcag agcaaaagga agcagaacag ctgtttgctc
   132481 tgcttctccg cttctttgct tatgaatata agcaaaagaa tatgcagcaa atgcaaagaa
   132541 gaaggaaatg aatgaaagca aacaaaagca aaatgaaaga aaaattttaa aaattttatg
   132601 ttgaatttta ttttttatat tgaaagaaaa tatatttctt tcatttcatt tcattttatt
   132661 ttagaaaaaa ataatggata aaaaaaccaa taataaattg aatttgttta attggttatt
   132721 taaagatatt aatctttctt ttttaatgtc taataaaata aataatcagt cacattccat
   132781 tggagtcatt gatcccaata tacattcaca aacattcatt caaaaaaaaa ataccaaaat
   132841 atattcaaaa atgaattctc aatatgatga agatcaaaat tcaaataaaa atgaattaaa
   132901 tgtttcaaat caacaatttt taaagtctaa agaagaaaaa tataataaaa aattattgaa
   132961 tacaaaaaat gtaataaata aagattattc ttttggaata tcaaataatt cacaatcaaa
   133021 gattccaaaa caacaaaatt caaaactata tagtaatcca gaagttttta atgaaaattt
   133081 aaatgcagag agttccttta ataaaaaaaa aatttcttat aaagaaaaat taaatacaag
   133141 ttcatcaaaa tctcgtttta ttgaaacatc aaaacaacaa gttgtatcta ttacttatga
   133201 agaaattggt ttatttccaa gatcatttaa tcgtgttttt gatcgctttt ttaaacaatt
   133261 attttttgat gttgaaaatt tagttatcca agaatatcgt ttttatagat atttattttt
   133321 aactactgta aaatgtgttt ttattctttt atttgttcca ttaacaatta attttatagc
   133381 taaaaattat tttgtaagac caataactga atattattgg aattcacatc aaatggaaat
   133441 atttttaaat tcttatcaac aaaaaaaagc ttttacagaa ttaaaaaatt ttgaagaaaa
   133501 aatatatttt gaatcattaa tttttccaat gaattcgtct atgattttag aatctccaac
   133561 gcatcgctct tcctttcgct ttggcttcgg cggagccgat gccttcgaat cggcttcgcc
   133621 gaagcgagca gagaagtgga gaagcgaagg catcggctcc gccgaagccg aagcggagca
   133681 tagtcaacct ttgattgaca aagcggagca aagcgaactg cttcttcctt atgcagagga
   133741 aagaagcaaa agagaacatg aagcaaaaga caataaatac attaatgtaa cacaaagtag
   133801 tgaaagtgta ttaaatgtaa atgaacagca aaaaataaca caaaattcaa aattttctca
   133861 aatgtttaca caatctattc aaaaacgttt acaattacaa acagttgaat tagcaaaaca
   133921 ttataatgaa gaaagtattg aagctataac aaattttttt gccgatttaa ttagtttaag
   133981 tactttattt gtattactta aacttttaga aatacaaatc aatattacaa aatctttttt
   134041 attagaagtt ttttttgggc ttgatgatag taaaaaatca ttattaattt tatttataac
   134101 ggatttattg gtaggttatc attctccaaa tatttgggaa ctttttttct caacaatttt
   134161 tgaccattat gggttgcctg aaagtcaaac aactatattt ttgcttgtag ctactttacc
   134221 tgttttgttg gatgttttat tcaaatattt aatattccga catttaaatc gagcatcgcc
   134281 agctacagtt gcaacttatc atgctatgat tgaatagatt atttatttga attctattta
   134341 tacaaaattt atacaaaatt tatacaaaat agaatattaa tcatctctaa taattatcta
   134401 atttataatt atctaattta attatctaat ttaattatct aattagaatg ttgaaattct
   134461 ggaaaatcta ttaaaaattg taatttatat tattttcatt ttgcttgatt cttttatcct
   134521 ttcttttgta attgtataat taagaaaaat ctgtgattgt ttagtttgct gtttctttgt
   134581 tttttctttg tttttttgca aaaaaacaaa gaaacaagtg atttgtaata taaggtaaca
   134641 aaagaatcaa ggtaataaat gagaataata taaattataa aatctttcaa aatttttttt
   134701 ttttttataa tataaaaaaa acaatattaa aattttaaaa gattttggtt gagattttgg
   134761 tatcaaagaa tcaaccttat tattcttcca ataagctttt gaaatcttaa atactcttct
   134821 ttctctgctt cttctttgca ttatttcact tgtggagtaa aggagtgcgg taaaaggaaa
   134881 agcatgtcat gctgctctag tccttcttct ccgctttgct tctcctttgc agctgctcct
   134941 ttcgcttctc cttcttcctt cgctcttcct tccttccttc gctcttcctt ccgctcgctt
   135001 cggcttcgac ggagccgatg ccttcactct tccacttcag caaagcctcc gcttttcggc
   135061 tccgccgaac cgctttttca cttcggcgga gccgatgcga aggaagggcg aagaagcggt
   135121 tcggttctgc aaagccgaat agccgaaaag cgaagaagtg gagaaaggag cagctgcaaa
   135181 gcggaggaga aacaaagcaa atagccgaag aaagaaagtg aatgaaagtg cattaaaaga
   135241 ataatcaaaa gattataatt tcttattttg ttatatttta ggcagtttat ttgtattttt
   135301 ggattaaaat ttctaattct tttataaaga aatgtatgta aattttagga caaagttttt
   135361 gaatttatga gatttattaa aaattttttt tgttaaaatt taaaagagaa agattaataa
   135421 aactttttta ttttaaattc aaagctttaa aaatttaata tttcaaataa atatcataaa
   135481 aaacactaat tattttatga aggaatatta atgtctactg taaacgaaat tcttgaaaag
   135541 ttaaaaactt taactttatt agaggcttct gaacttgtat ctaaaattga agaaactttt
   135601 ggagttgatg catcagcacc tgccggaggt gctattatga tggcagcacc tgcagcaggt
   135661 gctgccgaag cagctccaaa agaagaagaa aaaactttat ttgatgttgt tttagaagaa
   135721 attccagcag ataaaaaagt ttcaatctat aaagttgttc gttcaattgc aaatattgct
   135781 gtaaaccaag taaaagaatt tactggtact ttaccaaaag cagtaaaaga aggaatttct
   135841 aaagaagaag ctcaagctgc aaaacaacaa ctagaagatg caggtgcaaa agtaaaaatt
   135901 gtttaataat aaacattcca tagtcaaacg ggattttgtt ttattttaat aaaatataaa
   135961 aagtatatat atctataatt gaatgataca tatatacttt ttatatttta ttaaaataaa
   136021 atgttgtctt tatttcaaat ttgatttttt aatttttaat aaaaattcct tttaattgaa
   136081 gttttttttc tatcttgatt taaatcttta aaaatgttaa tattttaata tataagatat
   136141 attatacttt caaaaatatt gaaagccggg gtagctcagt ggtagagcag aggattgaaa
   136201 atccttgtgt caccagttca atcctggttc ctggcaattc ttctgatgtc tgtacagtgc
   136261 atgtgttctt tcttttgttg tgctatattg cttctttttc acttctttgg ttttctatgc
   136321 tttcattttt gaagctttga aaagcaaaac atcaaagatt atttagcatc ttatttttta
   136381 tatctttctc cggcttttcc aaaagcactt cgcatgtaaa agaaaacatg gaaaagcaaa
   136441 gatatttgat tttctcttct cttttccttc cctttctttc cttctcttca ccgcttcttt
   136501 gctcgcttct tcactcttcc tttgcttccg cttcgccgaa gcaaagaagc ggttcggcaa
   136561 agccgaaaag cgcgatcaac tatgcgtagt atatgcaaat gagcggaaaa gctatgaagt
   136621 gaaagcgaaa cagcaaagca aagaagtggc tcactgctac actgctctgc ttcaccgctt
   136681 cttctttgct ctgcttcacc gcttcttctt tgctctgctt cctttgcttc gcagcagctc
   136741 cttcgctttt cggctattcg gctttgccga accgaaccgc tttttcgctt cgctccttcg
   136801 ctttttggtt attcggcttt gccgaaccga accgcttttt cgcttcgctc cttcgcagac
   136861 gctaagcgta agcaaaagag caaaggaaaa gtgagcgtgt ctccccatca ctccacaaat
   136921 gcaaagcaga gaagaagaaa ggcagaaagg ctgcaaagca gagaagaaga aaggcagaaa
   136981 ggctgcaaag aaaagaagca aagattaagt ggcaatctta gattaattaa aaatttcaaa
   137041 aacatatgca aagaatatat ttgaattgac ctaatatggt ccgtaactac ggaaatgttt
   137101 gcaacaatat aacaatttaa ataaaaattc taataagatt tctgtttttc tttcttattt
   137161 acaaaaaaga aaagcttgaa ttcatagatt tttcaattaa tcttatatct taaaaaataa
   137221 aaactttatg gcagtaccaa gtgttattca ttaagaaaaa aaatttcttt tatttaattt
   137281 taataaatta atttagatag ttttattttt tatcaactta aaaaaaaagt tgaattttat
   137341 ttagtaaaat aaatagataa gttttgtgat ttatacaaaa cttttatttt tttaagattc
   137401 attaataata ttaaagaaaa aaatcaacat ttttttttga ataaaatttt atttttggac
   137461 ataatatttt atataaaata tgtataattt tttattaatc taaactatat tttctaaatt
   137521 aatggataaa tttaacagga ttgtttttta aataaatatt tttttctaag aaaaataaat
   137581 tatatataaa agtagaatat gatgaaaatc ataatataaa taatatatca tttttgtaaa
   137641 aaaatagttg tttaattaaa cacttactag aaaaaaaaat ttaacgtaaa ttaattaata
   137701 taacattgtt aatttttcac tgaatatcta gaaatgcata taagtgaaaa agttaacaat
   137761 gttatactaa taaagttaaa aattcttttt tttttacaaa ttgacaaaaa gaaaaaaata
   137821 agataatata aataaaatgt attttgattt tatataaaaa tataaaggcc cccatcgtct
   137881 agaggcctag gacacctccc tttcacggag aaaacgggga ttcgaattcc cctgggggta
   137941 atttttttaa ttacttgatt taaaagtgta gaataaaatt tttttttttg gctttcatgt
   138001 acttttttaa agtacagttt tttatatata aaccatttat atgtcaaaag taagaaaatc
   138061 tcttaaagtg ttcgtataaa aaacatcatg taaaacagag gtattttttc tggaatttat
   138121 ttttttaaaa aattttcttt cgctcctatt tactttgctt ccttttgctt tgcagcactt
   138181 tgcggtttgc tcctcttcgt ttcttcgctt ctttgcttct cggcttcgcc ttcgcccttc
   138241 cgcgaagcgg agaagcggag gcatcagttc cgccaaagcc gaagcgagcg aaagagcaaa
   138301 gaagcgaagg agcaaagaag agaagaagcg gtttggcaaa gccgaaaagc aaagcgaaga
   138361 agcagaagta caaaaaattt atttagaaac cagaaaattt ctagaaaatt tctagaacca
   138421 gataaaaagt tcaatgcata attttttcga aaaaaaatcg aaattttagt ttatagctca
   138481 tagtcttttc tgtttatatt aaaagaaaat ttaatatcta attattacat tttatttaaa
   138541 aaaaactttt tttaatgtat taattagtaa aataaagatt atttgatcta atttgtataa
   138601 tcttaaataa attaagaaat ttatctaata aaaacttaaa aaaaataaaa ggctatattt
   138661 ttataaaata aattttatag taaaaaaaca ataatattaa aattttattt atgagataga
   138721 attttaaact tctattatta aaaatgaaat tttaagcctt gtttattttt tatacatttt
   138781 ataaaaattt tttatttaag agattaaaaa taacctttat tttaaacaga acatttttta
   138841 ggatttttaa gacgtaaaaa ctagtttaaa atttagaatt ctgatatatt aaacgtaata
   138901 ttatttaatt gaaaaattaa attaaacaaa aaagtgtaat tttttgttta atttttaaca
   138961 aatgaaattt tttgtttaat ttttaacaaa tgaaattttt tgtttaattt ttaacaaatg
   139021 aaatttttta tttaaaaaac aaataattca ataataaaaa agaaaaatat aaaaatattt
   139081 tttatatagt aagttcgtag cgcttacata atttttatta tgtattaaca aaattattat
   139141 ttgtattaat tttgttaata caaataataa ttttgactaa atttccaaat tagaaggttt
   139201 tattcgaagg ttttttaaat ttttatctat tattgttact aaaaatatat agaacagaga
   139261 aaataacaaa gaaaaaccaa ttgtattaaa aagtttttat tttataattt ttttattata
   139321 atatcttttt atatatatat tattttgact ctttaattgg cactttgcag ctactccgtc
   139381 gtgtcaccaa tctttgatgc ccacaacatg gagacgcaga gcgtgtcgtt tctttgcatc
   139441 tccgctatgc tgcttcacca cttcttttcc tctttactaa cggaggagca cggaggagca
   139501 aagcaaaagg aaggagagga aaccacttcg ctgttgcgca gcaaaaaata accagagaaa
   139561 agaagtatcg tgtaagcaaa tgcattgatc caaatgatca ggataaaaaa ataaaatata
   139621 taaaaagaca taaatataga agcaaagttc gctttgcaaa cactgagcaa attaggagtc
   139681 aaaaacatat tatatgacaa caaaattgtt tcctaaattt agccaaggtt tagctcaaga
   139741 cccaacaact cgccgtattt ggtttggtct tgctgttgca catgacttcg aaagtcatga
   139801 tgggatgaca gaagaaaatt tatatcaaaa aatttttgca tctcattttg gacaattagc
   139861 aattattttc ctttggactt ctggaaattt attccatgta gcttggcaag ggaattttga
   139921 acaatgggga gcagatcctt tacatgtgcg cccaattgct catgctattt gggatcctca
   139981 ttttggtcaa cctgctgttg aagcattcac tcgtggagga gcttctggtc ctgtaaatat
   140041 ctcaacatca ggtgtatacc aatggtggta cacaattgga atgagaacaa accaagattt
   140101 atatgttggt tctgttttct tagcattagt gtctgctgtt ttcttatttg caggttggct
   140161 gcatttacaa ccaagtttcc aaccatcttt atcttggttt aaagatgcag aaagccgttt
   140221 aaaccaccac ctttcaggtt tatttggggt tagttcttta gcttggactg gtcacttagt
   140281 tcacgtagca atcccagaat ctcgtggaaa acatgttgga tgggataatt tcttaacaca
   140341 acttccacac ccacaaggat taacaccttt ttggacagga aattgggcag cttatgctca
   140401 aaatccagat tctgcaagcc atatttttgg aacttctgaa ggatcaggac aagcaatttt
   140461 aactttctta ggtggtttcc accctcaaac tcaaagtctt tggttaacag atattgctca
   140521 ccaccattta gctattgcgg ttctttttat tgtagcagga cacatgtatc gcactaattt
   140581 tggtattgga caccgtatgt ctgcaatttt agaagcacac gttccaccag gaggacgctt
   140641 aggtcaaggc cacaaaggat tatttgatac tgtaaataat tctttacatt tccaattagg
   140701 tcttgcttta gcttctgtag gaacaatttg ttctttagtt gctcaacaca tgtattcatt
   140761 accaccatat gctttcttag caaatgactt tacaacacaa gcgtctttat atactcacca
   140821 ccaatatatt gctggattta ttatgtgtgg agcatttgca catggtgcaa ttttctggat
   140881 tcgtgattat gacccagaac aaaataaagg aaatgtatta gcacgtatgt tagatcataa
   140941 agaagcaatt atttcacact taagttgggt ttctttattc ttaggattcc atactttagg
   141001 tctttatgta cacaatgatg ttatgcaagc cttcggtaca cctgaaaaac aaattttaat
   141061 tgaacctgtt tttgctcaat ggatccaagc atctcatggg aaagcatttt atggttttga
   141121 tttcttatta tcttcaccaa caagttcagc agcctctgca agtcaaagtt tatggcttcc
   141181 aggatggtta gatgcaatta ataataatca aaattcttta ttcttaacaa ttggacctgg
   141241 tgacttctta gttcaccatg ctattgcatt aggtcttcat actacaactc taattttagt
   141301 aaaaggagct ttagatgcac gtggttcaaa attaatgcca gataaaaaag attttggtta
   141361 tagtttccct tgtgacggac caggtcgtgg aggaacttgt gatatttcag cttatgatgc
   141421 tttctattta gctgttttct ggatgcttaa cactattgga tgggtaactt tctactggca
   141481 ctggaaacat ctaactttat ggcaaggaaa cccttctcaa tttgatgaat cttcaactta
   141541 tttaatgggt tggttacgcg actatttatg gttaaactca tcacaattaa tcaatggtta
   141601 taacccattt ggtatgaaca gcttatctgt ttttgcctgg ctattcttgt tagggcattt
   141661 aatttatgca acaggtttca tgttcctaat ctcttggaga ggttactggc aagaattaat
   141721 tgaaactctt gtatgggctc atgaaaaaac tcctttagca aatttagttt attggaaaga
   141781 taaaccagta gctttatcaa ttgttcaagc tcgtttagtt ggattagcac acttctctgt
   141841 aggttatgta tttacttatg ctgctttctt attagcatca acatcaggta aatttggata
   141901 aaccaaattt ttaaaatgaa tttttcatat cttgaaaaat tcattttgat ttcttttaaa
   141961 tttatttttt tcctttactt ttgaaatctt taattccaaa tttgctactt tgctttgctt
   142021 cttttcaatg catatttaga ataaaagatt attctttcaa aaatgaaagc gcacaatgga
   142081 gttacagtaa gttaaggaaa caaataaatt taaaatataa aaaaaaagtt gaaattttca
   142141 aaagttatat attaattttt aattaaatga attggaaaaa atatatttaa attttttttt
   142201 caattcattt aattttttta ttaacaattc atttaatttt tttttaacaa tttaaatttt
   142261 tttattaaca attcatttaa ttttttttta acaatttaaa tttttttttc aattcattta
   142321 attttttttt aacaatttaa attttttttc aattcattta attttttttt aacaatttaa
   142381 attttttttt caattcattt aattttttta ttaacaattt aaattttaca atttaaaaat
   142441 aatcaataaa agaaatatat ttatattttt tactttttca tatttatgaa atatttaaac
   142501 ttttaatcat tatttattat aatttctttc tgaataatca atttcgaata atttttgagc
   142561 atttacttca atattcagag tctaaataat cttctgcttc tttttagaat cttctttttt
   142621 tataaatgtt tttttacaaa agaagcaaat aaccattgat ctagacataa tgaaagaaag
   142681 aataacagtt tatacataaa agatctagac ataatgaaag aaagaataac agtttataca
   142741 taaaatttgt ggaaatttat tataattata atatctacta ctaaatactg actactattt
   142801 ataatagtag tctttaaaat ttcaaacttt tctccataca aaatgaacat tcagaatttc
   142861 atttaaattt tttttgtttt tattttgcaa agtgggcagc aagaaaaaca gatcaaaaat
   142921 ttttgatttt ttttatataa aataaaatga gttttaaaat tttgtaatgt tttctaaatt
   142981 tgaaaaattt aaataataaa ttcatatatt taaatttttc aaatttttta tgtctttctt
   143041 ttggttcttt cacttcacat tcattcataa agcaaaacag tgaaagtaca caaagaagtg
   143101 aagtagcaca tttggggttt tgaatcacag attggtgtca atctctaatt gatgcaaaaa
   143161 gtaaaaatct ttaatagaca acactaaatg ccaccacata taaaaaaaag caaaaaaatt
   143221 tttaatcact ttaaaaaatt gaatgataaa gaaggtttat taaaaaattg aatgataaag
   143281 agggtttatt taatacaatt aaataaaaac ttaaatagaa aaaacatact aaaaatgtct
   143341 tattttcaat tggaaaattt tttttcaaat ttttcctttt taattttatt tgtttcaatg
   143401 atttactatt ggataaatat tgcctttaat ttaaaaaata aaaatttagg aacttttgga
   143461 atgattctag caaatttttc aatttttact ttattaattt tgcgttggaa agaatcagga
   143521 cattttccat taagtaattt atatgaatct tttctgtttt tatcttggaa tttaacactt
   143581 attcatttaa ttttagaaaa aatgactcct ttttccaata aatcagagaa gtttttaggt
   143641 gcaattactt cccctactgc attatttaca aatgcttttg caacatttag cttaccagaa
   143701 gatatgagat caccttctcc acttgtacct gctttacaat caaattggtt aatgatgcat
   143761 gtaactgtta tgattttaag ttattctgct ttgatttgtg gatctttatt atcaattgct
   143821 tatttaatta taacttttta taataataat tcaaaagaaa aacttttata tgcatctgat
   143881 aatattgttt cacaaccaga aattgataaa gaacaaaatg tgacttcaaa tgaagtctta
   143941 aataactctt ttgaagtctt aaataactct ttaagtagct cttcgccaat ttctacaaat
   144001 tcaaatatgt attctttgaa tttatcaaat aacttatata ctacaaattt aaataatata
   144061 aatgttgtat ctaaaaaaac aaaattagca gatgatttag acaatttaag ctatagaatt
   144121 ttaggagttg gatttccttt actaacaatt ggtattttat ctggagctgt atgggcaaac
   144181 gaagcctggg gttcttattg gagttgggat cctaaagaaa catgggcttt attgacttgg
   144241 ttagtgtttg caatttattt gcatactcga attactaaag gatggcaagg taaaaaacca
   144301 gccattattg cttcattagg atttttcatt gtttggattt gttttctagg tgttaattta
   144361 ttaggtgaag gtctacatag ttacggtttt attaaaatga atggataatt ttatgtaatg
   144421 taatattgtt ttaatttttg tattttggtt ttatctttat tgcaaaatct ttgatcatga
   144481 ataatctttc attggcgctt tgctcttctg ctctgcagaa gcagcagctg cagtacttct
   144541 acaccccctc cccccttcac tcctttgctt cggctttttt gcatgtgtct ttgcttcggc
   144601 ttttttgcat gtgtctttgc ttccgctttt ttgcatgtgt ctttgcttcc gcttttttgc
   144661 atgtgtcttt gcagatgcta cacgtaagcg aagaacagag caaaccactt tgcagctgca
   144721 cagtaaacgg ttgtgaagaa agaaaacaaa gtgaaaggaa gcatgcggag ctcaccgctt
   144781 tgtgaaagaa agaaagctta gtggctgcaa agatgcatgg atttgaaggt tcaaaggact
   144841 ggtacatgct gctccttcgc ttttcaactt ttcagctttg ccgaaccgaa ctgcttcttc
   144901 tgtgctttgc attctccact agctcgcttt gcaaagagaa gtggttcggt ttggcaaagc
   144961 caaatagccg aataggcgaa aagccgaaaa gccgaaaagc gaaggaagca aaaagaagtg
   145021 cattaggata aggcaaaaaa actgcttaaa ccaaaatata aaaaatttaa agtttaaaat
   145081 tataattctt atatttatat tatttaataa gtttaataga attttttaaa tacgttttcc
   145141 aatttggttc catttttatg gataagttta aaaaaaatct ttttaaatga aatatttttt
   145201 atatgtttaa aataagtcaa ctctttaatt ttcatattaa agatattgtt gctttttgca
   145261 tataaataat tttttcatta tttttttttt gatttactag aatttaaaaa aaaaataatg
   145321 aaagaaaaaa ataaagatgt ttaaatttta ttttaaaatg aaatatatat ttctaaaatt
   145381 tgtattaaag tttaaaaaat ttatagcaaa catctttgat tttttgaaat ttaaaatatt
   145441 tgtataaaca aaaaaacaat agaggttttt aataaaaaaa catagcaaca gtttttttta
   145501 tacgtcttta ttttgtaaaa tagtattttt ttctttttta attaaattaa gagtttaaaa
   145561 aattcatcgt tttgaaatta taaaaatttg aaaagaaaga gcaaaataaa taaaagaaag
   145621 tattaaagat tgtttgttta cttatttttt aaaaagagtt taatattttt tttaaactaa
   145681 ataaataatt cttatgcctc ttcccaaaaa attatttctt aaaaagagaa aaaattcata
   145741 tgacatcaat tcttcaaatt gcattattag ccctaattgc tgtttcattt gctctagttg
   145801 ttggagtacc tgtagttttt gcaacaccta acggttggtc tgagaacaaa ggaattgttt
   145861 tctctggttt aagcctttgg cttcttttag tatttgctgt tggtatttgc aattcatttg
   145921 taatttaatt gaaagaaata aatggaaata aaaaagacaa tattttttct ttgaaaatat
   145981 tgtctttttt atttttattt atggattttt ataaaaagca aaaaatatta tttttttttt
   146041 aatttagtat aaatttattt ttcttaatct cctttaaagg ttcagttata actgaaaatt
   146101 atttttatga aatattattt tttcatttaa aaaattaaaa tatttctatt tgatttaaaa
   146161 aaaaatttat tattattatt ttaaatataa taaaaaattt cccaaatcga atagaagctt
   146221 taaaaaaaaa taaagctttt aaataatttt ttattaactt tttaataaac tttaaaaata
   146281 aatttaattt tgtattattt attatatttt attgtttata aacaatttat ataataaata
   146341 atacaaaaaa aaaattttta aagtttattc ttttatagat taataaaaaa atgtatttaa
   146401 agatgtaaaa aattttaata aaaattaaaa acaccatgga agtaaacatt tttggactaa
   146461 ctgcaactgc attattcatc attatcccta cttcatttct tcttatttta tatgtaaaaa
   146521 cagcagcaaa tgaatctgct taaaaattaa ataaacataa gaaattaata tatatattaa
   146581 tttcttatgt ttatttaatt tactttggca atctttgatt atttaggatc aaaaattatt
   146641 ctttcgctgt gtgttttttt ggaatcaaag atttcaaact ccctttcatt ctttctttat
   146701 ttgccagaat tttcaaagca aaagcaaagt agtgcattgc atgctgtctc cttcattaca
   146761 caaaaatttg ctatttctcc actttgcagt ttgctccgca aagagcaaag aagaagttca
   146821 cttcttcaat tgacgatgat gaagcaattc aatccaaaaa gaagcggata aataaagtag
   146881 caaagcaatg tatgtttctt tcactgcttc ttcactgctt ttttcatacg ctacgcttcc
   146941 tttattcgcc gttccttcgc atcggcttcg ccgaagcgaa gcggaggctc caccttcggc
   147001 gaagctgatg cgaagaagcg gttcagcttt gccgaaaagc gaaggcatcg gctctgccga
   147061 agccgaagcg aaggagtgat gcagtgtcag agcgatgaag caaagtggca aagtggcatg
   147121 tggctccttc gtagctactc catcgctcct tcgctaagag aggaaaggaa ggaaagcgaa
   147181 gaaaggaaga gaagcgaaag atctgaagga ctgatgcttc cagccgctct gcggaagctt
   147241 tgcaaagtag cggctgcatc tccacttttc ggctattcgg ctttgccgaa ccgaaccgct
   147301 tcttcgcttt tcagctttgc cgaaccgctt cttcgcttcg gcttcggcgg agccgatgcc
   147361 gatgcctccg cttttcggct ttgccaaacc gcttctccgc ttctccgctt ctccgctcgc
   147421 ttcggcgaag ccttcgcatt ggcgaagcct ccgcttcgct gaagcgaagc cgatgcgaag
   147481 cgaaggaaga gcgaaggaag caaagcgaaa gagaagcaaa gcaaaaacga aagaacacag
   147541 aagaagcggc aataaaagat tgtaaaagca tgaaaagaag aaacaaaaat cttttgcaat
   147601 caaaaattgc aaaagaaaga aataaaaatt tcattctaga agtacaaatt aaaagataaa
   147661 aaacttgatt ttattatgaa atttatataa aatattggca tatttaactt ttttattttt
   147721 aaatttcatt tatttattga aaaaatttta aataaaaggg cttgtagctc agtggactag
   147781 agcatgtggc tacgaaccac agggccgggg gttcgaatcc ctccaagctc attaagaaaa
   147841 attggaatta ataattccaa cctagtttta ataataataa taataaaatt taattaaagt
   147901 aatatatttt ttttttataa aaacataaaa aattagattt cattttttca acaaattcat
   147961 aaaaaattta aagtattact ttattttaaa ctgtttttaa cagtctacca aaaaaaattt
   148021 taaattttgt tttgattcat gttttttatg aaaacatgaa attaaaatta tttcatgtta
   148081 tttcttttaa agatgaaatc tttattttaa aaataataac ataaaaaata ttttttcttt
   148141 cttttccttt ctgatcatta tcctcacctt ttgagatagt cctggcgagc tccgtgaagt
   148201 tcaccaggac tatcaaacct acagaccgga tcctggttca cttcactttg ctttgccttc
   148261 gctcgcttcg gcgaagcgga ggcttcgctt ccagattttt acgcatcagt ccttcagact
   148321 ctttgctctt cgctgtgtgt cactccttcg tgaaacaaag aatgcatgct tcctcagagt
   148381 ggcagagcga agagaaaaag cggtttaatc ctctgctttt tcttcgcttc ttcgctcgct
   148441 tcttcgcttc ttcgctcgct tctttgcttc ggcttcggca gagccgatgc ctcccctttg
   148501 cttcggcgga gctgatgcct cccctttgct tcggcggagc tgatgcctcc gccgaagcaa
   148561 agccgaactg cttctttgca tcggcttcgc ttcggcagag cctcagcttc tccgcatagg
   148621 ctccgccgaa gcggaagagc ggaggaaggg cgaaggaaga agccaatgcg agcgaagaag
   148681 tggagaaaaa gcgaaggaga agcaaagcaa agaaggagct gcatgcacca gtcctttgta
   148741 actttaaatc agcacacctt tgcggattga tggagcagaa ctccctcata ctttggatga
   148801 gtccttcaga cttttagatc agcgcatctt cactctgctg ctgctccttt acagacacta
   148861 cgcgtaagct tccgcagagc agctggaagc aaagcaaaag gtctaaagaa ctggtgcttc
   148921 cttcactttg caaagatgcg gctgcatctc cgcttttcgg caaaggaaga acgaaggaag
   148981 agcgaaggca tcggcatcgc caaagccgaa gcgaaggaga gatggaagca aagcgaaggc
   149041 aaagcaaagt ggagaagaag caaagcacct tttgctttca ttcctggagc aaagaagtaa
   149101 aaattaaatt aaatattgaa atttttacat aaaaaagtta taatattatt taatattatc
   149161 tactatttaa cgggatgtag cgcagcttgg tagcgcatat gctttgggag catggggccg
   149221 caggttcgaa tcctgtcatc ccgataaaaa atgtaaaatt tacataactt aaataagtgt
   149281 tagattaact tttataataa caaaatttgt caatggcaaa ttttattttg atttatttta
   149341 aatgctttat agagaaacaa aagttttgtt tctctaaact tatatatata tatatttttt
   149401 gaatctctaa tttttttttt taagtcttta aaaaaaaaat tgtatcaaaa gaataatact
   149461 ataagtgcat ttaaaattta ttatgaagat ttctttctaa gaaactattt aaatttttaa
   149521 atagtttttt tattttatgt tataaattat aaaagaatgt tttagcattc tattatatat
   149581 ttttattatt ataatagaga aatttttttt ttttttttaa ataagttaaa attataaata
   149641 ttcttaatta taagaagttt ttttttatga gcgattctgt aaatacaaaa aacattggac
   149701 gtattgttca aattattgga cctgttttag acattgcatt tggtcaaggg caagtaccta
   149761 acatttacaa tgcattaaca atttcatcta aaaatgctgc aggtcaagaa atgagtgtaa
   149821 cttgtgaagt ccaacaactt ttaggagata gttgtgttcg tgcagttgct atgaatccaa
   149881 cagatggttt aatgcgtgga atggaagttt tagatacagg aaaaccatta agtgtacctg
   149941 tagggaaaga aactttaggt cgtattttta atgttttagg agaacctgta gataatatgg
   150001 ggcctgttaa aaatgaagaa actcttccaa ttcacagaac acctcctgct tttgtggact
   150061 tagatactcg cttatcaatt tttgaaacag gtattaaagt tgtagattta ttagcacctt
   150121 accgtcgtgg aggtaaaatt ggtctttttg gtggagcggg agttggtaaa acagtattga
   150181 ttatggagct tattaataat attgcaaaag ctcatggtgg ggtttcagta tttgctggag
   150241 taggagaacg tacacgtgaa ggtaatgatt tatatgctga aatgaaagaa tctggtgtaa
   150301 ttgttgaaaa aaatttagct gattctaaag ttgctttagt ttatggacaa atgaatgaac
   150361 caccaggagc gcgtatgcgt gttgctttaa cagcgttaac aatggcagaa tatttccgtg
   150421 atgttaacaa acaagacgtt ttattcttta ttgacaatat tttccgtttc gttcaagctg
   150481 gggcagaagt ttctgcttta ttaggacgta tgccatctgc agtaggttac caaccgactt
   150541 tagcaacaga aatggggact ttacaagaac gtattacatc aactaaagat ggttcaatta
   150601 cttcaattca agctgtttat gtacctgcag atgacttaac agacccagct ccagcaacaa
   150661 cgtttgctca cttagatgca acaacagtat tatcacgtga attagctgca aaaggaattt
   150721 atccagctgt ttcaccatta gaatcaactt caacaatgtt acaaccttgg attttaggag
   150781 aaaaacatta tgactgtgca caaagcgtta aacgaactct acaaagatat aaagagttac
   150841 aagacattat tgcaatttta ggtctagatg aattatctga agaagaccgt ttaattgttg
   150901 ctcgtgctcg taaagttgaa cgtttattat cacaaccttt ctttgttgct tctgtattta
   150961 ctggagcaga aggaaaatat gtttctttag ctgagtctat tgaagcattt aataaaattt
   151021 tatctggaga gttagatgat ttacctgaac aagctttcta tcttgttggt aacgttaatg
   151081 aagtactagc aaaagcagct tctatgaaat aataaaaatc tttaattttt cttttttaat
   151141 tattattatc ttttttaatt attattatta tctttaattg gtttttcttt tggaaactaa
   151201 gatttcaaaa gaaaaaccaa ttaaagataa ttttaatcga aagtaaactt ctttttatat
   151261 aatcaatttt aatatttgat attttgatta atttaaggtt aattattaat atttgttaat
   151321 aagatttgtt aataagattt ttgtcagctt ttagttattg atttacaaac tttttataat
   151381 taattttctt cgctcttcct tcgctcttcc gcttcggcga aggcttcgct cttctgcttc
   151441 ggcgaaggct tcgctcttcc gctttggcga agggttcgct ccgctttggc gaaggcttca
   151501 ctccgctttg gcgaaggctt cgctccgctt tggcgaaggc ttcgctccgc ttcggtgaag
   151561 gcttcgctcc gcttcggcga aggcttcgct ccgcttcggc gaaggcttcg ctccgcttcg
   151621 gcaaagaagc ggttcggcaa agccgaaaag cggagaagtg gtttggcaaa gccgaaaagc
   151681 ggagaagcgg ttcggttcgg caaagccgaa tagccgaaaa gcggaggcat tggcatcggc
   151741 tccgccaaag cagaagcgaa gaagcggttc ggcaaagccg aaaagcggag aagcggttcg
   151801 gttcggcaaa gccgaatagc cgaaaagtgg atgcatcggc atcggctccg ccaaagccga
   151861 agcgaagaag tggtttggca aagccaaagc gaagaagtgg ttcggttcgg caaagccgaa
   151921 tagccgaaaa gcggaggcat tggcaaagcc gaaaagtagt tgactttgct gtttggtttg
   151981 aatctgtttc tgcaattttc tagaagccaa attcttactg gttctggcat tgcagggtta
   152041 tcattgaatg tttggaaatc agagacccat actaattctt gtgggctata attcagattt
   152101 tcaattttat acattttgct taagtttcct tcaattctat gtctagttgc taccttgatg
   152161 atttcatctt ttaggcctct tgccagcttt cttacagtaa catttgcttt tttacaagca
   152221 tctctcagtt ccccaaaaaa agagtgactc cataggatgc ttactgctct gttctctgca
   152281 aatttaggtg atgtcgcacc ttcctgtgct aagtgacatg ctgaagctaa tactttgtta
   152341 aaattctcct gtgtaactgc taattttttt gcagtcagta catatctaac aagagcttct
   152401 atttgctgtc ttgaagcaac tccagagttc acttgttgtt cttggtttgt tactgtggtt
   152461 ctttctaata ttttatttgg tccagcccac ttcctaatcc atctaaacca acttcagggg
   152521 ttccacctgt actacttgta tctgtcataa tgttttttaa taataaattc tatttgcttt
   152581 ttctgttact tttactttaa atgatgatta attcttcatc atatagatca ctcagtttta
   152641 tatcattgta aagaccttta tgtatcttgt tatggcatcc cccacagcaa ggtatttgct
   152701 ttctgttgag tgctttcatt actgctaaga aagctgttgc ttttgctatt ttgatgtgtt
   152761 taatatggtg gtattcaaga ttttctgtat ttccacatat tgcacagtgc tttgataatt
   152821 tgtatgctgt tctccaattt accttcacat tacatatgtc atctacagct ttttgtacta
   152881 atgatattga ttctttttgt tttctttgca attttaattg ctattctttc acttcctttc
   152941 ttcacagcct ttcttcgttt cacagagcga caaagttgtg aagcgaagaa gtacaagtga
   153001 aaggaagcta aaatcaaagg agcggaatag aagctgcaaa aaagcatcag taagtgaaag
   153061 gaagctaaaa tcaaaggagc ggagtagaag ctgcaaaaaa gcatcagtaa gtgaaaggaa
   153121 gctaaaatca aaggagcgga gtagaagctg caaaaaagca tcagtaagtg aaaggaagaa
   153181 acggctattt ttattttaat accaaactct atttgcaaag agaacatgaa aaaatgaata
   153241 aaaagttaat gtgaagtgaa aaaattgaaa gatgatttga aaagaaagaa taaaaacaag
   153301 cttctagtta aactagttta aaaaataaaa tttgatatct tttttttttt aatttttttt
   153361 gtatattaaa ataatatttg gaaaattggc ttatacacaa aaatttatat atgaaaaatt
   153421 ttatggcacg cgcaaaattt gaacgcaaaa aaccgcatgt aaacattgga acaattggtc
   153481 acgttgacca tggaaaaaca actttaacag ctgcaatcac aatggcttta gcagctcaag
   153541 ggggtggtgc aggtaaaaaa tatgatgaaa ttgattcagc tccagaagaa aaagctcgtg
   153601 gtattacaat taacacagca cacgttgaat atgaaacaga aaatcgccac tatgcacacg
   153661 tagattgtcc aggtcacgct gactatgtaa aaaatatgat tacaggagca gcacaaatgg
   153721 atggggcaat tttagttgtt tcaggagcag atggtcctat gcctcaaaca aaagaacata
   153781 ttcttttagc aaaacaagta ggtgtaccaa atatggttgt ttttttaaat aaagaagatc
   153841 aagttgatga tgcagaatta ttagaattag ttgaattaga agttcgtgaa actttagata
   153901 aatatgaatt tccaggagat gacattccta ttgttacagg ttcagcatta ttagcattag
   153961 aagctttagt tgaaaatcca acaacaaaac gaggagataa taaatgggtg gataaaattt
   154021 tagatttaat ggatcaagtt gataaatata ttccaactcc agaacgtgaa acagacaaac
   154081 cgttcctttt agctgtagaa gatgttttat ctattacagg tcgcggaaca gtagctactg
   154141 gacgtgttga acgtggaact ttaaaagttg gagacaacgt tgaacttgtt ggtttaaaag
   154201 atacaaaatc aagtgtagta actggtttag aaatgttcaa gaaaacatta gatgaaacaa
   154261 tggctggaga taacgtagga gttttattac gtggagttca aaaaaaagat atccaacgtg
   154321 gtatggtttt agcaaaacct ggaacaatta ctccacatac aaaatttgaa gctcaagttt
   154381 atgtattaac aaaagaagaa ggtggaagac atagtccatt tttagtaggt taccaacctc
   154441 aattctttgt gcgtacttgt gatattacag gaaaagtaac agcatttaac catgtagaaa
   154501 tgcatacacc ttcttctgta gcagaagagc attcaaacaa aatggctatg cctggagata
   154561 caatcttaat gactgttcaa ttaattagtc ctattgcaat tgaaaaaggt atgcgatttg
   154621 caatccgtga aggaggtcgc acagtaggtg caggagttgt tactagtatt gttgaataat
   154681 gaaataagat ttcttaaatt ttatatttta atattctaaa aatctttaac ttttgcttcc
   154741 aataaaagaa agcaaaagtt aaagattttt tgtttcttta acttttgctt ccaataaaag
   154801 aaagcaaaag ttaaagattt tttgtttctt ttaaaatttt tgtttgtttc tttatttatt
   154861 tattgtaatt tattctttcc ttttgactga tcctttagat cagtgttttt ttgcagacac
   154921 tatgcttctt tgcataagtt cttcgcatga tactaagcag gaagttgcta agcccaaagc
   154981 tcgttcccga actggacatg caccttacaa tgtacccagc tttccaagag gttagtaata
   155041 aaaatttggt atgtgtatct tttacatttg tttttattga tgaaggtaaa catcttctca
   155101 attgtgctac ctttctattt ctttccatta ctatattcct aatggtctag ctttggtttc
   155161 ctttatttat tccattgtta ctttgccttt tgaatggaat tttattcact ttttcatttt
   155221 atcttctgtt actgggcttt ttcctgactt atccatgtat actcttctaa ttggtttaaa
   155281 tttgaaagtt ccttctttta tttctgttgc taattttttt ttccaaatcc tatagtttat
   155341 tcaaacaaag aaacatcttc aattcaaaaa aatcgaagca ctaaaataaa taataagaca
   155401 gaattaaaaa tataatattt aaactttatt aaaaacttgc caattttttt atttttttat
   155461 ataataaaat aaataaaagg cccataactc agttggtaga gtgattgcct tacaagcaat
   155521 aagtcatcgg ttcaagtccg gttgggccta taatttaaaa tatagttaaa agtaaaactc
   155581 ttaattttat aaaaaatatt cttttgaaag aaacataaaa aataaagtat tctctttatt
   155641 ttagttttta atagtattta aaactgtatt ctctttattt tagtttttaa tagtatttaa
   155701 aactaaggat aaaatttaaa aaataaatta atataatata agttttatat aaccaaatta
   155761 aaaaattaaa ttaaatacat tttttttctt ttagaaaagt tgattttttt tttttttatg
   155821 ttatattatt aatcaagccc aatactttta aaaaatttaa aagaaatcat gtcaggactt
   155881 taatagtagc agcatagact ttaaaatttt tttgcaaagt atttgctaga attgaaattc
   155941 taggtagagt ttttgtttaa aaaactcttc ggcaactttt atattttatt taatcatata
   156001 aaatctataa agcttattaa aactttaaaa tataaatttt aaatggggcg tagccaagtg
   156061 gtaaggctgc ggtttttggt accgccattc gtaggttcga gtccttccgc cccagactat
   156121 ttgatttgat gattatgtgt tttttatttt ttgctatttt tgttttgcta ttgcaaaata
   156181 gcccttttga aatttttttt tttttttttt tttattcttt ttctctgctt caacactctt
   156241 cgtaagaaga ccctacgcgg aagcaaagaa cactgcacta cattgctccg ctttgctgct
   156301 ttgattctgt ttgcagcagc tctgcagaag caaagcagca tagcggagta gcaaactgca
   156361 aagcgcagtg ctccatagct gcagcgctca gcgaaaggaa gcaaagcaaa gcaaagcaaa
   156421 gcaaagcaaa gcaaagcaaa gcaaagcaaa gctaagctaa gaagcaaaag gaagaataaa
   156481 aaaaagcaaa gaaacaaaaa tgaacaagaa ttttttttta tagaaatttt ttttacagtt
   156541 tttttttgaa tccaaaataa gttttttaga attcattatt gtttttcatt tattctgaat
   156601 cttttgattt ttaagatatt taaacctaaa aataaaagat tggaaaaatt aaaaaataaa
   156661 ataataaaaa aataaagaaa tgtattaata tttatttcaa ataagaaaaa taaaattttc
   156721 ttcaatatat tcttgaataa taattttttt gatggttttt ttatgaatac atattcaaat
   156781 ttactaaaaa aagaaaacat tttacttcaa caaaatccaa taactaaaag ttcatctcaa
   156841 tccagattag tttgttttca taaagaaaaa tatggattct tttttattag aaaaaagtta
   156901 gaaaataaaa tttctacttc tagatctaat aagtattcta taatctgttc agcaactaaa
   156961 gaacaaacaa atcatttgaa taataattca aaattaaata attcttttac tttacaaaaa
   157021 aataaagtcg atttctgctt ctttgctctt tcacttcctt gcagccacta tgtgaaagca
   157081 aaggaaagaa agaacagatt tcaaatttat aattcaacaa aatcttccac tctttcagaa
   157141 acaaaaattc aaaaagaaaa aaaaaattat aatttaaatt ttttaaaaaa attaaatccc
   157201 tttaattttc ttcttaaaaa gaatgcaaca aataaatggg taaattgggt taatgatgta
   157261 aattttgaat cttttaataa gatggggtct tcacatcaca tgcggttcgc atcggctacg
   157321 ccgaagcgag cagcgaagga gcacatcggc aaagccgaag aaagatatga tttgaaagta
   157381 caaagaagca gagaagataa ttttttaaat aaaaatcttt ataaaacagg ttattctaaa
   157441 attcatgaac ttaaattagt tagtgttgaa attgcatctc cagaaaaaat aaaagaatgg
   157501 gcagaaaaag ttttgccaaa tggaaaagtt tttggagaag taacaaatgc aaatacttta
   157561 cactataaaa catttaaacc tcataaaggt ggattatttt gtgaacgtat ttttggtccc
   157621 ttaagagatt ttgaatgtgc ttgtggagtg cgttcaaaac caatagaatt ggaatctttt
   157681 ctaaatgaaa aaaaaaagcg ttttttttgc atgaattgtg atgtagaata cacttggtca
   157741 gttattcgtc gttatcaatt aggttatata aacctaattt ccccagttag ccatatttgg
   157801 tttttaaaag caaatcctag ttatttaagt cttcttttag atttcagacg tagtcattta
   157861 gaatccatcg tttattgtac agatgcaata acattggaga atctttggaa aagttcacaa
   157921 acgcttggtt tggatacttc gccttcgaca ttgtattcaa tttggcaaaa attattagaa
   157981 gaggaaaaat tgataaaaag aaagcataaa gaaataaaaa aaaatgaaac atttttgtcc
   158041 tctcattcaa tgtcttcccc actttcttta aagtatccac aaagtggttc gttccacttg
   158101 ctttcactcg catcagcatc ggctccgcca aagccgatgc aaagcgaaga agcagctgct
   158161 tcagctttgc cgaagcaaaa aagtgaattg ctccttcttc agcaaaaacg tttaaattta
   158221 atgtatttat atataaaaaa taaagatttg ttttataaaa agaatataat gtctgattat
   158281 atacaaaatt ctttttataa aaataaaata ttatcaaata atcaatttta taattatgaa
   158341 aaatcttatg aaaaaagttt aaaattgatg tataaaaaaa cattttttca agtcttagcg
   158401 tttacaaata aaactttttt attttcacaa tcttcacaaa aaattttatt tttaaaaaat
   158461 ttaataaata aactagatat atataattct ctttctcttc tttttgcaga gcgaaagagc
   158521 agagaagcaa gggaaggtaa ttttattctt tcacctgatc ctggtgcata tgattattct
   158581 cctaataata cacttcagaa agaagacaaa aaaagaaaaa acctacattt aaaaaagcaa
   158641 atgatttcaa atatatatga aaaagacatt gtgcaattta aagacaattt tttagtctta
   158701 gctgaatctt tttttcaaat ttattttact aaattgtatc ttaaagataa gaatcttata
   158761 atgcaaatac caaataatat tctacaactt ttttgtgaat tttttgtttt ttattacata
   158821 caaattcaat taaattttta tattaaaaaa aatccgttaa ataatttgcc aaaaatttta
   158881 tctgttaata aagagaaaaa aagttcaact tatgataaaa gcaatcaaat tttttattta
   158941 aataaaataa aaaaaggaaa taataaaatt ttaaaagtat cttcgaaaat aaaaaaagga
   159001 aataataaaa ttttaaaagt atcttcaaaa ataaaaaaag gaattaatga tacaacagga
   159061 cttttttact atacaggaat ttgtgtcttt aaaaaacaaa taaaattaaa tatgtttttt
   159121 caaaaaaata aaaaatttca tttgaatttt gcttataata aggaaataac atacaaaata
   159181 aattttaata aaaaaaataa cttacttgaa aatgtgaaac tttctttaaa ttcaatagaa
   159241 tcttttaata cattttcatc aatttccaaa tcattcagtc caaatgtaca attaaaaaaa
   159301 caaacaaatt tactacaaat tttaatacag gaaattcatt ttaagaatga tatcctatct
   159361 atacaaaaaa atcgaaaaaa tgtatcagat attttatatc ttttatatga atgttataaa
   159421 aaacaaatag tttgttacaa agaaacacat ttttttgaat ataaacaaga taaaaaatgt
   159481 agtatattaa gtgacattta cagcttaagt acatttttga atttgtttta tataaaaaat
   159541 aataaatata aattttcaga aattgttaat tttaacaatc ttattaatta tctttgtaaa
   159601 acttcaagta ataagaaatc taaattaaca aaaaaatata attttaactt tcttggagtg
   159661 aagaaacagc aagataaaat tcttaaaata caatctgaaa atgcaataaa tttaacaaaa
   159721 aattgttcaa aaaatatttt caacaaaaaa aatactctta ataaaagaaa aaaatttata
   159781 tttttacaaa aacaaaaatc tttaatttta agaaatccac agtttttttc atccatttat
   159841 aaaacatcaa ataatatata ttattcagaa tctcctaaag aaagacaata caaagaagat
   159901 tggcaaagcc ctttaaaaat gttaaagaat gatctttata ctatttctta tagtcattta
   159961 tggcctttaa atgcagattg gaaatcattt ttttattata attcagctcc aaaagatttt
   160021 gaagatacac atattaatta ttcatataga aaagcaagtt ttgataacaa atcaaataaa
   160081 tttagtacaa aattggacat tgtttctcaa attgatgaga tttttttgtc aaattatata
   160141 ggttcttcac gtttgcttag cgaaactgaa agaacacgca ctggctcaaa aagcgaaaaa
   160201 gctgaagaac aacgacgaaa aacaaaaatt acaaaaacaa ctgaattcct ttcaaaaatg
   160261 aattcacctc tcgcaggagc tgcaatcgtg aaaaaattac tatctgaata tacaccttct
   160321 gaattaaaaa aaatggttaa acaacatcaa gtattattac ctaaattaaa tcaaaatata
   160381 agacaactca aagaaaaagc aactaaaaaa ttggattttg ttaaaatcca aaagttatta
   160441 aataaaagag atcatatcat taggcgttta aaattaattc gcaaatttcc tcgtaaaaat
   160501 gtggacccta cttcaatgat tttatctgtt cttcctgttt tacctccaga tttaagacct
   160561 attttaaaac ttcaaaatca aattgctgcc tcagatctta ataggctata tcaaagaata
   160621 atttaccgaa atgaaagatt aaaaaaattt ttaaaagatc cttcaacaag tcaatcattt
   160681 gaaatgaaat atgctcaaag attacttcaa gaagctgttg ataatcttat ccaaaatgga
   160741 aaaggcaatg ttaaacctga aacaaactct cgtggtcaag ctttaaaatc tctttcagaa
   160801 attttaaaag gaaaacaagg acgatttcgt caatatttac ttggaaaacg tgtcgattat
   160861 tcaggacgtt ctgttattgt agttggacca aaattaaaat tatatgaatg tggattgcct
   160921 aaagaaatgg ctatagaact ttttttacct tttttaataa aaagaatttt acattataaa
   160981 attgcaagaa ctgtaatcgg tgcaaaaaat tttctttatt ctaataaaac atattgtata
   161041 aatttactta acgaaatcat ggcaaatcat cctgttttac ttaatcgcgc tcccactttg
   161101 catagacttg gaattcaagc ctttcaacca aaattggttg aaggacgtgc cattttatta
   161161 catccccttg tttgtccagc ttttaatgct gattttgatg gagatcaaat ggctgtacat
   161221 ttacctatta ctgtagaagc aagagcagaa gcttggactt taattttttc tagaaatcat
   161281 ttaatttctc ctgcaacagg agatcctatt gttttaccta gtcaagatat ggttttgggt
   161341 tgttattatt taacaagtga gaaaaaaagt attttagctg cacgttcaca gcttttatta
   161401 cctttgcata cgctacgcgt aagtgaaaga gcgaaaaacc gcatcagttc gctacacgat
   161461 accaaagaaa gtagcaaact gcaaagcagt ggaagcaaaa gttcacaaat aagttcagct
   161521 cataacacaa attcaccaaa tcaacttctt cgcttttcag ctttgccgaa gcgaaaggaa
   161581 gcgaacacaa ttgaaaattt taatgataaa aaatataaaa atttattttg tatttcaaat
   161641 ttatttaatt tggaaaaagt tttaaatgct taccaattag gtaaaatttc agtacaatct
   161701 attgtatgga taaaatggaa tggaaaaacg caatttgcaa atgaaccttt atctattata
   161761 gaaattcgtt taaatcgtta tggtattcgt gatcaaatac attcaaaatc ttataaaaga
   161821 attgataaag aacaaaatct tttaaatcaa tatattagaa caactccagg tcgtatttta
   161881 ataaataata ttactcaaaa atgtatgttt ttataaaaaa aacttttaat tttaatttta
   161941 attttaattt taattttaat tttaatttta attttaaatt taaattggtt ttttttgaac
   162001 aaagtttggt ttttcctttt ttactttaaa ttggtttttt ttgaacaaag tttggttttt
   162061 ccttttttac tttaaaattg cagattgttg gggataaata gaatcgattc tatttatccc
   162121 caacaatcta caattccaaa taatctttta ttattcgagt tcatttctgc tcttttttcg
   162181 cttcttcttg aaaaagtgaa gaaacggata aagaagcaag ttttttgtcc atctaagaga
   162241 atttgggatt aaagacataa atattctaaa agctaaaaaa agaaaatacc aaaagaaaga
   162301 attgctttgt aaattgcaat catatataat aaatggatga aagaatgtat ataaaaaaca
   162361 ttaaatattt taaagaacaa tataaaattc aaacaaattt aaattttctt cgctcttcct
   162421 tccttcgctc ttccttccgc tcgcggaggc ttcgctgaag cgaagaagca gaggcttcgt
   162481 ttcagcgaag aagcggaggc ttcgctgaag cgaagaagcg gaggcttcgc ttcagcgaag
   162541 aagcagaggc ttcgtttcag cgaagaagcg gaggcttcgc tgaagcgaag aagcggaggc
   162601 ttcgcttcag cgaagaagca gaggcttcgc cgaagcgaag aagcggaggc ttcgccgaag
   162661 cgaagaagcg gaggcttcgc cgaagcgaag aagcggaggc atcggctccg ccgaagccaa
   162721 agagaagaag cagaggcatc ggctccgccg aagccaaaga gaagaagcgg aggcatcggc
   162781 tccgccgaag ccgaagcgaa gaagcggttc ggcaaagctg aaaagcggag gcatcggctc
   162841 cgccgaagcc gaagcgaaga agcggagaag cggttcggca aaggcgaaaa gcggaggctt
   162901 cgccttcgca ttggcttcgc cgaagcgagc gatagatgaa aaaaagaaac gaaatgcacc
   162961 gtataggaat tgaacctatc ttaaatcgat tatgagtcga ttgcctcttc cgctcagcca
   163021 acggtgcttt cctttaaaat aaaatgtaaa caaaatatta taaaagaata aattgttttt
   163081 taagaaaaca atttattctt ttataatata aaaaaaaatt tattttttat agaggacctg
   163141 aaataccttg tttacgaatc attaaaaagt gtgctaacat aaatactgct gtaattaaag
   163201 gtaataagaa agtatgtaaa ctataaaaac gtgttaaagt tgcttgtcct actcctactc
   163261 cacctcttaa cagttcaact aaaggacctc ctacataagg aatagcttca ggaactcctg
   163321 ttacaatttt aacagcccag taagcaactt ggtcccaagg aagagaatat ccggttaccc
   163381 caaaagatac agtacataca gccatgataa ctccacttac ccaagtagat tctcttggtt
   163441 ttttaaatcc accagttaaa taaacacgac aaacatgtaa aatcatcatt aataccatca
   163501 tactagctga ccaacggtgg attgaacgga ttaaccatcc aaaatttact tctgtcataa
   163561 gatattgaac agaagcaaat gcttctgcaa ctgttggacg ataataaaaa gtcattgcaa
   163621 accctgttgc tacttgcaca aggaaacaag taaatgtaat tccacctaaa caatagaaga
   163681 tatttacatg aggtggtaca tatttgcttg taatatcatc tgcaatcgat tgaatttcta
   163741 atcgttcttc aaaccagtca tagactttac tcataaaaag aatttaaaaa ttgtgttgcc
   163801 attaaacgta aaattaattt ttttgaatta ttgaccttct tcgcttcgca aatattttgg
   163861 tttttttttc tgttcttttt tttgtttcga attgaggttc gatgcttctc tgctcctttg
   163921 ctccttcact cctctgcttc ttcgttgctt tgcattcttg cagcaatgga agcaaagcga
   163981 aagagaagca aagcaaagca aagaaagagc gaagcaaaga aagagctaag ggaagaaaga
   164041 agcaacagag aattgcatca ggattaggaa agaactaaaa aacaaaaaac taaaagacca
   164101 atcttaatta gataccatta gaataaataa ataagaaaaa ttatctaaag aaaccttttt
   164161 cttttgttac aaatggtaat agacccataa ttcgtgcact tttaattgtt tttgcaatat
   164221 aacgttgttg ttttgcagtt aattttgttt gtctgcgagg taaaatcttt cctcctaatc
   164281 caatatatct ttgtaataaa ccacaatgtt tataatcaat gattcttgag ttataaattg
   164341 ctttttctgg tttttctttt aataaaatta aaaaagattt aggtggaata attggtttca
   164401 taggtttttt acttttacgt tgctctaaca ttttttgttt ttgttttgta gcacgtgcta
   164461 aaatttgcga aacagataaa actttgcgtc ttgataaccc gcgattttta gtatctttca
   164521 tttgtgattt aatagctttt attttactaa aattttttgt taacatattt atgttatata
   164581 atattttaaa acatgactat agtatatatt atttattatt attatttaaa acaataatgt
   164641 tttaagatta taaaacaact ttaataaatt ttatatacta aatagctatt tgttttcttt
   164701 taaaaattat tttctttctt taaatattaa tattagaata tttaaatata attaatatat
   164761 atatatatat acatataacg attttatttg attttatcaa accatacact tttattattg
   164821 ataatagtaa aaatgttatt tcttttactg cactttgctt ttgtaatatt tgtgtacttt
   164881 cactttacaa atttggtatt ttcactttgc attttttttt agaaaaaaag aatgcaaagt
   164941 gaaaatcata taaagatgaa aaactccaaa cttgcttctt tacatctgta tttagttttt
   165001 taggttcact tttgtaaaag tgaaaaacta gcaaatgaaa gcaaaaaaga atacaaagac
   165061 atttcaaatc aaattttaat atagattaaa aatcttgtca agaaagaatt tttggttttt
   165121 ttatgttttt aaaattaaaa attgctaaaa aatcaataat aaaatattat tattttattt
   165181 tttcattatt gctttttgct ggattcaaaa tcatttcttg tgttgcttct tctgtgtttg
   165241 tttattgctt ttggaatcaa atatttcaaa aataaagaag caaaagaatc tgtgtttgtt
   165301 tattgctttt ggaatcaaat atttcaaaaa taaagaagca aaagaagaag tgaaaaagaa
   165361 gatttttaaa aaacttgtat attattacaa attttaagaa aaaaggaaaa aatgaaaaaa
   165421 atccaaaatt ttaaaataaa aatccaataa aatttaatca ataaaattta atcaataaaa
   165481 ttaaaattta atcaataaaa tttaatgaat aaaattaaaa tttaatgaat aaaatataat
   165541 gaataaaatt taatgaataa aatttaattt tgtgtttgcg tatctaatcc agatgttgca
   165601 ctttcgcgac tttctaataa tttttgttgt tggctatcat ggtaatccca tactttacta
   165661 gtcatctcca tgatatcttg aagaacttca tttgttgcaa tatcatcagc taatccataa
   165721 taaacagctt ctgtggctgt taaataaaaa tcgcgatcta aatcacgtaa aattttatgt
   165781 cttgggcgat aagtacttaa tgaataaatt tcagcaacat ctaatctaat tttcataatt
   165841 tcaagagaat caatccaaat atcagaagct tgaccagaaa tggcactttc tggttggtga
   165901 atcattacat ggcaaccttc tgttacataa cgttccccaa ttgttccacc tgccagagca
   165961 agggaagctg ctgaagctgc aacccctaaa gctaatgtca tagaaccagc tttgataaat
   166021 tgaagagcat catgtactgt aattccattc ccaacagaac ctccaaatga attaattacc
   166081 ataaaaactt ttttagattc ttcatcttgt aaagaacgtt ctgtttgttt tctataataa
   166141 tctcgatatt ctctataatt tgcttctgtt gtttcataat tatttaaact taaataattt
   166201 gattcgcttt gccaatcaga gattgatgaa gatgagtgaa gtgaagcatt tgctttataa
   166261 gacatttctt tcccataatc tctacgtaat tgtcgttgag taaatgcttt ttcggtattt
   166321 gatagttgaa cttgtttctc ttgcattttt gaaaaaaatt gtttctgagc tttataagac
   166381 tgaaatttat gtaatttttc ttgtgatcct tgcgaaagtg aagttgaatt catagacaga
   166441 ggtgtttgat tttgcaattg ttgcaatttt gttaaaaaat tcttattatt agaagacata
   166501 tttaaatctt taagagacaa agatgttaaa tttgatagaa atcgaaatgg tgaataaata
   166561 tcaaaagaat tatttaaact tgtatcattg atattttttt tatttaaaat atctttgtta
   166621 gaaaaaagtt taaaaagagt cattaatttt gaaaattcat tattatttga actctctaat
   166681 gaatttttta aattatataa aagtccagct tgatccccag taacatcttg agctaatagt
   166741 tctgctaaat aaaataaata aggttcatct gaataatcaa aaaactgagc attccaattt
   166801 agccattcta atgaaatttt ttgcaatgta tcacgttcta aacgataatt ttcatcaatt
   166861 gctaaatctt cttctgaaat cattaaatct tcaagagatc tttctttttt cttaaattga
   166921 gaatcatttg ttattgaatt tcctccaaaa tttgatgggg aattttctcc tggtgaagga
   166981 gaacgagatg ttttcttttg tgaactttta aataaaccac tattttccat ttcttttttt
   167041 tccaattctt ttgatcgatc ttccatatgg atgttaatta acagtccaca aatttgatta
   167101 caaagttcat catctaaata ttgcattaaa aaaaccattc ttctacgaaa aatgaaatta
   167161 taaatatcag tccattgtgc tgggagttct tctccccaac aataaataat tctaggtact
   167221 ccaattggca ttttttaata aaacaaaaaa ttacattttt tttaatattt tatatctgtg
   167281 tttttctttt ttttgaatca aaaattgttc ttttggttca cttttttgat ctataacttg
   167341 gttgcttctt taatcttcaa aaaaaaaagc acaatcaaag attatttttt tttgtttttt
   167401 ttgttatcaa atatgtcaaa taaaacatct atcagttctg tcacttcttt ttcttttatt
   167461 ccactatttc acaaaccaaa gcaaaaaaac tttgcatctt tttctgcaca ttcataaatt
   167521 gaaaacaaat aaaagaaatc aagtaaattt aagattgttc tttcttttgc tattgtagta
   167581 gactttttac caaagctaac taaataatct ttgattgctc ctttgctctg ccgctccatc
   167641 acatgcgttc ttcgcttcat cgctcttctt cgctttgctt tgcttctgtg catcggcttc
   167701 gcgttcgcat tggctccgcc gaagcgagcg aagaagcaaa gaagcgaaca agtgtcatag
   167761 tggagaatgc aaagcaaaga aggagtgaca cgcactgctt tgcgtaaaaa aggtctgaag
   167821 gattgatgct tccttcactc tttgcactct ttcttcgccg aagcgaaggc ttcaccgatg
   167881 tggaggcttc gccgaagcga aggcttcgcc gatgcagagg cttctccgat gcagaggctt
   167941 ctccgatgca gaggcttcgc cgatgcggaa ggaaggaagg aagagcgaag gcatcggctc
   168001 cgctgaagcc aaagcggaag gaagagcgaa ggcatcggcg gagccgaagc caaagcggaa
   168061 ggaagagcga aggaagcaaa gcaaaggaga agcaaagcga aaaaagaaca aaccactctg
   168121 cagaaatcga gcaaaccact tcttttctta cattatgctt atttaaagaa gcagtaaata
   168181 gcaatctttg atcttaaata ataaaagatt taaaaagaat attcaattct cccaaatatt
   168241 atttatacaa ttcttctaaa gaaaaaaatc aaataatatt tgcgataaaa aacacatatc
   168301 tttttttaat taaacacaaa acaataaaaa ttttttttta attgttatgt agaccttttt
   168361 ttttattaac aaatttcatt ttaatgcctt cggtcggact cgaaccgaca cgcacaagtg
   168421 cactggttcc taaaaccagg atgtctacca atttcatcac gaaggctttt aaaaaaaaat
   168481 atttatgttt tttaattata ctataaattt ttaaagaatt ctatataaat agaaattaaa
   168541 aaaaatttat tatatatatt tttatataaa aaaaatttaa agtttgtatt ttctataata
   168601 atttttattt tatttttttt gttaaaaaaa aaaaaaaaga ttaagagaaa ttttttattt
   168661 tttcttttaa aatttaaaat tcttttacat catttgcttt aagtacctct tatttgaaaa
   168721 ataaataatc aattatagca ttaaagataa tttgtaatca aagataatag tttactttgt
   168781 ctttctaaat cttctattaa gtacttgttt ctttgtcaga gccttcggag cagtacatta
   168841 tagagcaaag ctctatttgc ttttttgctt cttttttaac agtacttttg ctttgtattc
   168901 acaaggcaaa agtactgtaa aagaatgaaa gtgaaaacaa aatatatata ttttgaattt
   168961 tttcttgaaa aacaaagaat tagcaattga atattatttc aattgatttg ttcttttgat
   169021 ttgtcaatca aagattgaca aatcaaatat tactcttaaa aaaaaaaaag attctaaaag
   169081 aaaattatga aagatcaaac aaaagttaaa aaaaatatat aaaactttta aaatttgaat
   169141 atttttaata aaatttgttt ttttattttt ataaagaatc atttaattta aatttacgaa
   169201 ttcctttatc tgtttttaaa gagatagtat ctttcgaact acaaatataa tttggaaata
   169261 gaatttttct attattaacc tgcacatttc cttgattaat taattgaagt gcatttgtta
   169321 ttgaagatgt taaatttctt ttatatagaa cataagctaa cgttttttct aatccttttt
   169381 tataaaaacg cattttttta taatattctt gtaaatttcg atgtactaat tttaatgatt
   169441 tttctttcat tgctacagaa ataacatctt ttggtttaca catataactt ggaatattta
   169501 ctttttgatt attaacacga atatgtccat ggctaattaa ttgtctagct gctacaattg
   169561 ttggagccat gtttaaacga aacacaatat tgtctaatct catttctaat aactgtaata
   169621 aaacttgacc tgttgactct ttcatttttt tagcttgacg cacatattta actaattgtt
   169681 tctcattaat cccataatta taacgtaatc tttgttttac ttttaaacga attaaataat
   169741 ctgattcact tgaatcaaaa ggacgacttt tgaataattt tgttaaccca tgttgtccag
   169801 gaggcaatac ttttccttct aaagctcctc tacctttaaa agatctgcga aaaggttttt
   169861 ttcttgtgaa acctcttaat ttaccaattc tacgaataat tcgtaagcgt ggacctaaat
   169921 atcttgacat aataagaatt atttacattt ttatttactt taataaatcg atttcaattt
   169981 ttgcactttt tcttttgcaa tttttgattg ctttctcatc ctgatgcact actcctttgt
   170041 atctttcctt ccttctgcct ctgctatgac ctgcactttg gcatagtcaa agggccttag
   170101 gaagagtcct tttacacctt ttgtatacta cctctatatt gcttttcctt cacatgcatt
   170161 ttcatttttt tcttcgcttc atttcttcgc tctttcactc gcttcggctt cggtggagcc
   170221 gatgcctccg ctttgcttcg gcttcggcgg agccgatgcc aatgcgaagg caaagccgaa
   170281 gaagtaaagc gaagaaaaag ctaatgaaca aacatcaaag aaagtggtga ataaagcaat
   170341 atagcaaagt aaagttgcat atggtggttg gctcctttgt ggagccaaga agcaaagacc
   170401 caaaaaattc agtgaagaag ttatgaagca gcaatgttag gtttttgata taaaaaacct
   170461 aacattattc aaagtttttc atacgctgtt ttgtgcttta tttgaaagca gataaagcac
   170521 atgatgacaa ttatgtgctt tatttgaaag cagataaagc acatgatgac aattatgtgc
   170581 tttatttgaa agcagataaa gcacatgatg acaattattg attttttaaa atcaacaaat
   170641 tttgcttacc cccaggggaa ttcgaatccc cgttttctcc gtgaaaggga ggtgtcctag
   170701 gcctctagac gatgggggcc tttttttctt tatttttaaa ttatattatt tcatttgtaa
   170761 tattttacaa atatataaaa aaattgtcaa gaaaattgaa gtttattaat aaaattcttt
   170821 ttgttgaaaa agatttcaat aaagtattta aaatagattt aaatttttaa aatattttat
   170881 tgtatggtta gattattgta tgattagatc atataaaatt gacacaaaaa aattaatatg
   170941 taataatatt atgtatattt attagtatct ctttataaat atgttattaa taagattaga
   171001 ttttttaatt attattgcta tctttaaaaa attaacgctc ttagttcagt tggtagaacg
   171061 caggtttcca aaacctgatg tcgtgggttc aagtcctaca gggcgtgaat aatgaaataa
   171121 aaataaactt tcataaaaat attaaagggg aagtaaaatt gaaaaaaact ttaaaataaa
   171181 gaaatttaac gtttgtagat tacaaattga actttttgtt tatattttta aaagaatcaa
   171241 aattttaaaa ttttaataat ttatctattt tgctatagaa attactttta atttttactt
   171301 aaaagtaatt tctatatcaa taaaaaatgt ttttttaatt aaacttattg cttgtcttcg
   171361 ctttgatgct cctgatacag aagttgagca tcagtccttt ggaccattgc tccacttctg
   171421 cagaacagtt tgctctttgt tcttctctgc tccaccgaag ccttcgcatc tgctccaccg
   171481 aagccttcgc atcagctccg ctgaagcgaa gcggaggcat cggctccgcc gaagccgaag
   171541 cgagcggaga agaagaaaga gcaaagcaaa gaagcaaggc aaagaaggca cagcgaaggc
   171601 acaccaagaa aaaaatttca aattatcttc aattttttag gcaataaata atcatatatt
   171661 aaattttata ttaaaagaat acaaaattct taaccaatat tctttatgat aaaaaaaaaa
   171721 tttcaatttt gaaaaaataa aagtaaagaa aatgaaagtg agcatttcta taatttttta
   171781 agaaaacata ttttatcttt tcaattttaa tcctttttca tttaattttt ttatcaataa
   171841 aattaaagat tgattgccaa ttcctggaat tttttttaaa tcttcaattt ggtaatttaa
   171901 aagattttca atacttatta tatttgcatt ttttaaacta ttttttatac gaaaaggtaa
   171961 attaagagaa tctatagtat tgttttcttt gtaaaagttt tgtttcataa aatttaattc
   172021 tgaattcttt tttatttcat tatttgaagt tggcgaagcc aaagaggaaa ttcttttttt
   172081 tgcaataata gatttttgtt tcaattgatt tgcatctttt atttcttttt ggggctgtgc
   172141 tatatttgga aattgagaaa atccagagat tccaaataat ttttttttta atttttttaa
   172201 attattagat ttataaaaac tataatcata ttttactttt ttaataattt tagaataaga
   172261 tttattatct tttaaaattg attttgcaaa aatactattt aaaattttca tttgttcaag
   172321 ttttgaaaat attaaatata attcactcaa ggctgaatat acagcatcgc gagggtgtat
   172381 actgccattt gtccaaagtt ctaaaagaat tacttgattg cttggattta attctaaaga
   172441 gccataagat tcaataatat aattaacttt taaaattggt gtaaatactg gatctaacca
   172501 taatgttttt gaatttttaa atattttttt attagagaga atatttttct ctagattact
   172561 gtctttatat gattgtttgt cattctgatc ctttggatca gtgcttgtgc caatctttga
   172621 ttgtcttccc tccttcgctt cggcttcgcc aaaacgaaag atatctatat ttttatgaga
   172681 aagactttga ttttttttaa aagtttcact ttcaaataac catgaaaatt ctttttcaac
   172741 taaattttta tttaattgat tatattttaa tttagaattt tgcatttttg taaacccttc
   172801 acaaattgtg aatcgaatat ttaaaaaacc atctgttgta agtgttgcta tatattgatt
   172861 cggatcaaca ctagttacag atgctggtaa ttttaaatct gaagctctta taatacctgg
   172921 gcctcttgtt tgtaaatatc cataaagtgg ttttttcttt gaattcaaat cagattttga
   172981 agtctgatag gattcttctt tgtttgggga aaattctgaa aatgtttttt tttgttcatt
   173041 attatatttt aaaacaattt ctttaaaatt taataataaa tctaatattg actccctaat
   173101 tccaggaaaa gtacaaaatt catgttcaac tccttctatt tctatacttt caattcctaa
   173161 tccaggtatt tcagataata aagttcttct taaaccatta gcaactgtta aactttgact
   173221 tgaattaaaa ggacctaaat aaaagcaacc ataaaaatta gtaggacttt ctaaaatgca
   173281 ttctttgcaa gtaagaaaaa aattagtcat aaaaaaatat gattctgaaa aaattttctt
   173341 tcttatttta ataaggagtt ttttttgttg ccattaatta tatttcattt ttttttcaaa
   173401 attagaaagt gttctctttg cttctttgct tttgttttgc ttccttcact ttgcttctgc
   173461 ggagtgtcag agcggcatgt tgcccctcac cgcttcactt ccagtcgctc tgcttttttg
   173521 cttttccttc ttagctcttc ctttcttcgc tcttccgctt tggcgaaggc tttgccgaag
   173581 cgaaggcatc ggctccgccg aagcgaaggc atcggctccg ccgaagcgaa ggcatcggct
   173641 ccgccgaagc gaaggcatcg gcggagccga agttgaagcg aagaaaggaa gagctaagaa
   173701 ggagcagctg caaagcgaag gagcagctgc aaagcgaagg agcagctgca aagcgaagga
   173761 gcggcttcaa attgagctag tggagaagca gccaaggtat caggagagtg gagggcaaag
   173821 aacacactac acataaaaaa aaaaaaagca taagcggaag tcatgaaaaa gcagagaaat
   173881 tgaattttaa aaaaaattat ataaattcaa gaaaaataga aacttcaaaa aaaaaaaaat
   173941 tgtgaaagtc taaaaaaaaa atcaaagatt taatataaaa agaattttaa atgataatat
   174001 ttaaaattat caaaatagct attatactta aaggataatt attataagtt tttaatgcct
   174061 actactagat tcgaactagt gactttcagc gtatgaaaca gatgctctgg ccaactgagc
   174121 taagtaggca aaaagttatt tttaagataa atagtaaatt ataatttatg atcattttat
   174181 cttattattg taaaattttc aataataaaa tatatctcta tatttaaaga gtataaaaaa
   174241 atattattgc ttcatcactg tgtgttcttt tggtttgcat tctttttgct tttcggcttt
   174301 gccgaactgc ttcttcgctt tggcgaagaa gtagcgtctg catcaggaag caaagcgaag
   174361 aggagcaaag acgaagaaaa gctaaaggaa caaagcaagt gaaaggatgt ttgtgcaaac
   174421 acattaagaa attttttttt ctactttatt aatctcaata tttgagctta gtaggaatcg
   174481 aacctacatt agaaacttag aaggttcctg tcctatccat tagacgataa gctcaaaaat
   174541 agttcaaaaa ttatttttaa aaaaatatat atatatataa agaaataaca atattatttt
   174601 attttaaaag caaaattttg tcaaatatta aaatttgtaa atactttttt actataaaaa
   174661 aatacaatga tgtattgtaa acacttttta attaattaaa aaatgtttac aatacatcat
   174721 tgtattttat taaaaaatat taaaataaac caaaagttaa actaatttca ataggtaatg
   174781 ttgccccgat acctaaccaa attgctacta aagttcctac taagaaaagt gtagtggcaa
   174841 tagggcagca gaatggattt tggaatttgt taatattttc aatgaacgga actaggataa
   174901 gtcccttgtg ttgggcgaaa ggagttctaa atttagaaca tcagtagtag tagtactaga
   174961 acagctaaac ttctacattg taaaacaata tttgaattca tataacaagg ttccagaaac
   175021 ttttctaaaa ttataagatc aaaattgcta agattataac ctgtcaaaat tgaaagaata
   175081 accggactct cttcttcgct taaaagaagt ggctggtttt ttttgtaaag aagaagcagc
   175141 atacagtaaa tgaagtgaag tgaagacatt gcaaactctt gcagactgaa aaagaatttt
   175201 tgtaaaatag tttgatattt tttgtgaact tctattggag aatctttatc aacaacaaat
   175261 tgaacaaaca atttaatgat gcaaaataaa atccaaaaat aagttgtgaa ttatttgttt
   175321 caatatcaaa aacaatcata tttaaaatca cacttgaaat caaagaatat tttaataaaa
   175381 attcgccttt caaagattct tttaaaaaat tctctaaaaa agaattttcg agtgctaaaa
   175441 cataactatc ttcaaaaatt atttttggat ttaatttttt atcaaaatct ttaaaacgaa
   175501 tcagagtttc atttccagct attgaaggat aattattcat ttttattttt gtttgtctta
   175561 tttgcagcct tttgtagaat gaagcacttt gctcctccgc tagcggagga gcaaaggagc
   175621 gagagaattt ttttttaatg actcacctgc ttttgcttta cgttcacgtc gctgatcaaa
   175681 gattggcaaa gtggagcacg cagagcgagg taaaggacta cttatttctt ctgttatttt
   175741 tgttatagtt tttgtctgct gcatgttaga tgttttttgt tttaataatt cgcatgtttt
   175801 tgtttctttg ttgctctcta cttcatcaat caaagattga ggatgcaaaa gagtatgcac
   175861 ggagcatgtt ggctcactac ctgatactga agaaggatcc cttttttctt caattctaat
   175921 agaaaattgt tctaaatttt ctaatttttt ctttaatttt aaaatttcat tttcaagaaa
   175981 aagatttttt ctttctttac taattaattc taaaattaaa gaaaaaatta aaaaaaataa
   176041 aaaaaatata attaaaaaaa ttaataatcc ctagacctat ttttgcaata ggttctactt
   176101 ttacagtaga tactgcaaaa ccacttaaat ccattactgg gctcgaaatt tcttgaattt
   176161 ttacttcaat tcttttataa attacacctt tttgttgtaa tctacgcagt tttgaataaa
   176221 tttggtcacg gaaagcatca agcagtgtga ttatgctaca agttaaatta ccttctggca
   176281 ccagtatgaa tataatgttg tgctcagttg cttttaaaac tttaagtgct ttttgtgtta
   176341 aattaatctc atatgttagc gtaattgtta acattgtatt acgtgaaagc actaaggtat
   176401 cattctttga aacgatacct ggataagcaa ttagttgagc agtgttgagt tcttgtggtc
   176461 gcaactcaac ttgagttgct ggcatcgcac gtgctccact ttgggtattt tctatacttg
   176521 ttggaggagc gctgctttga ccaaccagat ttcgcaagtt ttcaccaacg ttagataaag
   176581 aatttcgcac agtgcgtgcg aaatcattta ctgttactga gcaccctgaa gtggctcctt
   176641 aattttcaat ggaacaaaag gttggggggg tgttcttgct gattcatttg aagggttttc
   176701 tcctgagcga ccttgtaaag gagtttgttg tgttgcttcg ctctgcaggt gcagatgcag
   176761 attctgcttc ttggcgcccc cccctacctc gcatcggctt cgccgaaggt ggagcctccg
   176821 cttttcggcg aagccgaacc gcttcttcgc tttggcttcg gtggagccaa tgcctctgct
   176881 tcttcgcttt ggcttcggtg gagccgatgc ctctgcttct tcgctttggc ttcggtggag
   176941 ccgatgcctc cgcttctcca cattggctcc gccgaagccg aagggcgaag gaagggcgaa
   177001 gacgttgttc ttcctcgctt tgcgaaggag aaatagcacc ttctccatca aaaccttgtg
   177061 cataaaatat atattgcttt gaaagtccac tttgttttaa aagtggcact ctacgattac
   177121 aaacaaccat acctttacta aaattagtac catacaaacc attttgtgtt ttcataaaaa
   177181 atattaaaaa ataaaaacca agttaaacaa aaattgaact ttctaaataa taacaagaat
   177241 caatttctga actacgtagt ttaaagacat taaatataac aaacaaaaaa ttttaagatt
   177301 gttgtatctt cttagttatt attttgcttc ttctttgctt tcgctccttt gcttgctcct
   177361 ttgctcgctc cttcgctcac tctgcttcgg cgaagcaaaa gagcaaaaga gcgaaagagc
   177421 aaaagagcaa agaagtagag aactagtctg tgagcgaaaa aggggcgaat gtaaaaaaca
   177481 aagatgaaga aaaaacaatc aaagataaac aaaacaaaat gtcacatttg caaatataaa
   177541 aaagtgcaaa aaaaaaaata attgttatat aatgtttgaa aaattttaaa caaataaaaa
   177601 agtaaacaaa taattttttt tttaatatat aacttaaggt ttgtaaaagc agattgcacg
   177661 gtttaaacgt ataaaattga atttcattga gaaaatctta ttcaatctga ataaatattt
   177721 gtatttttat tatatcctaa taaaaaaaag tcgatattaa aaaaaaaata aaattttcag
   177781 ttaattttat ttaaataaat ttaataaaga ataataaatt gttttgttcc actcctcttc
   177841 acttgcgaac tgtgtggctt cgcttttcaa aaaatagact ttttaacact tgttgacact
   177901 tgttgacact tgttgaaact tgttgatact ttatttaatt aagttttatt gattttatga
   177961 ttttatgatt tattaaatca atttaataaa tcataaaatc aataaaaaca tcttttttgt
   178021 tattgcttaa tttattgaat ttaattctca agtttgagaa ttgaattaca taaccaatat
   178081 aatagttggt tttattttca ataacaaccg aaacattaca acgtcttgta aaatcatttt
   178141 cttcaacttt aaatgatata tttaaaaatt ccgaaggttc acttttaaaa aggtttaaaa
   178201 tatttttatt atcattttct aattttggaa taaaaaacat ggttgcattt ttatcagtag
   178261 ataaatacca cattgaatcc ttaaataaaa cttctatatt tccataatta tagaaattaa
   178321 ttaaatttgg aatattgata gaaatatttg gttgaaatat taaatttgga atattgatag
   178381 aagtatttgg ttgaaatatt aaattttgtt cagaaggttc agtaaatata atacttgaac
   178441 tatctaaaaa ttttttacaa tttaactcaa aaggtaatgt aatatcaaga ccaaaaaaaa
   178501 acatacactc cacaaatgga gaaggtttta atttaataaa tttttctttt ttttgttatt
   178561 cataaataaa agaaggtttt aaaagaaata tcttttaaaa ccttctttta aatttaacta
   178621 tgtatttttg tttattaaaa tacatagtta aattcaatat aaataaattc aatataaata
   178681 aagatatttc tatttattaa aataaaccaa aagttaaact aatttcaatt ggtagagttg
   178741 ctccaattcc aagccaaatt gcaacaagtg tccccacaat aaagaatgtt gtagcaatag
   178801 gtcgacggaa agggttttgg aatttattaa cgttctctac aaatggaata agcgcaagac
   178861 ctaaaggtac agcggccatg aaaagaaccc ctaataattt attaggtact gtgcgtaaaa
   178921 gttggaaaac tgggtagaaa taccattctg gtaaaatctc taatggtgtt gcaaaagggt
   178981 ttgctggttc tccaatagct gctggatcta aaacagctaa tccaattaag catgcaaatg
   179041 ttcctaaaat acaaactggg aaaatatata aaagatcgtt tggccaagca ggttctccat
   179101 aatagttatg acccatacct tttgctaatt tttcttttaa aactggatct gataaatctg
   179161 gtttttttgt aactgacatt ttttattttt tttatcaaac agcgtcaata ctatttttat
   179221 tataattaaa taatttaatg aattgtaaat tgtttcaaat cttttgatat tcttaaaaaa
   179281 gaatatcaaa aattcaaaaa caattcttta aaattgttaa ataagttcat aatttttgaa
   179341 atttaatttt aatcttgtct ttgcttcatt ccttcacagc tgttactttt ttactttctt
   179401 gcttctcttt tcggctttgt ttcgagccgc tttgcattct gcgtttctcc gcttcgcttt
   179461 ggcttcgctt ctccacttcg cttctcaact tcggcgaagc cgaagcgagc ggagaagcaa
   179521 agaatgaaaa gtggagaagc gcacactctt ttgcttcatg aagcaagaag tgtagcatat
   179581 acaaaaaaaa agaggtgtct gcttcggcgg agccgatgca gctgtaaaga atgtaaaatg
   179641 aagaaagaat gaaaaatatt caaataaaat tacaatttcg aacttttaaa aaaacttttt
   179701 ttatttgctt ccacttgtac attgtacatg tgtccttatt cgcttctgct ttgtatcgct
   179761 gtgtgttgct ctgctccttt gctttgcttc ctttgcaaag cagtgaagcg gttcggcaaa
   179821 gccgaaaagc aaaggagcag agaacaaaca aagtagtgaa ggagtccacg taatggctgt
   179881 gaagaagtgg agaaaaattt tttatatatt taaattttaa atatgaaaaa atctttaaat
   179941 actgtttatt tttccaaagc agtgaagcgg tttggcaaag ccgaaaagca aaggattagt
   180001 atagttataa agattatgta ttattaaaca tagtgtttag aattatattt aataagacat
   180061 aatctttatt aaatgatttt taaaatttgc ttttttcact gtgtgttctt ttgctttgcg
   180121 tttgctactt cttctttgtg cccacttatt tacatgcttc tctccacttc ttctcttccg
   180181 tttctttgct ttactctgat gctctttctc cgcttcttcg gttcttcgtt cttccttccg
   180241 cttcggcgaa gtggatgcgg agaagtggag aagcggaggc atcggctccg ctgaagccaa
   180301 agcgaaagag cgtagtgtat gcgaaggaag cagagcgaag aagcgaagaa aaagcaaaga
   180361 aggcacaact aagcatagga tatgtgataa agcagtgaaa tagcagaatg gaagattcta
   180421 aaaatgaaga actaaacata catcaagaat tttcactaaa aagggagaag aaaagaatgc
   180481 aaaaggttta aaaaataaaa agtaaaagcc aaaaaatcat tctaaaatga ttagaaattc
   180541 atttcagcta attgtacttt ttcaaattgt tttttcttaa gaactaataa tacttgcgct
   180601 aataaaacag taaagaagaa agctaataat ccttgaatac gtgcagggtt ttgtaaaaca
   180661 atttcttcat ctttttgtcc gaatccacct acatttggat tatttgttaa aggttgatct
   180721 tgttgtacag tatcaccttc tttaactaat aattctggac cagcaggaat tttttctaca
   180781 atagattgcc catttgatgt ttcaatagta atttcatatg cttttttccc aacagctaca
   180841 cttgtaattt tacctgttgc tggagagtta aaaatattat tatttgattt tgaaccatct
   180901 gggtaaactt gaccacgacc tctatttcct cctaaataaa ttggatattt taagtaagaa
   180961 acatttttat cttttgcagg gtcaggagat aaaattggga ttaccatttc actataattt
   181021 ttcccagcta ctgggccaac aactaaaata ttttttttct ctggactata tggttggtaa
   181081 tataactttc caactttctt ttgcatttct tctggaacac gatctgctgg tgctaattca
   181141 aacccttctg gtaaaattaa aaccattcca acattgatat cccctttttt accatttcct
   181201 aatacttgtt gtacttgttt atcataagga atttttacaa cagcttcaaa aactgtatca
   181261 ggaaggactg cttgaggtac ttctaattca acagattttt gagctaaatg gcagtttgca
   181321 caaacaattc ttccatttgc ttcacgtggg ttttcatagt tttgttgagc aaaaacagga
   181381 tatgcttctg ctggtgacat cccattaaaa aggataccaa caataatacc cacagataaa
   181441 atcatttttt taactgaccc ttcaaaatta ttatatgaca taatattctt ttgttaaaat
   181501 aaaagttatc aaaaacaatt tcaaataata agattaataa gataatttga atttttaatt
   181561 ctttcattca ctttgctgtt ccatcactgc gctctgcagc tccttttgct tcatcgctcc
   181621 acaaaaaagt gaacggctct tttcttttcc gcttcttcgc tctttctccg cttcttcgct
   181681 cttccttccg catcgccgct tcttcgctcc gcatcgccga agcgagcgga gaagcgaaga
   181741 agcggaggca tcgttcgcat acgctacgcg taagcgaaca aagcaaagga gcgaagcgaa
   181801 gaaggaagaa aagggaagga gaagtgaaga agtggagaag cagagaagga gcaatgaagc
   181861 gcaacaaagc aaaggagtgg tttgctcctc cgcttgcaga gaagcaaaaa aagttaaaat
   181921 tatttgattt tatctaaaat ttaaagttaa tttttttaaa ttaataaaaa aataagaata
   181981 atagatttta aataatctgc tattctagaa taaaaaatat caaatactaa acaaatattt
   182041 ttttattttt tatatattaa gtattatttc taaaaattac taaaaataaa gaaattttct
   182101 ttttatttcg aaataatttt tgtttataaa attattagta ttcaatttta tatattgttt
   182161 tataaaaatt ttgttgttat taattaggaa ataatatata taatttccta attaataaca
   182221 acaaaatttt aaaacttaaa tttaaagttt aatttttctt ctctatatga ttattatatc
   182281 ataataattt ctataaacat tattaaaata taaaaatata gaaaatttgt tataaaaata
   182341 ttgtattatt actttataat tgacttagtc tttattaatt aataaagact aagtcaatta
   182401 taaagtaata ttaattaata ataaagttat ccttgacgtt gtttatgttt tggatttgta
   182461 caaataacca taactttacc ttttcgacga ataagtctac attttgtaca tatttttttt
   182521 acagaagaac gaactttcat aatttaaaaa ttttttttac tattgttcaa aaatacaaat
   182581 atattttgta tatgaacttt ctttggaatt tttgatttct tttaggatta aagagaattg
   182641 ataaggtttg ctttattctt ttattaaaga tctcaaaaga aagaaacctg aataatcaaa
   182701 gattccaaaa accaaaaaca tttgacacaa aaaaaataaa attaaactaa aaagaattca
   182761 atgttttctt cttttatttt atttaaagaa ttattcatac ttgacatatc attttctcca
   182821 gatattttta aagaattttg ttcagattta ttattaatag ttggatttaa ataaaaatct
   182881 gacaataatg aaaataaatt tgaatctgat aattctcgtg gaataactcc ttctggttct
   182941 gtaagtaatt gatctgcaat atttaaataa taatcacaaa taaaagtaat tgttttttct
   183001 gtttcagcca tttcaaataa agttttacct ttaactcgag atatacgaat atcttcaatt
   183061 aaaggtagaa cttctaaaac tggaattgga caagcttcaa tatatttttc aattaaatct
   183121 cttttatttg ttcgatttcc aattaaacct gctaaacgta aaggatgtgt acgagctttt
   183181 tctcttactg aagcacaaat tctgtttgct gcaaaaaggg catcaaaacc attatctgta
   183241 acaataatac aataatctga ataatttaat ggagcagcaa aaccaccaca tactacatct
   183301 cctaatacat caaataaaat aatatcatac tcataaaacg catttaattc ttttaataat
   183361 ttaactgttt ctccaacaac ataacctcca caacctgccc ctgctggagg tcctccagct
   183421 tctacacaat caactcctcc gtaaccttga taaataacat cttcaggcca tacatcttca
   183481 taatgataat cttttgattt taaggtatca ataattgtag gaatcataaa tccagttaat
   183541 gtaaatgtag aatcatgctt tggatcacaa ccaatttgta atactttttt acctcttctt
   183601 gataatgcta aagaaatatt acaacttgtt gttgactttc ctattcctcc tttaccatat
   183661 acagctaatt tcataattat aaaatttatt ttttttttca agaaccactt ccgttttttt
   183721 atttttaaat aaaatataag aaaaagaata attgtattat tgtttgcttt ttgaattttt
   183781 tattccattc agcaatcttt catattaact tattcttccc atttgctgca tgtttaaaat
   183841 aaaagattgc attcttttcg atttgcaaac tagcagagag gcaaagaagc ggttcactcc
   183901 atgtcctttc tttggctatt cactttgcag ttcattactc ttcgcttttc agctgatcct
   183961 ttctctttgc ttcttcgctc tttcgctttt cggcgaagcc gaaccgcttc ttcgcttctt
   184021 cgctctttcg cttttcggcg aagccgaacc gcttcttcgc ttcggcttct gcttcggcgg
   184081 agccgatgcc tatgccttcg cttttcggcg aagccgaacc gcttctccgc gtctctgctt
   184141 ttcagctttg ccgaagtgag cggaaggaag gaaggaagag cgaaggagaa gcgaagaagt
   184201 gaagataagg agcaaagcga agaagcaaag agaagcaaag aaaaagcaaa gtgtataagc
   184261 agcaaaggat aaatgaatgg aatgaagaat gcaagcaaaa aaatattttc atatgctttc
   184321 tttgacttca ccgaccacaa aattaagaag caaacatgca gcaaaaatca tatattacta
   184381 tttttaaatt atattccact atcacgccct gtcattttta accagttttg agcttcaata
   184441 taatttgttg gtgctaatcg aatggcttct ttccaataat ctgcagcttt ttcaaataaa
   184501 atttgagaaa tttctgattg tccattttca attgcttgtt ctccacgata atgatagatt
   184561 actgcaatat tatttaaagc actaggcaga gatggatttc tttcaagagc ttgataataa
   184621 tattctaatg ctcttccatg ttctccatta ctagtatgga ttaatccaat attatataaa
   184681 atataacttc tatcatatgc atctacttct aatcgcattg cttcaaaata attttgtaac
   184741 gcttctgcat attctccttc agcttgtgct gacattccat cacgataata aataaaagct
   184801 tgtttttcac gttgagaagt tggcaaaact tttaataaga tatctgcaat aacagtaaaa
   184861 gttttatcaa taaagttatc attcctttgt gaacgaggca taattttttc tcattttttt
   184921 ttttttaagg agaccaaata ttcaaattta aagaaaaatt tttaaagttt taatttcatt
   184981 ttattttaat ttgtaaaatt ttgtttaatt tttttattat tcatttggaa tattacattt
   185041 caaatcattt ttgatctttt tattttcttt tgtaaattga acttaaagat tcaaaagaat
   185101 cattgattct aaagaatcaa tgattctaaa tgaaataaat aaatgcaaat attttatata
   185161 taaaaatatt ataaaagaaa tcattgcttt ttcttgacaa aaatctattc tttggactca
   185221 ttattttatt tgagtttccc ttttttaaag gttaaaacaa tatttgaaaa atatatttgt
   185281 tttttttaat attttattat tatcactttt tttttacttt agtaaaaaat aaaaaaatac
   185341 ttaacataat ttcactataa aacttaaaaa attgcaaaaa aaaaacaaat ttatctatta
   185401 tatgatcttt tttcataact ttagcacttc actttacatt ttcactgctt atctatttcg
   185461 acgtgcattt tctacgtgca ttcacttaca tttgcaagat gaagaagcag tggagcgcat
   185521 caattctcaa agcaaataaa gaagcaatcc aagatttcct ttgcttctca gctttttctt
   185581 cacatgtgct actttgtttt acaaatgtaa gtgaatgttt gcaaaacaat gcaagagaag
   185641 aagcgaagaa ggagtcgttt gctcttctcc gctttgcatt ctttgcttca tcgctcctat
   185701 tcgctttttt cttcgctttt tctttgcttc tttgcatcag ctttgccttc gcattggcat
   185761 cggctccgcc gaagccgaag cgagcaaaag gagcagctgc ttcgctcttc cttcgacctt
   185821 ccttcgccct tccgctttgg cggagccgat gcagagaagc gtaggcattg actccgccga
   185881 agccgaagcg aagaagcggt ttggcttcgc cgaaaagcga gggcatcggc gaagccgaag
   185941 ccgaagcaaa gaagcggttc ggcttcgccg aaaagcaaag gcatcggcga agccgaagcc
   186001 gaagcgaaga agcggttcgg cttcgccgaa aagcgaaggc atcggcgaag ccgaagcaaa
   186061 agcgagtgaa gaaaaagcaa aggagaagag cacagcaaaa ctatcgactg caaacgcaag
   186121 tgaaagaaag caaagtagca tatgcaaaag gagacaatca aagaaaaaaa aaaatattcc
   186181 aaaaaaatgg aaagcaaaag aaattgaaga agtaaaacag cacataaaag taacaaaaat
   186241 ctttattaaa agattttata aaccttctaa ggaaacttgt aaaaagtttg ctaattcaga
   186301 agcttgtttt tcaatttctt gaattgttaa aggttgtcca attccagtta acggaatttc
   186361 acgtttaccc tttaatgtca taaaaattgt tctttgagaa tcaaatcctt ctttcaattc
   186421 tactcgaatt gattcaacat cttttaaagt ataagacaaa tcaattttac gatttttacc
   186481 tgggtacccc catctaaaaa tacgaatgat accttctttt ttattaaatt cattaaaacc
   186541 acccccaaca ttccaaaaaa ttaaaaacca ccaataaaga ctcagtaaca gacctaaact
   186601 accataaaaa cacattaata aaccttgtgg aaaaaatgaa atatttgtgt ttgggataaa
   186661 agattctgaa agaaaaaaat gattttttgt gccaatataa cttgatatac cagttaataa
   186721 aaacccaata gcaccaatta aaataattgt agcccaccaa taattactaa atcgtctttc
   186781 tccaataata acatagcgtc gaataaaatt ttcgttattc ataataatat aaagtataat
   186841 ttttttaaag tttacgaatc ttataaaaaa acaaatatgt ttaagattca aaaagaaata
   186901 taaaacttta taagatataa aaaaaatttt taaaaaaata ataatatttt tcttctttgt
   186961 tttgtgtcct tcaatatgtg ttctacattt cttcactggc caccttcttg agtcttctct
   187021 gcttttcttc cttcgctttg ctccgctcct tcgcttctcc tttgcttcgg ctttgccgaa
   187081 gtgaaggctt cgccgaagtg aagaagcagt tcggcttcgc cgaaaagcga aaaagcggag
   187141 aaagagcgta gtatatgcga agaagcgaag aaaaaccggt gtgcgttgct ccttcgctta
   187201 catgttgcgt ctacaaagaa cgcatgcgat ggagttgcag agcaaagcga atgcaaagaa
   187261 agaaaaatat taataatttc taacttttat ttttatagtt tagtaaaaac atctccttaa
   187321 ttttttaata atgaattaaa atttctgctt taattttttt atttttattt atttttagtt
   187381 tattaggaat aataaaattg gttattttta taaatagatt caaaaaaaat attttcttta
   187441 taaattactt ataaaaaaaa gtaatttata aagaaaatat tttttattta aagttggttt
   187501 ttgtcaatca aagactatct ccacttcttt acagagtgaa ttgctttgtg tcttcgcata
   187561 cactacgctc tttcgccgaa gcgagcgaag gaagagcgaa gaagcggttc ggttcagcaa
   187621 agccgaaaag tgaaaaagcg gttcggttcg gctcggcaaa gccaaatagc cgaaaagccg
   187681 aaaaggaagc agagcaaaga aggagcaatg aagggaagga gtgaagcaaa ggagcaaaat
   187741 agcctttcgt ttacattcca ttcacttact tccttttgct ttgtttcctt tctttgcagc
   187801 cttttgctta catgtagagt ttcactttgc agccgcagaa aggaagcaaa gtagtgaaca
   187861 tgcagcaaag aacatcttag attgatgaaa gattatctta aaaagatatt taaaatatta
   187921 acgtttattg tattgtggag cttttcttgc ttttctaagc ccatatttac gtcgttcttt
   187981 aatacgtgaa tcttgagtta aatatccttt atcttttaaa tttttgcgaa tttctgaagt
   188041 tccattcatt tcacatactg ctcttgcaac tgctaatcta attgcttctg tctgacccat
   188101 taaccctccc ccttccactt ttacatgtgc atcaagattt gatgggatta atccatttaa
   188161 agttgtttct gaactttctt gagaatttat tgaattttga tcttgcattt tttcaagtac
   188221 ttcttgtttt tgtaaaattt caaatggagc ttggattgat aaaattgaat ttgaattatt
   188281 atgtaaataa tcagaagctg gttttttatt aattaaaaat tttccagttc cttttacaat
   188341 tttaacttga gccacagctt cttttcgtct accaactgct cgaactaaaa tttccatttt
   188401 ttcagtttgt tgagacattc tttctttata aataaatttt ttttgatgtc atgatatcat
   188461 gaataatttg tatttaaatt ttttttttaa tagaaaaaaa agcattttaa tttattattt
   188521 attcaattaa tgacattaat gaaattaaaa aataaatatt gctttcactg tgtgttcttt
   188581 cttccagcca cactttgctt cttcactctt tctccgcttc tttgcttctc cttcgctcgc
   188641 ttcagcgaag ccgatgcaag gggagaagcg gtttggcaaa gctgaaaagc gaaaaagcgg
   188701 ttcagcaaag ccaaaaagga gaagcgaagg agcaaagcga agaaggaagc aaagtgaagg
   188761 aagaatgaca gagcaaaaca aattttttta taattttaaa aacaaaacac tttctttttt
   188821 acttttttat taataaaaat cgatttctat tacgaaatct taagaaaatt aagtatgaat
   188881 tctttataaa gaattcaaaa gaatccatac ttaataaaaa aaagtttaag tttcttttca
   188941 ctgcttcatt acttgctttt gtgaagcaag taaaagaaac ttaaactttt ttttattgat
   189001 taaattattg ttgagatagt tttttaactt gttctaatgc attaaaacga tctgtaatta
   189061 atggagcatc ttgacgatct tctgtaaagt attcgttagg tctaggactt ccaaatacgt
   189121 cataagctaa acctgtactt acaaaaagcc aacctgcaat aaataaagct ggaattgtaa
   189181 tactatgaat aacccaataa cgaatacttg ttaaaatgtc tgaaaaagga cgttcaactg
   189241 gtttacctgc cataatttta ttgttatata aaacattttt tgaacaattt gtgtgcttaa
   189301 atttcttaaa tatttattat atcataataa tattatataa gaaatatata tatttttttt
   189361 ttaaattttt attaaaaaat tatgaaaagg taaataaaat atatcttttt tagatgattt
   189421 agaatcaaaa ttttttggta gaattccaaa aacccatttt ttatttttta aagaaaaaaa
   189481 atatttttgt tgaatccatt ttttactttt atttggatga ttacgacaag cccatttcca
   189541 aagaagttta tatattatct tatcagaata ataaaataat tgagaatttg ttactatttt
   189601 atagtagtaa ctccaattca taattctgta actcaattta taaagaagtt ttttttgaac
   189661 ttgagaatta tattttaaaa taatattttt taataaattt aaatgttttt ttaaattttt
   189721 ttttgaaggt attaaacctg cattaatttt aaactttaaa tattgagtct tttgctgtgt
   189781 ttttggttta tcaatctttg attgacttga agattcaaaa cttgtaaagc aaaaacgcat
   189841 gcagcaaaag aagaattgat gaaaattttg cactttatga ttttttaaaa taagaatttg
   189901 tttttttatt aagcaacctt ttttatctat aattgaagat tcttttgtat taaatatttg
   189961 ttttttgcta tccaataatg tattggatac atatgtaaaa aataaaaaaa aacctttaaa
   190021 atttaatcca ttttttttaa aagaatcgat ttcttctaag cttaatattt ttcttttttt
   190081 taaatagaaa atattttctt tattttcgtc aatcttcttt tgtgatatca gatgatgact
   190141 tctattaaat tttgtattcc atgcaatagt agcatctgca aatttattaa taatactatt
   190201 tttactattt aaaacgaaaa tattattttt atcagttatt aaacaatttg aaaatttgct
   190261 gttataaaaa atattcagat aatttttttc ataaaaaaat gaaattttat tctttttcca
   190321 aatataaatt gatgtttttt gatatctcaa aattttttgg tcccattttt ttattaaaaa
   190381 aaatttactt ttattttgaa ttttatttat ttgaaaattt ttatagattg taaaaaaaca
   190441 attattaaaa aaaaattttt taaaatcata taaaaaaaaa tttttatttt ttaaactttt
   190501 ttcatattta atgttgagcg acaatattga ttttatatat ttttttttct taattttttt
   190561 gtttaaaaaa agttttttaa aaacagattt gaaaaattta tatttaaata aatttattat
   190621 atatgtttta aatgaatatt tattctttct aatatgagac tttatgaatc taatcttaaa
   190681 taatttgggt ttctggattt ttaaaaaaga aatataaaaa ttcttataaa caatatccac
   190741 aatatcaaaa atatttatat taaaatttaa taaaaaagat ccataataga aacctatatt
   190801 atataattta atatattcat ttttatcttt cttattgttt ttttctttct gattataaga
   190861 atttaaaatt tttttgttta catctttact tctattgtaa tttgaaatta ttgagtttgt
   190921 ttgtgtgtgt tcatttgtgt attgaagtaa caatgcatat aacaagattg ctaaaaagtt
   190981 attttgaatt tttaattcag aaagaaaaaa ataaatataa ttttttttta aaaatgacat
   191041 atttattttt gtaaatttgc ttataagaaa aaatattttt gattttaaat aattttcaat
   191101 ttcaaaacaa tttaaaacaa aattagatgg cttataacat ggataaaaag cttttaatat
   191161 aatattaaaa aaagtaaaat tttttaagtt tttagtaaac aaaatatatc ttttaagatg
   191221 taatataaat ttaaaaggtc taatttgttt taaaatttca attaattgtt ttaaaacaaa
   191281 aaagaaattt tgattgttaa tcactaaatt ttgttttttg gataatagtt tataaactat
   191341 attttttttt actaaaattt tttttagtgc ttcacttttt ctttccttct ttctatctcc
   191401 gctagtttgc ttttgcgaag aggagcaaat cgcttctttg atttgctctt tcattacacg
   191461 aaagagcaaa aggaaacaga gtgaattgga atcttctatc ccagttgctt ttaaaaacat
   191521 taaaaaagaa gagcaagaat aatttttaaa atttttaaat ttttttttat agaaattaaa
   191581 acaatcataa aataaaaaat tgcttttaat tgttttaatt gattgtttta taaacgaatt
   191641 gaaagtataa taagataaaa tattacaata aagttcaaaa gataatccaa attttaaagg
   191701 tcctaatatt atttcaagat tcctgttgct ttttttcaca ttgtttgaaa tcatatttat
   191761 tagtttgcaa tcattctgtt gctttctttt actgcacagc ctttctttgg ttttgccgac
   191821 tacatgtagc gtatgcaaag aagcggaagc atgccaagaa gcaaatttgg aattattaat
   191881 tcctttgctt tgctccactc cttcgcatgc tttcgcttca gcttcggtgg agctgatgcc
   191941 ttcgcttctt cgctcttcct tccttccttc cttccttccg ctcgcttcgg tggagccgat
   192001 gcctccgctt ctccgctcgc ttcgtcggag ccgatgcctt agcttcgcgg gcaaaggcat
   192061 cggcatcggc tccgacgaag ccgaagcgag cggagaagcg gagaagcaga gaagcggagg
   192121 cttcactgaa gtgaaagagc gacagcaaac ctctttgtaa aagaaaggtc caaaagactt
   192181 ggccaaaggc tgaggaacgt agtgaaaaaa caacaatttt tttttaataa atattgaaag
   192241 aacagattct ttttcaagta tattttcatt aaaatgagaa tataaatcaa aatatttttt
   192301 ctttgaaaaa attatagaat acaatgttaa gaatgatttt ttttttaaaa taaaacaatt
   192361 ccataaaagt ttttgaattt taaaaaataa aaattttttt gttttattat aaaatttctt
   192421 ttttgagaga acataagtca tttcaataca ataaaatatt ttttgaaatt ttaaaagtaa
   192481 ttttatattg taaatatttt gagttaattt aaaacatttt aaagttttgc ttttaactaa
   192541 attatgcatt ctaaaaggtt tatattttag attgataaaa attgaaaaat agttatttaa
   192601 aaataaaact ctattataga tttcaaaaat catattattt aacaaatttt tattgttgaa
   192661 taaaaaaaaa atattattgt ttagataaaa tttattaaaa aatttagcag tttgctttct
   192721 ctcacttgaa tttgcttgat ttgctccttt tgctgcacag ctggggctct gcttcggcaa
   192781 tctttgatgt ccgtaaagtt tctgctttgg cgcagccgat gcagctgcat cggcatcggc
   192841 ggagccgatg cctccgcttc tctgcttctc tgcttctccg cttctccgct tctccgccga
   192901 agctgaagcg agcggaagga aggaaggaag gaaagaagac cgaaagagtg aaggagcaaa
   192961 gatgcaaagg tattgtggaa tttgttttga acaatgcttt attaaaaaag ttttcattat
   193021 tataatgtat tgaatttttt taaatgagaa acaataaaaa tgaaataaaa ggtttatata
   193081 ataatataaa tgttgaaaaa acataaaata aaacaattct ttttttttta aacaaaaaaa
   193141 ttttaaataa ttttttttat ttttagtaac tttacaattt tttacatttt taataaaaaa
   193201 attatacttg ctgttcttat tttgctgtac tccatgaagc tgcttaattg aagatttgaa
   193261 atgaagaaca atagaaaaaa aatttttaaa tataaattcg atagaatttc tttttaaaaa
   193321 ttctaaaatg gaaagtcttt tatttgattt tttggttttt ttgaaatctt ttattacaaa
   193381 agaaccaaaa ttattaatta ttgtgttatt ttcattttga aattttttat tagaattata
   193441 tattctaaac ttcaaacaaa taattttgtc ttttgaattt agcaaaaaca taaataaaat
   193501 attaaaaaaa agaataaata aaaaatttaa aataatagaa attgaatcat taatttcaaa
   193561 taaaaatatg agttttttat ctttaataaa atcttgtttg aattttttat aaaaattttc
   193621 aaaaaaaaca aaacttaaaa tgaaaatttt tttatttttt attttattta ttatgagtaa
   193681 atagaacttg agaactaaag tattcttttt taaagaatta aaagtagaat attttttaaa
   193741 acttgtattt aaattttgat tttttataaa tttaatattt gattggttaa aacaattgaa
   193801 attaactctt ttaatattct ttaaatattt atacatacaa aaaatacatg tttttttcaa
   193861 ttaaatctaa tgttaaaata gattttttat aaaaatttta tatatatata tatttatatt
   193921 tttaacaaaa tatattttga gaataaggat ttttaatatt ttcttttaaa gtgcttaata
   193981 aataatattt tattatttat caagtacttt aaaagaaaag taaacaactt tttttggctt
   194041 attttattat ataaaatata atttacaata tctaatcctt ttttcaggtc acacgcccat
   194101 ttttcgaaac ttgtttcaac agcattgcgg tctaccgcaa tttttacttt tttagcttcg
   194161 cgttctggtg aactaattgt catattatag aatgtttttt aaacaactct taattatatt
   194221 gaaccattta cttgatttta attttttagt aaagcttacg cttttttatg atttgttaac
   194281 tattattttg ctttattttt ttctacatac aagattcaac aatcttttta gaaaaaagta
   194341 aagcaaaata atttagtata aatttttttt tcaagtaaaa aagtcaattc taaaactttt
   194401 attaacaatg catagaaata tattataaaa taatatacgt tgcttcttca tattgatctt
   194461 tatttttcaa gtaaagcttt caagcaaaga aattaatata aaatagcaaa taaattgtat
   194521 ttatttgttt ttaatataga tatattatat ctaaaaaatt tttttctttc aaattttaaa
   194581 ttttttttat taaaaatcat atttttgtat aaaaataata taatataata taatataata
   194641 taatataata taatataata taatataata taatataata taatataata taatataata
   194701 taatataata taatataata taatataata taataaatta ttccttatat ttttaataaa
   194761 taaacacaaa acaaattaca aagcatattt tatgtttaaa tcataaaata tgctttgtaa
   194821 aatttattta atttttattt attttttttc aaactaaaaa aaaatttatt accaaattga
   194881 acataaaact tcaccaccaa tacctaaaga tcttgcttct ctgtcagtaa gaagtccttc
   194941 aggtgttgat aagataataa tacctgcacc tcctaataca cgaggaattt ctttgtgatt
   195001 tgcataaatt cttaatccag gtttactaat tctttttaaa ttagtaatac aagattcttt
   195061 acgttttgta ttgccaattt tttttgatct gtattttaaa cgtaaaatta aattttttga
   195121 atcttcagaa atttggaaat tttgaataaa cccttctttt tctaaaattt gagcaatttt
   195181 ttgattcatt tttgtaaaag gtactaaaac tgtacctttt tgaaccatgc aagcattacg
   195241 aatacgagtt aacatatcac taatagtatc gtttaccata tatattttat tattaaaatt
   195301 ttatcattct gtcagtttgc atttgcatac tttatttcgc tttctttctt ccttcacttc
   195361 ttttctttgc ttcctttctt tggctattcg ctttgcatta tcttttcctt cgcttcggct
   195421 aagtcgaagc gaagcggagc ggaggcttcg ccgaagcgag cagagaagcg gaggcttcgc
   195481 cgaagtgaag aagcagttcg ggttcgccga aaagcgaagg catcggctcc accaaagcca
   195541 aagcgaagaa gcggttcagc ttcgctgaaa agcgaaggca tcggctccgc cgaagccaaa
   195601 gcgaagaagc ggttcagctt cgctgaaaag cgaaggcatc ggctccgccg aagccaaagc
   195661 gaagaagcgg ttcggctccg ccgaaaagcg aaggcatcgg ctccgccgaa aagcgaaggc
   195721 atcggcggag ccgaaaagcg aaggcatctg ctccgccgaa gccgaagcga agaagcggtt
   195781 tggcgaagct gaaaagcgaa agagcaaaga agcggttcgg ttcggcaaag ccgaatagcc
   195841 aaaaagcaaa gaagctgctg caaagtgaag ggtttgcttc taaattttat tgttttgaat
   195901 tttctatttt tttttaatta aagaggatta gtttagtgca caatcagtct ctttctccac
   195961 tgttccctag ctttgtgaag gaagcataca caaatttgct tgtccacttc tttctgcatt
   196021 cacttataca tagcatatgc aaaagattgc cataaaagga aaaatgtaag caaaaaagca
   196081 gtttgctctt ttgctgcatg ttgctccgcc actccttctc atcttcgctc tgctgcattc
   196141 gcttcgccga agcggcagca aagggaagaa tgcgtgcgtt ctttgcttcg ccacttctcc
   196201 gcttccatca catcggcttc ttcgctttgc aaaagcagct gatgtgatgg aagcggagaa
   196261 gtggcgaaga agcaacgctt cggcttcggc ggagctgatg ccgatgcgaa tgcagagcaa
   196321 agaaggaagc aaagcaaaga atgcatgtga aggagcatga gtgcaccagt tcttcagacc
   196381 tcttcgcttt gcttccatat agcaacatgt cactctgaca ctcctttctt gctttgcttt
   196441 gttttcacgt agcatatgca atggagagta agaatggagg agcatagatg caaagcaaag
   196501 aaggagaaaa taaacaaaga agctaacaca aagcttaagt gcacaaagat tctaaaataa
   196561 tcggctttga tctttggaat ttagagtata ttctttcttt ttgaatctaa cattccaaaa
   196621 gaaataatta taaattattt ttaatttaga ttaagaaaca aagtaatgaa ttaagcaaag
   196681 aactgaaaga aaaaagtaaa ttctaagatt gcaaataaaa agactaaaat ctgaacaaaa
   196741 tttaaggatt ataaaaatcc tttaagaaaa cgcatagaaa aaatttttct atgaataaaa
   196801 atattaaatt gtaattatta attaaagttt aaaaggaaaa ccaaattctt ttaataaaga
   196861 aagaccttct tcttgatttt tggctgttgt aacaatgcaa atgtccattc ctcgaatttg
   196921 atcaatttta tcatattcaa tttctggaaa cattaattgt tcttcaagtc ctaaactata
   196981 gtttccattt ttgtcaaaac tttttggatc aattccttga aaatcgcgta ctcgaggaag
   197041 agctaaatga attaatcgat ctaaaaaacc atacatacgt tctcctctaa gagtaacaga
   197101 aacaccaaca ggcattttat ctctaatttt aaatccagca attgattttt ttgaacgagt
   197161 tacaactcct ttttgaccag aaataagacc taattctttt aaaaaagatt ctagaatctt
   197221 gttattttga gaagcatctc caattcctcg atttaaaaca attttttcaa tatgaggcac
   197281 ttggtggata tttttatagc caaattggtt atataatgtt ggtacaattt tctccatata
   197341 atattgcttt aagcgttgag tcattttttt ttgttataaa taaaatttat ttaacttata
   197401 ataaatgaat taatttatta ataatcaata ttttttaata ttcatttaaa gttttatttt
   197461 tttatattaa aaatttttac atacttttga aatttaaaaa ctttttattc ctataaatta
   197521 tatactggtt tttatttatt aattgatttt ttttgtttaa tataagtaat atattattaa
   197581 taaaatctaa aaattaacaa agatatttgt atttttttac caaatttttt tcatacattt
   197641 atttgttctt cttttttcct acacttttag aataaaagat ttctgctttt ttgtaagatt
   197701 ggcaaaaaac ttcaaaaaag aagcaaaaca gcaaaataag taaaaaagga atatcaaagt
   197761 tctgaatttt ataaaaaaat caaattatag agtaaaaaaa aaataatttt taatctgtat
   197821 aaaataataa gcagggttaa ataatgttta gaataaaaat tttaattctt ttaaaacaaa
   197881 agacaaatta aaaaattaaa attttttctt attaattaaa ttataagaat taaatttatc
   197941 tacttctttg tttctttgtt gcgctccttc ttttgcagag taaaaaagtg gtttgctccg
   198001 cttactttaa cattgctcct tgacttgcac tacgtgtaag cttccttttg ctgcatgtca
   198061 ctccttcttc actttgcttc cttcgctttg cttccttctt tgctctgcat ttgcttcatt
   198121 ctctgctttt tcgcttctcc tttttccttc gctcttcctt ctgctcgctt cggcttcggc
   198181 ggagctgatg cctgcgccga agccgaagcg aagaagcggt tcagcaaagc cgaaaagcga
   198241 agaagcagag aaggagaagc gaagaagccg atgtttcctt ccttcgccct tccgcttcgg
   198301 cttcggcgga gctgatgcct ccgccgaagc cgaagcaaag aagcggttcg gcaaagctga
   198361 aaagcgaaga agcagagaag gagaagcgaa gaagctgatg cttccttcct tcgcccttcc
   198421 gcttcggcgg agccgatgcg gagaagcgga ggcttcgccg aagcaaagcg aaggcatcgg
   198481 ctccgccgaa gccgaagcga agcgaaggca tcggctctgc caaagccaaa gcgaaggcat
   198541 cggcatcggc tccgccgaag ccgaagccaa agcaaagaag tggtttggca aagccgaaaa
   198601 gcggttcggc aaagccgaaa agcaaagaag ccgagaagca gagaagcgaa gaagcggctg
   198661 catgtcaaaa aggacatctt agattgcaaa aaatctttta tcccaaaaaa taaaagaaag
   198721 aagttaaatt ctatattgtt ttattttttt aaactacttc tggtgctaaa gaaacaattt
   198781 tagtaaaatc acgttcacgt aattcacgag caattggacc aaaaacgcgt gttcctcgag
   198841 gatttccttc tttattaatt acaacagctg cattatcatc aaaacgtaac atcattccat
   198901 tttcacgacg cacacctttt gttgtacgta caataacagc tcgaataaca tcagattttt
   198961 ttaatggcat attaggcaaa gcatctttta caactgcaat aataacatca ccaataccag
   199021 ctgtttgacg gccaccacct aaaacacgaa tgcacattaa tttgcgagct ccactattat
   199081 cagcaacatt taaatatgat tgtggtttta tcataaattt attaagaata ttgaaacttt
   199141 attttcatca tatatatatt aaattcttaa tatataaatt tttttaatta ttttcagctt
   199201 ttaaaaattt tgttttaatt ggcattttat aagctgctgt ttttaaagct tgttttgcta
   199261 aaacttcaga aataccagta atttcataaa ttatttttcc tgggtgcact acagcaaccc
   199321 aatattctgg aaaacctttt ccagaaccca tacgagtccc agctgggcga actgtaactg
   199381 gcttgtctgg aaagattcga atccataatt tacctgtacg acgtacatat cttgttaaaa
   199441 cacgacgccc tgattcaatt tgtcttgaag taatccaaca aggttctaat gcttgtaaac
   199501 caaaatcccc aaatgcaatt ttatttccac ggctagcttt tcctcttaaa tgcccacgat
   199561 gatgtcgacg aaattttgtt cttttaggac ttaacataaa ttgtaaaaaa aaaaatatat
   199621 atttttatca ttaactaact ataaaaaatt gagttaatga ttttgatttt tccactttaa
   199681 aaatttagta gaaatatatt tcaaatgtat tttttgaaac ttgaagcaac ttcctgaaga
   199741 ttgatacttt cttttaaaga aagaaatttt ctaatgtttt taaatacctt aaataaattt
   199801 taaggcggca ctcagattcg aactgaggaa taaaggattt gcaatcctct gccttaccac
   199861 ttggctatgc cgccaaaatt tttttattaa gttattataa aataacttaa attatttttt
   199921 gctttacttt ttttattaaa ttattataaa ataacttaaa ttattttttg ctttactttt
   199981 tttttcagta attgaagatt gacaattctt cgttaaaaat taaagatttt gaagaaaaat
   200041 caaattttta aagttttata ataaatttat tataaaactt taaaaatttg attttaatat
   200101 tttatcaaaa aaaattgaaa tagtctataa taaaaaacgt ttgtttttta tttttgaaat
   200161 gtttttatta tgactaaaaa gttaaatttt gtgatttttg taaacgtttt tttagaactt
   200221 ttaaattatg tttttctaag aaatattttt ttggttgtac ttgccattct tgaataacac
   200281 gacgtttttt cttgcgaata tttctttgtt tttcagaaac ttttaagttt gttgaagaac
   200341 taattgtatt tatttgaagt ttaggagctt ttactaattc aaatcttaaa taatctcctg
   200401 gccaaacaaa acctcctgat tgtggtttgt aacgccatac aggtctgaaa acttgtcttt
   200461 gaactcgacg tcttaattga cgtaatctga tattatcttt tgaaactttt tgttttttat
   200521 ttgaatctgt ttttttctta tcttttgtta aaagtttttt gcgtagttta agttgtttca
   200581 gtttttgact ttcagaaatt ggtctaaaac gaatcttttc ttctgcaaat cctctaaatt
   200641 ttcttctttt taaatgagct aagaaatctt catttttttg tttcattttt aagttttttc
   200701 tatgatattt acgttttggt tttgcacgtt tttgtaatgt ataatctgtc cattgattta
   200761 aattctttat aaaaggtttt aaatcttcat ttttattacg tcttaatttt ctgcgaacat
   200821 atcgatctct tggtaaacga taacgtttat agaaaacata aatataatga acaggtaata
   200881 cctgatttgc taatgtccca gaagggaacc aaactggagg tcttgggtgc tttttaactc
   200941 gtttataacg tttttgaact cgattataaa gatttatttg attttgacgg ttttcattaa
   201001 tattttttat atcatttgga ataaatgaat tttttaaagt tttatttata aatttaatat
   201061 gaagatcttt tgaaaattta tttgaagttg gcgaagctga aaaagttaaa gttgattcaa
   201121 tttttttaac taaaattggt tttgttgttt gttttgaaga tttaaaatgg aaatttcgcc
   201181 aaccaatagg tgaaaaacca tccattccta aagcaaaaaa ttgatccgga tcataagttg
   201241 taaaaggaat ttgccaatat aatgttgtag gtgcattcat accattaaat ggagctttta
   201301 aatattcagt aaattgattt tcattattca caaaagaata acctgcatct tttcttgata
   201361 acaatctatt agttaataca aacttacgag cactttcatc ccaaccagca taaaaaggca
   201421 taggatttgt tgctaccata aaaggcgagt ttttttcatt gttcccgctt tgctttctct
   201481 ttggcgaacc cttcacttcg ctagagatag ataataaatt ttctgtattg ctactttgtg
   201541 gagcaattaa agattgatga acagaatcaa aaattgatgt atttaaaata ttagtataaa
   201601 ctttatctcc aatattctta gatttttcaa ttttttcttc cactactttc tgtgtttctt
   201661 gtaaagaatt tagactttct acagattttg ttaaagatga agacatttgt tttaaatacg
   201721 catcacgaat acgaattgct tcaggaattg ctaatggttt ataatcttta tctccaattt
   201781 gtagaatatt aggatttatg ttatcacgtt ctaaaatttc aggaatagat aattctttta
   201841 attcattttt tatatcatta tatgataatg tttgccaaac attctctgtg tttttttgga
   201901 aacttggtaa aaaatcttgc caccaccatt tttttacatc attataagct tttatatttt
   201961 ttaatttttt atttaaaacg cgaatttttg cttttccata acgacgtcgt ttttttattt
   202021 tacgtcttgc aagagcatct ttttgctttt tatgtttttt ccaaaaacga tgtttacgta
   202081 tacgagttct tctttgtttc atttcacgta tttcaaattt tttagaagag gatttttgat
   202141 ttttttgatt caatagatta ttgaatatta aaagtttttt attttgaatt ttttcttggt
   202201 catttgtatc tatagaactt tgtgttggtt cttttgcttc gggttctccg cttcgcggaa
   202261 gcgaaagcga agcatatttt tttaaaaatc gaaattgacc ttttaatttt tctcctaatg
   202321 ttcgtttttt aataggccca cgtcctttta agaaacgata acgtctcata cgtgaacgtc
   202381 tttttttgaa tttctttgta aataaatttt caacaaaatt ttgagaattt tttgtataat
   202441 tttgccaagt tttttctctt cttgaaatat ataatttgtt aatatttttt tcttttttaa
   202501 attcttctaa atctttcttt tttcttacat ttgatgaaag tgaatttgaa acaaattttt
   202561 ttaaatcttt aagattatta ctttcataat tattatgaat atatgataaa tttttattat
   202621 ttcttaatct ttttaatgtt ttgcgaattt ttttacgtct tgataatact gtttcatttt
   202681 ttctccattg gtttaaatct ttttgtcgaa aaaatagatt gataaaattt gttttcttta
   202741 attttaaatt ttctttattt aaaattttag tttttaaata ttcaaatggc attaaagtgc
   202801 gatgtattac aaaattcatt gttttttcta aattacttat attctctttt tgttgcatag
   202861 atccagaagg ataatttgaa ttatatgttt ttttgaaatt ttgttctaag ttatagattt
   202921 tgttaaaaga attttctaag cggatgttta aataattttt taataaaatt ttttgacttt
   202981 ttgtaaattt ttgagatttt gtttgttttg ttttttgatt tttaacactt atattataag
   203041 cttcttttat tgcttttata taagaggatg ggaatccatt ataagaaaga acatttttat
   203101 attttgaaat gtgagaagaa tctgaaacat accaattttt aattctttct atacgtaatt
   203161 ttaagttttt ttgttttctt tgtttttgtt tttcatgttt atcaactcga cttaatacat
   203221 aattttttaa agctttttga tcataaagtt tattatgaca tttttttaga agttcaaacc
   203281 ataaaaaatt atgataatca tttatttcga aactatttga taacactggt ttttttaata
   203341 aagcattatt ttcttgtaat aaaaagtctt tttcatttgt gattggactt aatcctctta
   203401 attttctacc acgaaataaa aattttgtta attctgaata atctttatta tttaataaat
   203461 atttaatgta ttcttcacga attggtgttg atttttttaa atattcacga ataatatcag
   203521 cagattggtt tttcaaatca gttataattg gtgttgaata tgtgttattt ttttctgttt
   203581 tattttcctg atgtgtaagc atcagtgttt cacccttcga atcagtgcta gcaccttttg
   203641 cttgttcatt ttgctcattt atatttgttt tgtttgtgga gtgaagagga cttaatgaag
   203701 gcaaagaacc aaatgaacca tttgattttg aagaaaaaat ccatttaaaa tcatcatctg
   203761 ctaaaatttc ttcatgaaaa acagaatcag ataataatga ttgattttta tcatttgaaa
   203821 attcattata taatggttga tcaaatttta atatagtttg atcatttgaa aaaggtgtta
   203881 ttgcaaataa atgacgaatt tttttaaaag ttccaataaa ttgctgatta taggtacgac
   203941 tagttaatgt ttttgtacca gaaatttttg ttttcattga atcataatgt tgcatgtatg
   204001 tataccaacg aagtgaatta taatactctg acattaagaa acgtttaaaa tgtaataaac
   204061 tttcatcttt ttttgttaaa aagtgatttt ttggttgacg acgaataaat gaatccacat
   204121 caaatttcaa taataaacga ttgaaaggac tataatacca atgttgcaac acatccttat
   204181 aaatttcata tctataacga cttgctcttt tactaactaa ggaataaaaa tgtgtaggtt
   204241 tttgaatatt atttaatttt attaactcat tatcagttaa tatttcttct ttttttaaac
   204301 tttttgattg tttgttgtta tttaaagaat ctgaagaatt ttttacttct tcacttatgc
   204361 ttagtgtgtt caccatcttt gatgaaccaa gcaacgaatt tgatgaatta ttaccaattg
   204421 ttgctaaccc tttagtttca ctgttaatat ttaattttct tggaattcga gaccctttac
   204481 gtcttgcttt tctcattgta gcaactctca tcgttctttc ccaacgtaat gttggtttat
   204541 agtaataaaa aaatcttttc atcataactc gaaaataagg ggcatttttt tcaattccaa
   204601 aattgcgata ttgatttact ccatagaaat ttaatttctt cttaaaagct ttttcttgtt
   204661 gtaaataata ttttaatgaa tgtaataaag taattggttt atagagttct tcgcttcttc
   204721 gttctgctaa aagagaagtt gaatttttta atttgttttt tgatattgtt tctttagttt
   204781 gttttatagt tgaagatttt tcaaaatttg attcatttaa taatgaaatc gtttttattt
   204841 gagactcttc catatctttt atattttggt gagaattact attctcactt tttaaaaaac
   204901 ttttatatct taaaacaagg cgttcattat tagatagtct tttttgtata tcttgtttaa
   204961 aatttgtttt ttcttgcttt gtgaacgaag cacttaaatt caatacagaa tttttataaa
   205021 atttttctaa taaattttgt tctaatttta gatttgcttt tttagagtta tgtgaaattt
   205081 ttgaaaacag atatttccat ctctttgaat aaattggctg aagatttgct gtttcagatt
   205141 tcataaaatt ataagttttt ttattttgag ttgttttttg gaattgttgt tgtatttttg
   205201 ctaattgaac tcggttttct gtttttcgta aaaattttcg taaagctgag ttttgtgtga
   205261 taacattttg tttcttttct tttaattttt gatcaaaata aattgaaata tttcgttgat
   205321 tttgtttaaa attttctaaa gggatcattt ttttttcatt ttgattttca ttacttattg
   205381 aatattctaa atttttagtt gatttttttt taaattcatg aaattctgga tgataagctt
   205441 gttcaaataa aatacggaaa aattctattc taggacccat aaatgattct aatctaggac
   205501 gagttaattg ttttttaaat gatctcatcc atggacctgg gaaaaatcga aatcgtactc
   205561 tatgatttcg aattttacgt cttaaccaaa aacggtcaaa tccataattt aaatcttcaa
   205621 ttgtaaataa atcataagta ccttgatcat atagcgatgc atcaaaagtt cgataacgtc
   205681 tgactctacg tttccatctt tctcttcgac catggcgtcc tctatttctt cttgtattac
   205741 gatctgatgc tttactattc aagaaagatg tttccaataa tactttttgt tctactaaac
   205801 gatcttcatg ggtaaagcct aaaggatttg ttattgtata atctagccct aaataagtga
   205861 catttgaaat cgcacaaatc attgttaagt ataaaaataa aaagtttaaa aatttatagt
   205921 aaaaagttgt tgttacttta aatgatgaaa taatccaaat atataaatta tatgcaggat
   205981 tttcccaaaa ccagcaagtc aattgtagaa gacttaaact tccaactaaa attccaatta
   206041 aatagaatcc atgaatcata aaaaattcaa aaatatttga atttaaactt gggaaagttt
   206101 caagtagtgt agaatctgaa ccaatcgaaa tattacttaa aaatggaaat aaatttgttt
   206161 gttctgtaaa agctaataaa aagtttagaa ggaatatttt atattttgaa agatcatcta
   206221 aaactgagcg tctttcagaa taactatccc acatatattt tactaataaa ataaaaccta
   206281 ataaatatct taaaatatca aaagataacc atggaattac taaaaatcta aaaccaaata
   206341 ttatacttcc aatccaaaca aaatttcctg caatagtacc taatcctgcg atatatcctg
   206401 cttctagtcc ttgcattata aatcggcgta aagtaataat atgagctgta gatgttggca
   206461 agaataaaaa cagactattc attcccccaa tcataaactt ttctagacaa taaaaaaata
   206521 gattttggtt tccatatgat attggttgtt ctagcaatgt cattgaattt tgaaatgatc
   206581 cattaaaaat cgagatttca gatatcattg ctgatgcaat atcaggaacc aatgttggaa
   206641 ttgaccaaat ggtttgtaac cattttaaac taaaaaaatt tgaaaaaatt tctttagttg
   206701 ctagaactaa aaaagttgtt ccagctccaa aatcgtaata actatttaat ccattcattg
   206761 aatctgtttc aattaattta tgaaggactt ctatatagtc ttttactgaa gtaactaaag
   206821 ataaaattgt taacatgatt tttattttat ttaattattt tctacttgct ttctggtaga
   206881 aaattatatt acggtcttta tttataatta taatttttta ttaataataa atattaataa
   206941 caaaaagata tttttatttt tttacctttt atttgaatat aaataaaaaa aagttgaaaa
   207001 taaatcgatt aaatttttat ttatttttac cttttatttg aatataaata aaaaaaagtt
   207061 gaaaataaat tgattaaatt tttatttaat aggcttaaaa atgtgattca ttatgctaaa
   207121 ataattcaag aaataatttt taaaaaataa gtttttaaaa aattcaagaa ataaggtttt
   207181 atgcttgtct acttcttcgc aaagcagctg gaagcattgg tttttcggac ctttgctttt
   207241 tctttgcttt gcaaaaaagt gaagaaattt atattttttt attatatcag aaagttcaaa
   207301 aagatgtaag tattaaaaat ttttaaaaat tcgatttttt tttttaaaaa aaagtattat
   207361 aaaaatttaa aaatgaaact ttaataaaaa aagaatttat tattgcaaaa aaaaagaatt
   207421 tataattcta aaataaaaaa agaatttata attctaaaat aaaaaaagaa tttataattc
   207481 taaaatataa aaagaattta ttattgcaaa aaaaaaaagt ttattattgc aaaaaaaaag
   207541 aattatttta taattctaaa ataaaaaaaa gaatttataa ttctaaaata taaaaagaat
   207601 ttattattgc aaaaaaaaag aatttattat tgcaaaaaaa aaagaattgg attttttttt
   207661 aaaaaaaaaa tattaaaaaa atttaaaaaa aaaatattaa aaaaattaaa aaaaaaaata
   207721 ttaaaaaaat attaaaaaaa aatattaaaa aaattttaaa aaaaaatatt aaaaaaatat
   207781 taaaaaaaaa tattaaaaaa attttaaaaa aaaatattaa aaaaattaaa aaaaagaatt
   207841 ggattttttt ttaaaaaaaa aatattaaaa aaattaaaaa aaagaattgg atttttttaa
   207901 aaaaaaaaaa tattaaaaaa attaaaaaaa aaaatattaa aaaaattaaa aaaaaaaata
   207961 ttaaaaaaat tttaaaaaaa aaatattaaa aaaattttaa aaaagaattg gatttttttt
   208021 aaaaaaaaaa atattaaaaa aattaaaaaa tgaaacttta gtaagattaa aaaaagatgt
   208081 aagtattaaa aaaattaaaa aattcgattt aaaaaaacag aaccaccatg caaaatctaa
   208141 ccctcaagta agattaaacc aagtaagatt aaaccaagta agattaaacc aagtaagatt
   208201 aaaccaagcc ctcaagtaag attaaaccaa gccctcaagt aagattaaac caagccctca
   208261 agtaagatta aaccaagccc tcaagtaaga ttaaaccaag ccctcaagta agattaaacc
   208321 aagccctcaa gtaagattaa accaagtaag attaaaccaa gccctcaagt aagattaaac
   208381 caagtaagat taaaccaagt aagattaaac caagtaagat taaacccttg aacgagattc
   208441 aaccagcttc tgcttctccc ttcctccttc gctactgctt ccatcatttc atttcatttc
   208501 attttctaga gtcatattat aagatttaac ccttgaacaa gattcaacca gcttctgctt
   208561 ctcccttcct ccttcgctac tgcttcctcc ttcgctactg cttcctcctt cgctactgct
   208621 tcctccttcg ctactgcttc gatcatttca tttcatttca tttcatttca tttcatttca
   208681 tttcatttca tttcatttca ttttctagag tcatattata ttatacacgg tctcgcgagt
   208741 acgatgatag tcgcagtatt cttcaaacaa cttatattat acacggtctc tcgagtacga
   208801 tgatagtcgc agtattcttc aaacaactct ggatcatgct cttctaaagc gcgcccgttc
   208861 gctttcatcc gcaaagccga tgcgcatcgg cttcgccgaa gcgaagtgaa gccttcgccg
   208921 aagcgaagcg aaggcatcgg ctccgccgaa gccgaagcat gcgatgcaaa gaataaaagt
   208981 ttgcatcgcc cttccttcgc attggcatcg gctccgccga agccgaagcc gaagcatgcg
   209041 atgcaaagaa taaaagtttg catcgccctt ccttcgcatt ggcatcggct ccgccgaagc
   209101 cgaagcgaag aagcggagaa gcggaggctt cggcgaagcg aagcgaaggc atcggcatcg
   209161 gctccgccga agccgaagcg aagaagcgga gaagcggagg cttcgccgaa gcgaagttga
   209221 gtttcgtttg catcgccctt ccttcgcatt ggcatcggct ccgccgaagc cgaagcgaag
   209281 aagcggagaa gcggaggctt cgccgaagcg aagttgagtt tcgtttgcat cgcccgcgaa
   209341 gcgtaggctt cgccgaagcg aagcgaaggc atcggcatcg gctccgccga agccgaagcg
   209401 aagaagcgga gaagcgtagg cttcgccgaa gcgaagttga gtttcgtttg catcgcccgc
   209461 gaagcgtagg catcggctcc gccgaagccg aagcgaagtt gagtttcgtt tgcatcgccc
   209521 gcgaagcgta ggcatcggct ccgccgaagc cgaagcgaag aagcggttcg gcttcgccga
   209581 aaagcgaaga agcggttcgg cttcgccgaa aagcggaggc atcgccgaag cgaagaagcg
   209641 gttcggcttc gccgaaaagc gaagttgagt ttcgtttgca tcgcccgcga agcgtaggca
   209701 tcggctccgc cgaagccgaa gcgaagttga gtttcgtttg catcgcccgc gaagcgtagg
   209761 catcggctcc gccgaagccg aagcgaagaa gcggttcggc ttcgccgaaa agcgaagaag
   209821 cggttcggct tcgccgaaaa gcggaggcat cgccgaagcg aagaagcggt tcggcttcgc
   209881 cgaaaagcgg aggcatcgcc gaagtggaga agcgaagaag cggtttggct tcgccgaaaa
   209941 gcgaagaagc ggttcggctt cgccgaaaag cggaggcatc tgcatcggct ccgccgaagc
   210001 cgaagcgagc gaaagcgaag aagggaataa gtgaaggagt aaatgtatga aatacggaga
   210061 gagagggatt cgaaccctcg gtacgaaaaa gatcgtacaa cggattagca atcagtcgct
   210121 ttcgaccact cagccatctc tcctactgct tctttcttgc aacttttttt gacttctttt
   210181 tgctttcttt ctttctttga tttttctttc cttatcctca tcctgatgca tccctccttc
   210241 ttcgcttttt cttccttcgc tttttcttcc ttcgcctttc cttcgctctt cggcttcggc
   210301 gaagccttcg catcgtcttt gccgaagcga gcggttcggc ttcgccgaaa agcagaggca
   210361 tcggctccgc cgaagccgaa gcgagcggtt cggcttcggc ttcagcagag gcatcggctc
   210421 cgctgaagcc gaagcgaaaa agcaaagaag cgaagcggtt cggttcggtt cggttcggca
   210481 aagccgaata gccgaatagc cgaatagccg aaaagccgaa aagcggaaaa gcggttcggt
   210541 tcggttcggt tcggcaaagc cgaatagccg aatagccgaa aagccgaaaa gcggaaaagc
   210601 ggttcggttc ggttcggttc ggcaaagccg aatagccgaa tagccgaaaa gccgaaaagc
   210661 ggttcggttc ggttcggttc ggttcggcaa agccgaatag ccgaatagcc gaatagccga
   210721 atagccgaaa agccgaaaag aaaaaagatc atcctggcgc tagttgagtt ttcctgccag
   210781 acttccaaca agtccatcaa cttccaaaga gtttcacagc caagttcggg atggattggc
   210841 gtggttccac tttagcatag agcaccagaa tttcagcgga gcaaagctcc ggcgtgtatt
   210901 ctttcttttc ataagcttaa gaaaaaaatc ataagcttaa gaaaaaaatc ataagcttaa
   210961 gaaaaaaatc ataagcttaa gaaaaaaatc ataagcttaa gaaaaaaatc ataagcttaa
   211021 gaaaaaagaa agaaataaaa attggtcaaa atcaattggc ctttagtata tctcggctca
   211081 aatccttgca gacctttcac ctgataccta tcatcagctt gtctagctgt ggcataatgg
   211141 agagcgctca tcttgaggaa agcttcccac ttagatgctt tcagcggtta tctaaaccgt
   211201 gcgtagctac tcagcgtttc cctctggaga gagaactgat acaccatagg cacgacctta
   211261 aaaatcctct cgtactattt aaggatcccc tcagcgctct aacgacaaca tcggatatgg
   211321 accaaactgt cttacgacgt tttgaaccca gctcacgtac cactttaatg ggcgaacagc
   211381 ccaacccttg ggacctacta cagccccagg atgtgatgag ccgacatcga ggtgccaaac
   211441 cttctcgtcg atgtgaactc ttggagaaga tcagcctgtt atccctagag taacttttat
   211501 ccgttgagcg acggcccttc cacgcggaca ccgtcggatc actaaggccg gctttcgccc
   211561 ctgctcgact tgtaggtctt gcagtcaagc ttccttttgc ctttacactc tgtaacgtct
   211621 gatttccgtc cagactgagg aaacctttgc gcgcctccgt taccttttag gaggactttc
   211681 gccccaaaaa aactgccctc ctgaaaacgt caaatgtccc gattagggat cactattagg
   211741 attctagcct ttccagagtg gtctctcact gatggctcca atctctccgg aaagaaatct
   211801 tcaatgcctc ccacctagac tgcgcaagaa aagcccgaac ccaattccag gatacagtca
   211861 agcttcatag ggtctttctg tccaaatgtt gttaatccgc atcttcacgg ataagtctat
   211921 ttcaccaagt ctctctctga gacagtactc tgatcattac gcctttcgtg caggtcgaaa
   211981 cttactcgac aatgaatttc gctaccttag aactgtcata gttacagctg ccgttcaccg
   212041 gggcttcggt tgtcagcttc tccgagcgct gaggctcaaa taaccaactt ccttcacctt
   212101 ccggcactgg gcaggcgtca gcccccatat attgtcttac gactttgcgg agacctgtgt
   212161 ttttggtaaa cagttgccag agtctttata ctgtggccct tgactaaagt caagggcgcc
   212221 ccttctcccg aagttacggg gccaatttgc cgagttcctt agagagagtt ctcttgcgcc
   212281 ccttagtatt ctctaccaac ctacctgtgt cggtttcagg tacaggtttt ttgaaggttt
   212341 tatcttaaaa agatggtgta cgagcttttc ttggaagtat gacatcattg acactctacc
   212401 caaacaagtt caagagagtg ggatcatgcc ttagctacag attcgttttt cttcgatctg
   212461 ttttacctcg aacatttcca ctgcattcca ttcacagact caatttagcc gacttcgtcc
   212521 ctcggttccc cttcaaaaaa gtacaggaat atcaacctgt ttgccatcga ctacgcctat
   212581 cggcctcgcc ttaggtcctg actcaccctt catggacgaa ccttgtaaag gaacccttag
   212641 gttttcgggg cattggattc tcaccaatgt tttcgttact caagccgaca ttctcacttc
   212701 agcatcgtcc actcaaactt acgtcaaagc ttcacccaat gctgaacgct cccctaccga
   212761 tttttattct ttcttttaaa agaaaatttt attattttaa aataaaaatt ttttatttta
   212821 aaagaaaatt ttattatttt aaaagaaaat tttattcttt cttttaaaat aaaacaaata
   212881 aaaaatctca tagcttcggc agactcctta gtcccggcca ttgtcggcgc aaaaacgctt
   212941 taccagtgag ctattacgca ctctttaaaa aatagctgct tctaagcgaa tttcctggtt
   213001 gtttcggcat tctcacatcc ttttccactt aggagtcatt taggggcctt agctgatgat
   213061 ctgggctgtt tccctcttga caatcaagct tatccccgac tgtctcactg gcatatggaa
   213121 agcatatcta atattcggag tttgccacga cttggtaccg ctttcgcagc ccgcaccgaa
   213181 acagtcgctc tacccttaga ttgcccatca ttgccgctgc gcctcaacgc atttcgggga
   213241 gaaccagcta gctctgaatt cgattggaat ttctccgcta accacaagtc atcggccgat
   213301 ttttcaacat cggtccgttc agccctccac taagtgttac ctaagcttca gcttgctcat
   213361 ggttagatca tccaggttcg ggtccataac aagtgactta cgccctattc agactcgctt
   213421 tcgcttaggc tccagatctt actctttaac ccgccacttc ctataagtcg ccggctcatt
   213481 cttcaacagg cacgcggtca gattcataat aatcctcccg ctgcttgcca gctcacgatt
   213541 tcatgttcta tttcactccc ctacgggggt tcttttcacc tttccatcgc tgtactattt
   213601 cgctatcggt ctctcaggag tgtttagcct tacgaggtgg tcctcgcaga ttcacacggg
   213661 attccacgtg ccccatgcta ctcgggatag acattaaagt tcattttgcc acttcttcgc
   213721 ttttcggctt tgacgaaaac catcggttcg gttcgcttcg gcaaagccga atagacgaat
   213781 agccgataac cgaaggaacc tttccgaaaa aacgaatagc cgaagaaacg ctttattcaa
   213841 tatgactact ggactttcac catctatggt gcaggattca gctgcttcgt ctttttttct
   213901 ttatattttt tttgtcttcc cacaacccca atttaattgg tttaggctgg tcccagttcg
   213961 ctcgccgcta ctacgggaat cgcttttgct ttcttttcct ctggctactg agatgtttca
   214021 gttcaccagg ttgcctctaa tctatttatg aattcataga tagtcggaca ggttgcccta
   214081 ttcaggaatc tttggatcta tgcattcttc ctactcccca aagcatatcg ctggtatcgc
   214141 gcctttcatc gtctctgaga gcctaggtct ccgtcgtgag ccttcttttt tttgacctaa
   214201 tcacatgctt tctttctttt tttttgcttt cattgtttca tttaagaaac aaaaaaaatt
   214261 gagttctttc tgcagctatt cgctttcttc gcttcttgca tcaccgaacc ggttcggttc
   214321 ggcaaagccg aatagccgaa aagcggaggc gaagccgatg cgaagaagcc aaagcaaaga
   214381 agcaaaagca aagaaaacat atgttttctt tcggaatcat atgatatttc caatcatatg
   214441 attgcgaaaa tggtggagat aaggagattc gaactcctga ccctctgcgt gcaaagcaga
   214501 tgctctacca actgagctat accccccttt aaaaaaagaa aggatcaatt attatttatt
   214561 ataataaata atttttgatt ttgaaagaat aatcgttgac ctcttctttt gttcttttat
   214621 taattattta ttgcatctct tcgcttttcg gcgaagccga accgcttctt cgcttcggct
   214681 tcgccgaaaa gcgaagagat gccgaagaaa ggatagaaat aaaagaaaaa tgtggaccat
   214741 gttggacttg aaccaacgac ctcatgctta tcaagcatgc gctctaacca gctgagctaa
   214801 tggtccaagc aattaattta attaatttac ttattctttc tttcattcgc tgcatgttct
   214861 ttcgtttgct tctgtgtctc tgcttcgctc cttcttctta gctttgcagc tgcatcggct
   214921 tattcgctct ttcgcttcgg cttcggcgga gccgatgccg atgcgaagcc gatgcgaagc
   214981 cgatgcgaag ccgatgcgaa gccaatgcga aggaagaagc cgaagcgagc gaaaaagcaa
   215041 agagaaattt atttgtttaa aacaaagctt taaaacaaag gtttaaaaat ttgttttaaa
   215101 gctttgtttt aaacaaataa aagatattct tttttgtttt gttgcttttt ttaaagaaaa
   215161 aaagtaaaaa aaaacgaagt ttaaatgtcc ctaattataa attggtataa aatgtgtaaa
   215221 tgtccctaat tataaattgg tataaaatgt gtaaatgtcc ctaattataa attggtataa
   215281 aatgtgtaaa tgtccctaat tataaattgg tataaaatgt gtaaatgtcc ctaattataa
   215341 aatttaggga caaaaataaa aaaaggaggt tctccacccc caccttccag taggggtacc
   215401 ttgttacgac ttaagattaa tcacaaacca aaccgttgga accctcttca tttctgttag
   215461 agttagccac ttcgggttca atctgctctc gacctttgac gggcggtgtg tacaatctta
   215521 gggaacgtat tcaccgccgt atagctgacc ggcgattact agtgattcca acttcatgta
   215581 ggcgagttgc agcctacaat ccgaactgag attgagtttt ccagattcgc tcaccctcac
   215641 ggggttgctg ccgattgtct caaccattgt attacgtgtg tagcccagga tgtaaggggc
   215701 atgctgactt gacgtcatcc tctccttcct ccgaattact ccggcagtct ctttagattt
   215761 tttaactaaa gacaagggtt gcgctcgtta aaagacttaa ctcgacacct cacagcacga
   215821 gctgacgaca gccatgcacc acctgtcacc aagctctcct ttttttcggc aattcggcaa
   215881 cgccgaacca aaacgaagga gcacaaacct atttctagct ttttcttggg atgtcaaacc
   215941 ctggtaaggt tctccgcgta gcatcaaatt aaaccacaga atccaccact tgtgctaaga
   216001 cccgtcaatt cctttgagtt tcactcttgc gagcatactc cccaggcggg atacttaacg
   216061 cgtaagctac agcactgttt ttgacagcac ttagtatcca tcgtttacgg ctgtgactac
   216121 aagggtatct aatccttttc gctcccacag ctatcgtccc tcagtgtcag caacggccca
   216181 gtagagcgct ttcgccaccg gtgttcttcc taatctctgt gcatttcacc gcttaactag
   216241 gaattccctc tacccctacc gtcctctagc ccttgagttc tctactgcct ctccaaagtt
   216301 gagctctggg atttgacagt agactttaag gaccacctac gaacgcttta cgcccaatca
   216361 ttccggacaa cgcttgcacc ccccgtatta ccgcggctgc tggcacggag ttagccggtg
   216421 cttattcctt agataccgtc ggttgtcttc tctaagaaaa ggagtttaca gaccacgatc
   216481 cttcttcctc cacgcggtat tgctccatca ggctttcgcc cattgtggaa aattcctcac
   216541 tgctgcctcc cgtaggagtc tgggccgtgt ctcagtccca gtgtggctga tcatcctctc
   216601 agaccagcta ctgatcgtcg ccttggggag cctttacctc ctccaactag ctaatcagac
   216661 gcaagcctct ctcttggcag ttttcacttt tagcttctca gcactatgcg gtattagcag
   216721 ccgtttccag ctgttatccc acaccaaaag gtaagttctt acgcgttacg cacccgtccg
   216781 ccactagaat aaaatctcat atacccgagg atatatatca tttcatctcg tacgacttgc
   216841 atgtgttaag cataccgcca gcgttcgtcc tgagccagga tcaaactctc caaaaaattt
   216901 ttctcttata ttttgacttt tttaaaaaaa gtccaaatga gtgcattcat ctcctccgct
   216961 tttcgacaaa gccgaaacga ttttcgacaa agccgaaacg attttcgcca aagccgaaac
   217021 gattttcgcc aaagccgaag caagcgaaaa agtggttcgg ttcggcaaag ccgaatagcc
   217081 gaaaacccga aaaccgaagc gaatgcagag cgaagaagca gcaattgaca actataatat
   217141 acttacatat attatagaag attggcgctt attcttaata aaagaagaag cgacaatctt
   217201 ttattgcaaa agaccaattt agcttttaat aagcttttgt ttttttgaac attcctaatt
   217261 tataaattta tcaaaaatta tttttttgtc aatatttttt tttttttcgc tttgcttttt
   217321 tttttctttc tttttttctt tctttctttc ttttgcaatc tttgattttg ctccttttca
   217381 ctccttcttt tttccttctt cgctttttct ttgctttcgc tgcgctcctc ttcttcgctc
   217441 cttcttcgct tcttcgctcg cttttcggct ttgccgaacc gcttcttcct ttgctcttcc
   217501 ttccttcctt ccgcttcgct tcggcttcgg cggagccgat gccgatgcct tcgatcttcc
   217561 gcgaagcgga gaagcggagg ctttgccgaa gcgaagcgga ggcatcggct ccgccgaagc
   217621 cgaagcgaga ggagaagcgg ttcggcaaag ccgaaaagcg gagaagcggt tcggcaaagc
   217681 cgaaaagcgg agaagcggtt cggcaaagcc gaagccgaag ccgaagcgaa gaagcggttc
   217741 ggcaaagcca aaaagcgagc aaagcgtttg gtcgcgtcgc tgaagctccg cgaggttcga
   217801 aagaatctaa gagttcttcg catcgctcct cttcgctttg cttccttcgc tcttccttcg
   217861 catcggcatc ggctccgccg aagccgaagc aaagaagcgg agaagcggag gcatctgctc
   217921 cgccgaagcc gaagcgaaga agcggcatag cggagaatgc aaagcggttc gctcctccgc
   217981 attggcttcg ccgaagcgga gcgaaggctt cgccgaagcg gagcgaaggc ttcgccgaag
   218041 cggagcgaag gcttcgccga agcggagaag caaagcgagt ggccgctacg ctgcgttcgg
   218101 tcgcgtcgct gaagctccgc aaggtttgaa agaatctaag agttcttcgc ttcgctcctc
   218161 ttcgctttgc gaactagcgg ttcgcttctc cgcttcttcg cttcggcttc ggcggagccg
   218221 atgccgatgc gaaggaagaa gcgacacgaa gcgacgcgca gcgaaaggag cggctgcaaa
   218281 gtgaaagcgc tacgcttcgc atcggctccg ccgaagcgaa gaagaggttc ggcaaagccg
   218341 aaaagcggag gcatctgctc cgccgaagcc gaagcgaaga agcggagaag cggaggcatc
   218401 ggctccgccg aagccgaagc gaagaagcgg agaagcgagt aaaacgtaaa ctacgtaaga
   218461 tatactttct tcgaaccttg tctctgcgtg cagagacgac ttagacttcg gctttgccga
   218521 agcgaatggc cgctccgctt gcccgcagtt ccgcgggctg cgctacgctg cgctttgcat
   218581 cggctttgcc gaagcgagag ctgcttggtt cggttgcgtc gctgaagctc cgcaaggttc
   218641 gaaagaactc ttagactttg ttcgcttttc gccgaagcgt agcgtatgcg aagaagccaa
   218701 ggcgaagcca aggcgaagcc aaggcgaagc caaggygaag ccaaagcgaa tggccgctcc
   218761 gcttgcccgc agttccgcgg gctgcgcttt gcatcggctt cttccttcgc atcagcatca
   218821 gctccgccga agccgaagcg aagaagcgga gaagcgtagc gtatgcgaag aagccaaggc
   218881 aaagccaaag cgaatcgccg ctcccctttt cggctttgcc gaaccgcagt ttcgcgggct
   218941 gcgctttgct atgttactgc gctttgctac gttactgcgc tacgcatcgg cttcttcctt
   219001 cgcccttcct tcgctcttcc gcgaagcgga gaagcggagg catcggctcc gccgaagcga
   219061 gcgaaggaag aagccaatgc gaaaaagcgg agaacaaagc gaatggccgc tccgcttgcc
   219121 cgcagttccg cgggctgcgc tacgctgcgc tttgcatcgg cttcgccaaa gcgagagctg
   219181 cttggttcgg ttgcgtcgct gaagctccgc aaggttcgaa agaactctta gactttgttc
   219241 acatcggctt cgccgaagcg aagcgtatgc gaagaagcca acgcgaagcc aaagcgaatc
   219301 gccgctccgc ttgcccgcag ttccgcgggc tgcgctttgc atcggctttg ccgaagcgag
   219361 agctgcttgg ttcggttgcg tcgctgaagc tccgcaaggt tcgaaagaat tcttagactt
   219421 tgttcgcttt tcgccgaagc cgaaccgctt cttcgctttt cggctttgcc gaaccgcttc
   219481 tccgcttcgc ggaagggcga aggaagaagc cgaagcgtag cgtatgcgaa gaagccaagg
   219541 cgaagccaaa gcgaatggcc gctccgcttg cccgcagttc cgcgggctgc gctacgctgc
   219601 gctttgcatc ggctttgccg aagcgagagc tgcttggttc gtttgcgtcg ctgaagctcc
   219661 gcaaggttcg aaagaactct tagactttga ctttgttcgc ttttcaccga agccgaaccg
   219721 cttcttcgct tcggcttcgg tggagccgat gccaatgcga aggaagaagc cgatgcgtag
   219781 cgtatgcgaa gaagccaagg cgaatggcca ctccgctttt cggctttgcc gaaccgcagt
   219841 ttcgcgggct gcgctttgct acgttactgc gctttgctac gttactgcgc tttgctacgt
   219901 tactgcgcta cgcatcggct tcgctgaagc aagcaaaacg taaactacgt aagatatact
   219961 ttcttcgaac cttgtctctg cgtgcagaga cgacttagac tttagacttt ggcttcttcg
   220021 cttctccttc gcttcggcga agccgatacg aaaaagcgga gaacaaagcg aatggccgct
   220081 ccgcttgccc gcagttccgc gggctgcgct acgctacgct gcgctttgca tcggcttcgc
   220141 cgaagcgaga gctgcttcgt ttggttgcgt cgctgaagct ccgcaaggtt cgaaagaact
   220201 cttagacttt gttcgctttt cgccgaagcc gatgcgaagg cttcgccgaa gcgtagcgta
   220261 tgcgaagaag ccaaagcgaa tggccgctac gctgcgcttt gcatcggctt cgccgaagcg
   220321 agagctgctt cgtttggttg cgtcgctgaa gctccgcaag gttcgaaaga actcttagac
   220381 tttgttcgct cgcttcggcg aaggcgatgc gaaggctttg ccgaagcgta gcgtatgcga
   220441 agaagccaag gcttcgccga agcgtagcgt atgcgaagaa gccaaggctt cgccgaagcg
   220501 tagcgtatgc gaagaagcca aggcgaagcc aaagcgaatg gccgctccgc ttgcccgcag
   220561 ttccgcgggc tgcgctacgc tgcgctttgc atcggcttcg ccgaagcgag agctgcttgg
   220621 ttcggttgcg tcgctgaagc tccgcaaggt tcgaaagaac tcttcttcct tccgcttcgg
   220681 cgaagccttc gcatcggctc cgccaaagcg agcggttcgg caaagccgaa aagcggagaa
   220741 gcggttcggc aaagccgaaa agcggaaaag cggttcggtt cggcaaagcc gaatagccga
   220801 aaagcggaga acaaagcgaa tggccgctcc gctgcgctac gctgcgcttt gcatcagctt
   220861 ttttgcatcg gcttcgccga agcgagagct gcttggttcg tttgcgtcgc tgaagctccg
   220921 caaggttcga aagaactctt tgccaaagcg aatggccgct acgctgcgct ttgcatcagc
   220981 tttgccgaag cgagagctgc ttggttcgtt tgcgtcgctg aagctccgca aggttcgaaa
   221041 gaactctttg ccgaagcgaa tggccgctcc gctgcgctac gctgcgctac gctgcgctac
   221101 gctgcgctac gctgcgctac gctgcgctac gctgcgcttt gcatcagctt tgccaaagcg
   221161 aatggccgct ccgctgcgct acgctgcgct acgctgcgct ttgcatcagc tttgccaaag
   221221 cgaatggccg ctccgctgcg ctacgctgcg ctttgcatca gctttgccga agcgagagct
   221281 gcttggttcg tttgcgtcgc tgaagctccg caaggttcga aagaactctt tgccaaagcg
   221341 aatggccgct ccgctgcgct acgctgcgct ttgcatcagc tttgccgaag cgaatggccg
   221401 ctccgctgcg ctacgctacg ctagagctgc ttcgctggtt cgaatccggc ggagacacgt
   221461 gctcgcgcaa gaaagcacaa tgatccttaa cctcgccggt cggcaaacaa gaaaattata
   221521 acaaaaattt aaaaatttgt caatattatt ttttttttac tggttcgaac ccggcggaga
   221581 cacgtgctcg cgcaagaaag gacaacgatc cttaacctcg ccggtcggca aacaagaaaa
   221641 ttataacaaa aatttaaaaa tttgtcaata ttattttttt tattattttt tattattttt
   221701 tttttatttt ttttttttat tattttttat tatttttttt tattttttat tatttttttt
   221761 tatttttttt ttattattat tttttattat tttttttttc gcttcacaat tcgaaaaatt
   221821 agcgctcctt cttcgctttg cttccttctt cgctttgctt ccttcttcgc tttgcttcct
   221881 tcttcgcttt gcttccttct tcgctttact tccttcttcg ctttgcttcc ttcttcgctt
   221941 cttcgcttct tcgcttcgcc gaagcctctg cttctccgct cgcttcggct tcggcgaagc
   222001 ggaaggaaga gcgaagaagg agaagcgaag gagcgaagcg aaaggagcag ctgcttcgct
   222061 ccgcgagcga agaagaagcg aagagaatgc aaacgatttg ctcttccttc gcatcggctc
   222121 cgctgaagcg aagcggaagg aagagcgaag aaggagaagc gaaggagcga agcgaaagga
   222181 gcagctgctt cgctccgcga gcgaagaaga agcgaagaga atgcaaacga tttgctcttc
   222241 cttcgcatcg gctccgctga agcgaagcgg aaggaagagc gaagaaggag aagcgaagga
   222301 gcgaagcgaa aggagcagct gcttcgctcc gcgagcgaag aagaagcgaa gagaatgcaa
   222361 acgatttgct cttccttcgc atcggctccg ctgaagcgaa gcggaggcat cggcatcggc
   222421 tccgccgaag ccgaagccga agcgaagaag ctgttcggct tcgccaaaag cggaggcatc
   222481 ggcatcggcg gagccgaagc cgaagcgaag aagcggttcg gcttcgccga aaagcgaagg
   222541 catcggctcc gccgaagcca aagcgaagcg aaggcatcgg ctccgccgaa gcagaagcga
   222601 agaagcggtt cggcttcgcc gaaaagcgaa ggcatcggca tcggctccgc cgaagccaaa
   222661 gcgaagaagc ggttcggctt cgccgaaaag cgaaggatga cgaaagactt caaacaaaac
   222721 attgaaaaaa aaacaaataa attgacttaa aaaaacattt aagttatact taaagcggtt
   222781 gttataattt tactgatttt ttactaggag gaaattcata tgaatccaat tgttgctgct
   222841 gcatctgttg ttgctgctgg tttagctgta ggtcttgctg ctattggtcc tggtatggga
   222901 caaggaacag ctgctggtta tgctgttgaa gggattgcta gacaacctga agctgaagga
   222961 aaaattcgtg gagctttact actgtctttc gctttcatgg aatctttaac aatttatgga
   223021 ctagttgttg ctttagcatt acttttcgct aacccattcg cttcttaatt ttattttttt
   223081 atttattaac ttattatatt atttattaac ttattaactt attaacttat taaattaact
   223141 tattaactta ttaaattaac ttattatatt atttattaac ttattaaatt aacttattat
   223201 aaggcttagg ttttatttta ccttctttca ttttttttat gcattttttt atttatttat
   223261 ttttttattt atttatttat ttatttattt atttatttat ttatttattt atttatgcat
   223321 ttttatgcat tccaatttat gcataaaaat gcattccaat ttatgcataa aaatgcattc
   223381 caatttatgc atttttaaga agttcatttt acattttata agaatgatat ttatgcattc
   223441 taattttttt taagccttat aataagttta attaataagt ttaatataat aagttcattt
   223501 tattttattt aattttattt aataagttta atataataag ttcattttat tttattttat
   223561 ttaatttaat tttatttaat taataagttt aatataataa gttcatttaa ttttatttta
   223621 ttttatttta ttttatttta tttaattaaa tttaatttta tttaatttaa ttttataagt
   223681 ttaatataat aagttaattt aattttattt tattttattt aattaaattt aattttattt
   223741 aattaaattt aattttattt tatttaatta aatttaattt tattttatta aatttaattt
   223801 tatttaattt tatttaattt tatttaaaaa atttatttta tttaatttta tttaatttaa
   223861 ttttatttaa ttttatttaa ttttatttaa aaaatttatt taattttatt ttatttaatt
   223921 ttattttatt taattaaatt taattttatt taatttaatt aaatttaatt ttataagttt
   223981 aatataataa gttcatttaa tttaattaaa ttttatttaa ttttatttaa taagtttaat
   224041 ataataattt tatttaattt aattttattt aattttattt aataagttta atataataat
   224101 tttatttaat tttatttaat tttatttaat tttatttaat tttatttaat ttaaaaaatt
   224161 aattttattt aatttaatta aatttaattt tatttaattt tattttattt aattttattt
   224221 aattttattt tatttaattt tattttataa gtttaatata ataagttcat ttaattaaat
   224281 ttaattttat ttaattttat ttaaaaaatt tatttaattt aattttattt aaaaaattaa
   224341 ttttatttaa tttaatttta ttttatttta ttttatttta tttaatttta tttaatttaa
   224401 aaaattaatt ttatttaatt taattttatt ttattttatt ttatttaatt ttatttaatt
   224461 taaaaaatta attttattta attaaattta attttattta attttatttt atttaatttt
   224521 attttatttt atttaattta aaaaattaat ttaattttat ttaatttaat ttaaaaaatt
   224581 aatttaattt tatttaattt aaaaaattaa tttaatttta tttaatttaa aaaattaatt
   224641 taatttaatt taaaaaatta atttaatttt atttaattta aaaaattaat ttaattttat
   224701 ttaattttat ttaaaaaatt tatttaaaaa atttatttaa ttttatttta tttaatttta
   224761 tttaatttta tttaattaaa tttaatttta ttttatttaa ttaaatttaa ttttatttaa
   224821 tttaatttta tttaatttaa ttttatttaa ttttatttaa aaaatttatt taattttatt
   224881 taatttaatt taattttatt ttatttaaaa aattaattta attttattta aaaaattaat
   224941 ttaattttat ttaattttat tttattttat ttaatttaaa aaattaattt tatttaattt
   225001 aattttaaat aattttattt aatttaaaaa attaatttaa tttaatttta tttaatttaa
   225061 aaaattaatt ttatttaatt taattttatt taatttaaaa aattaattta attttattta
   225121 attttattta atttaaaaaa ttaatttaat tttatttaat tttatttaat ttaattaaat
   225181 tttatttaat ttaaaaaatt aattttattt aatttaatta aattttattt aatttaaaaa
   225241 attaatttta tttaatttaa ttttatttaa tttaatttta tttaatttta aaagaatcaa
   225301 acaaacaaac aaataaaaat aaataaaaat aaataaaaat aaataaataa ataaaaataa
   225361 ataaataaaa ataaataaat aaataaataa aaataaataa ataaaaataa ataaaaataa
   225421 ataaataaaa ataaataaat aaaaataaat aaaaataaat aaaaataaat aaataaataa
   225481 aaataaataa ataaaaataa ataaataaga agtttatatg attcaatctt ttttattact
   225541 ttatttatga tattttatta aaaaaacatt tttttatatt ttttttaata ttttttttaa
   225601 taatatttta attttttttt attttatata ttttttttgt t
//
