# Supplementary material for: Plastomes of the green algae Hydrodictyon reticulatum and Pediastrum duplex (Sphaeropleales, Chlorophyceae)
Source: PeerJ. 2017 May 17;5:e3325. doi: 10.7717/peerj.3325 (PMC5437862; doi:10.7717/peerj.3325)
Supplement: Supplemental Information 2 [file peerj-05-3325-s002.txt]

LOCUS       Pediastrum_duple      232554 bp    DNA     circular UNA 22-FEB-2017
DEFINITION  Pediastrum duplex strain EL0201CT chloroplast, complete genome.
ACCESSION   KY114064
VERSION     urn.local...1402583021624.8
KEYWORDS    .
SOURCE      
  ORGANISM  Pediastrum duplex
            Eukaryota; Viridiplantae; Chlorophyta; Chlorophyceae;
            Sphaeropleales; Hydrodictyaceae; Pediastrum.
FEATURES             Location/Qualifiers
     misc_feature    1..94307
     CDS             709..2094
                     /gene="psbC"
                     /locus_tag="KQ36_cgp001"
                     /old_locus_tag="VU22_1"
                     /codon_start=1
                     /transl_table=11
                     /product="PSII 43 kDa protein"
                     /protein_id="YP_009238212.1"
     gene            709..2094
     CDS             4125..4475
                     /note="Geneious type: cds"
                     /gene="rpl20"
                     /locus_tag="KQ36_cgp002"
                     /old_locus_tag="VU22_2"
                     /codon_start=1
                     /transl_table=11
                     /product="ribosomal protein L20"
                     /protein_id="YP_009238213.1"
     gene            4125..4475
     CDS             4683..4793
                     /product="ribosomal protein L32"
     gene            4683..4793
     CDS             5791..8505
                     /note="Geneious type: cds"
                     /gene="rps2"
                     /locus_tag="KQ36_cgp010"
                     /old_locus_tag="VU22_10"
                     /codon_start=1
                     /transl_table=11
                     /product="ribosomal protein S2"
                     /protein_id="YP_009238220.1"
     gene            5791..8505
                     /note="expanded relative to Mesostigma 687"
     CDS             9645..9926
                     /note="Geneious type: cds"
                     /gene="infA"
                     /locus_tag="KQ36_cgp009"
                     /old_locus_tag="VU22_9"
                     /codon_start=1
                     /transl_table=11
                     /product="translational initiation factor 1"
                     /protein_id="YP_009238219.1"
     gene            9645..9926
                     /gene="infA"
                     /locus_tag="KQ36_cgp009"
                     /old_locus_tag="VU22_9"
     CDS             11055..12581
                     /note="Geneious type: cds"
                     /gene="psbB"
                     /locus_tag="KQ36_cgp008"
                     /old_locus_tag="VU22_8"
                     /codon_start=1
                     /transl_table=11
                     /product="CP47 chlorophyll apoprotein of photosystem II"
                     /protein_id="YP_009238218.1"
     gene            11055..12581
     CDS             13483..13578
                     /note="Geneious type: cds"
                     /gene="psbT"
                     /locus_tag="KQ36_cgp007"
                     /old_locus_tag="VU22_7"
                     /codon_start=1
                     /transl_table=11
                     /product="T protein of photosystem II"
                     /protein_id="YP_009238217.1"
     gene            13483..13578
     CDS             complement(14017..14151)
                     /note="Geneious type: cds"
                     /gene="psbN"
                     /locus_tag="KQ36_cgp006"
                     /old_locus_tag="VU22_6"
                     /codon_start=1
                     /transl_table=11
                     /product="N protein of photosystem II"
                     /protein_id="YP_009238216.1"
     gene            complement(14017..14151)
     CDS             14237..14491
                     /note="Geneious type: cds"
                     /gene="psbH"
                     /locus_tag="KQ36_cgp005"
                     /old_locus_tag="VU22_5"
                     /codon_start=1
                     /transl_table=11
                     /product="10 kDa phosphoprotein of photosystem II"
                     /protein_id="YP_009238215.1"
     gene            14237..14491
     CDS             15906..16046
                     /note="Geneious type: cds"
                     /gene="psbK"
                     /locus_tag="KQ36_cgp004"
                     /old_locus_tag="VU22_4"
                     /codon_start=1
                     /transl_table=11
                     /product="K protein of photosystem II"
                     /protein_id="YP_009238214.1"
     gene            15906..16046
     CDS             17045..18106
                     /note="Geneious type: cds"
                     /gene="psbA"
                     /locus_tag="KQ36_cgp011"
                     /old_locus_tag="VU22_12"
                     /codon_start=1
                     /transl_table=11
                     /product="D1 reaction center protein of photosystem II"
                     /protein_id="YP_009238221.1"
     gene            17045..18106
     CDS             19094..20077
                     /product="putative encoded protein"
     gene            19094..20077
     CDS             complement(22878..33638)
                     /product="cell division protein"
     gene            complement(22878..33638)
     tRNA            complement(34785..34857)
                     /gene="trnT(ugu)"
                     /locus_tag="KQ36_cgt001"
                     /old_locus_tag="VU22_14"
                     /product="tRNA-Thr"
     gene            complement(34785..34857)
     CDS             complement(35077..44715)
                     /product="RNA polymerase beta subunit"
     gene            complement(35077..44715)
     CDS             complement(45525..47588)
                     /note="Geneious type: cds"
                     /gene="rps3"
                     /locus_tag="KQ36_cgp069"
                     /old_locus_tag="VU22_16"
                     /codon_start=1
                     /transl_table=11
                     /product="ribosomal protein S3"
                     /protein_id="YP_009238224.1"
     gene            complement(45525..47588)
     CDS             complement(47987..48361)
                     /product="putative encoded protein"
     gene            complement(47987..48361)
     CDS             complement(50726..52300)
                     /product="photochlorophyllide reductase subunit N"
     gene            complement(50726..52300)
     CDS             complement(54833..56176)
                     /note="Geneious type: cds"
                     /gene="rpoBb"
                     /locus_tag="KQ36_cgp067"
                     /old_locus_tag="VU22_18"
                     /note="fragment b"
                     /codon_start=1
                     /transl_table=11
                     /product="RNA polymerase beta subunit"
                     /protein_id="YP_009238226.1"
     gene            complement(54833..56176)
     CDS             complement(56460..56915)
                     /product="putative encoded protein"
     gene            complement(56460..56915)
     CDS             complement(58308..60731)
                     /product="RNA polymerase beta subunit"
     gene            complement(58308..60731)
     CDS             63070..63204
                     /note="Geneious type: cds"
                     /gene="psbF"
                     /locus_tag="KQ36_cgp065"
                     /old_locus_tag="VU22_20"
                     /codon_start=1
                     /transl_table=11
                     /product="photosystem II protein VI"
                     /protein_id="YP_009238228.1"
     gene            63070..63204
     CDS             63975..64091
                     /note="Geneious type: cds"
                     /gene="psbL"
                     /locus_tag="KQ36_cgp064"
                     /old_locus_tag="VU22_21"
                     /codon_start=1
                     /transl_table=11
                     /product="photosystem II protein L"
                     /protein_id="YP_009238229.1"
     gene            63975..64091
     exon            65534..65567
     tRNA            order(65534..65567,65815..65864)
                     /product="tRNA-Leu"
                     /gene="trnL(uaa)"
     gene            65534..65864
     intron          65568..65814
     exon            65815..65864
     CDS             66273..66386
                     /note="Geneious type: cds"
                     /gene="petG"
                     /locus_tag="KQ36_cgp063"
                     /old_locus_tag="VU22_23"
                     /codon_start=1
                     /transl_table=11
                     /product="cytochrome b6/f complex subunit V"
                     /protein_id="YP_009238230.1"
     gene            66273..66386
     CDS             complement(66992..67384)
                     /note="Geneious type: cds"
                     /gene="rps12"
                     /locus_tag="KQ36_cgp062"
                     /old_locus_tag="VU22_24"
                     /codon_start=1
                     /transl_table=11
                     /product="ribosomal protein S12"
                     /protein_id="YP_009238231.1"
     gene            complement(66992..67384)
     CDS             complement(68135..68260)
                     /note="Geneious type: cds"
                     /gene="psaJ"
                     /locus_tag="KQ36_cgp061"
                     /old_locus_tag="VU22_25"
                     /codon_start=1
                     /transl_table=11
                     /product="photosystem I subunit IX"
                     /protein_id="YP_009238232.1"
     gene            complement(68135..68260)
     CDS             complement(69271..70002)
                     /note="Geneious type: cds"
                     /gene="atpI"
                     /locus_tag="KQ36_cgp060"
                     /old_locus_tag="VU22_26"
                     /codon_start=1
                     /transl_table=11
                     /product="ATP synthase CF0 A subunit"
                     /protein_id="YP_009238233.1"
     gene            complement(69271..70002)
     CDS             71375..71716
                     /product="putative encoded protein"
     gene            71375..71716
     CDS             complement(71966..72094)
                     /note="Geneious type: cds"
                     /gene="psbJ"
                     /locus_tag="KQ36_cgp059"
                     /old_locus_tag="VU22_27"
                     /codon_start=1
                     /transl_table=11
                     /product="photosystem II protein J"
                     /protein_id="YP_009238234.1"
     gene            complement(71966..72094)
     exon            complement(73406..73585)
                     /gene="psaA"
                     /locus_tag="KQ36_cgp058"
                     /old_locus_tag="VU22_28"
                     /number=2
     CDS             order(complement(199477..199565),complement(73406..73585),
                     complement(76632..78618))
                     /product="photosystem I P700 chlorophyll a apoprotein A1"
                     /gene="psaA"
     gene            order(complement(199477..199565),complement(73406..73585),
                     complement(76632..78618))
     CDS             complement(74365..75426)
                     /note="Geneious type: cds"
                     /gene="psbD"
                     /locus_tag="KQ36_cgp057"
                     /old_locus_tag="VU22_29"
                     /codon_start=1
                     /transl_table=11
                     /product="photosystem II protein D2"
                     /protein_id="YP_009238236.1"
     gene            complement(74365..75426)
     exon            complement(76632..78618)
                     /gene="psaA"
                     /locus_tag="KQ36_cgp058"
                     /old_locus_tag="VU22_28"
                     /number=3
     tRNA            complement(79149..79220)
                     /gene="trnN(guu)"
                     /locus_tag="KQ36_cgt004"
                     /old_locus_tag="VU22_33"
                     /product="tRNA-Asn"
     gene            complement(79149..79220)
     CDS             complement(79674..79772)
                     /note="Geneious type: cds"
                     /gene="petL"
                     /locus_tag="KQ36_cgp055"
                     /old_locus_tag="VU22_32"
                     /codon_start=1
                     /transl_table=11
                     /product="subunit VI of cytochrome b6/f complex"
                     /protein_id="YP_009238238.1"
     gene            complement(79674..79772)
     CDS             complement(79934..80179)
                     /note="Geneious type: cds"
                     /gene="psaC"
                     /locus_tag="KQ36_cgp056"
                     /old_locus_tag="VU22_31"
                     /codon_start=1
                     /transl_table=11
                     /product="subunit VII of photosystem I"
                     /protein_id="YP_009238237.1"
     gene            complement(79934..80179)
     tRNA            complement(80743..80816)
                     /gene="trnMf(cau)"
                     /locus_tag="KQ36_cgt003"
                     /old_locus_tag="VU22_30"
                     /product="tRNA-Met"
     gene            complement(80743..80816)
     CDS             81650..83503
                     /product="protochlorophyllide reductase subunit B"
                     /gene="chlB"
     gene            81650..83503
     CDS             83579..83680
                     /note="Geneious type: cds"
                     /gene="ycf12"
                     /locus_tag="KQ36_cgp053"
                     /old_locus_tag="VU22_35"
                     /codon_start=1
                     /transl_table=11
                     /product="hypothetical chloroplast protein RF12"
                     /protein_id="YP_009238240.1"
                     /note="Geneious type: CDS"
     gene            83579..83680
     tRNA            84202..84273
                     /gene="trnK(uuu)"
                     /locus_tag="KQ36_cgt005"
                     /old_locus_tag="VU22_36"
                     /product="tRNA-Lys"
     gene            84202..84273
     tRNA            84469..84540
                     /gene="trnH(gug)"
                     /locus_tag="KQ36_cgt006"
                     /old_locus_tag="VU22_37"
                     /product="tRNA-His"
     gene            84469..84540
     tRNA            complement(85913..85999)
                     /gene="trnS(uga)"
                     /locus_tag="KQ36_cgt007"
                     /old_locus_tag="VU22_38"
                     /product="tRNA-Ser"
     gene            complement(85913..85999)
     CDS             complement(86213..86623)
                     /note="Geneious type: cds"
                     /gene="atpE"
                     /locus_tag="KQ36_cgp052"
                     /old_locus_tag="VU22_39"
                     /codon_start=1
                     /transl_table=11
                     /product="ATP synthase CF1 epsilon subunit"
                     /protein_id="YP_009238241.1"
     gene            complement(86213..86623)
     CDS             complement(87332..87835)
                     /note="Geneious type: cds"
                     /gene="rps7"
                     /locus_tag="KQ36_cgp051"
                     /old_locus_tag="VU22_40"
                     /codon_start=1
                     /transl_table=11
                     /product="ribosomal protein S7"
                     /protein_id="YP_009238242.1"
     gene            complement(87332..87835)
     tRNA            complement(87927..88000)
                     /gene="trnD(guc)"
                     /locus_tag="KQ36_cgt008"
                     /old_locus_tag="VU22_41"
                     /product="tRNA-Asp"
     gene            complement(87927..88000)
     CDS             complement(89138..89497)
                     /product="putative encoded protein"
     gene            complement(89138..89497)
     CDS             complement(89592..89984)
                     /note="Geneious type: cds"
                     /gene="rps11"
                     /locus_tag="KQ36_cgp050"
                     /old_locus_tag="VU22_42"
                     /codon_start=1
                     /transl_table=11
                     /product="ribosomal protein S11"
                     /protein_id="YP_009238243.1"
     gene            complement(89592..89984)
     tRNA            complement(90320..90402)
                     /gene="trnY(gua)"
                     /locus_tag="KQ36_cgt009"
                     /old_locus_tag="VU22_43"
                     /product="tRNA-Tyr"
     gene            complement(90320..90402)
     CDS             complement(90889..92316)
                     /note="Geneious type: cds"
                     /gene="rbcL"
                     /locus_tag="KQ36_cgp049"
                     /old_locus_tag="VU22_44"
                     /codon_start=1
                     /transl_table=11
                     /product="ribulose-1,5-bisphosphate carboxylase/oxygenase
                     large subunit"
                     /protein_id="YP_009238244.1"
     gene            complement(90889..92316)
     CDS             complement(92925..93473)
                     /note="Geneious type: cds"
                     /gene="atpF"
                     /locus_tag="KQ36_cgp048"
                     /old_locus_tag="VU22_45"
                     /codon_start=1
                     /transl_table=11
                     /product="ATP synthase CF0 B subunit"
                     /protein_id="YP_009238245.1"
     gene            complement(92925..93473)
     repeat_region   94308..114137
     CDS             complement(94699..94947)
                     /note="Geneious type: cds"
                     /gene="atpH"
                     /locus_tag="KQ36_cgp047"
                     /old_locus_tag="VU22_46"
                     /codon_start=1
                     /transl_table=11
                     /product="ATP synthase CF0 C subunit"
                     /protein_id="YP_009238246.1"
     gene            complement(94699..94947)
     CDS             95055..95444
                     /product="putative encoded protein"
     gene            95055..95444
     rRNA            99446..100979
                     /product="small subunit ribosomal RNA"
     gene            99446..100979
     tRNA            101280..101353
                     /gene="trnI(gau)"
                     /locus_tag="KQ36_cgt010"
                     /old_locus_tag="VU22_48"
                     /product="tRNA-Ile"
     gene            101280..101353
     tRNA            101732..101804
                     /gene="trnA(ugc)"
                     /locus_tag="KQ36_cgt011"
                     /old_locus_tag="VU22_49"
                     /product="tRNA-Ala"
     gene            101732..101804
     rRNA            order(102074..103245,104855..105805,106902..107415,
                     108356..108364,111020..111457)
                     /product="large subunit ribosomal RNA"
     exon            102074..103245
     gene            102074..111457
     intron          103246..104854
     CDS             103683..104237
                     /product="putative site-specific DNA endonuclease"
     gene            103683..104237
     CDS             104278..104838
                     /product="putative site-specific DNA endonuclease"
     gene            104278..104838
     exon            104855..105805
     intron          105806..106901
     CDS             106299..106814
                     /product="LAGLIDADG endonuclease (pfam00961)"
     gene            106299..106814
     exon            106902..107415
     intron          107416..108355
     exon            108356..108364
     intron          108365..111019
     CDS             108960..109325
                     /product="putative encoded protein"
     gene            108960..109325
     CDS             109564..110025
                     /product="putative encoded protein"
     gene            109564..110025
     CDS             110042..110869
     gene            110042..110869
     exon            111020..111457
     rRNA            111698..111821
                     /product="5S ribosomal RNA"
     gene            111698..111821
     tRNA            112474..112562
                     /gene="trnS(gcu)"
                     /locus_tag="KQ36_cgt012"
                     /old_locus_tag="VU22_52"
                     /product="tRNA-Ser"
     gene            112474..112562
     CDS             complement(112719..113324)
                     /product="putative encoded protein"
     gene            complement(112719..113324)
     CDS             complement(113688..114011)
                     /product="putative encoded protein"
     gene            complement(113688..114011)
     misc_feature    114138..212724
     CDS             114469..114888
                     /note="Geneious type: cds"
                     /gene="rpl23"
                     /locus_tag="KQ36_cgp039"
                     /old_locus_tag="VU22_61"
                     /codon_start=1
                     /transl_table=11
                     /product="ribosomal protein L23"
                     /protein_id="YP_009238254.1"
     gene            114469..114888
     CDS             115011..115442
                     /product="putative encoded protein"
     gene            115011..115442
     CDS             116126..116959
                     /note="Geneious type: cds"
                     /gene="rpl2"
                     /locus_tag="KQ36_cgp040"
                     /old_locus_tag="VU22_60"
                     /codon_start=1
                     /transl_table=11
                     /product="ribosomal protein L2"
                     /protein_id="YP_009238253.1"
     gene            116126..116959
     CDS             117939..118223
                     /note="Geneious type: cds"
                     /gene="rps19"
                     /locus_tag="KQ36_cgp041"
                     /old_locus_tag="VU22_59"
                     /codon_start=1
                     /transl_table=11
                     /product="ribosomal protein S19"
                     /protein_id="YP_009238252.1"
     gene            117939..118223
     CDS             119179..119451
                     /gene="rps14"
                     /locus_tag="KQ36_cgp042"
                     /old_locus_tag="VU22_58"
                     /codon_start=1
                     /transl_table=11
                     /product="ribosomal protein S14"
                     /protein_id="YP_009238251.1"
     gene            119179..119451
     CDS             complement(120031..120525)
                     /product="putative encoded protein"
     gene            complement(120031..120525)
     tRNA            121192..121264
                     /gene="trnG(ucc)"
                     /locus_tag="KQ36_cgt013"
                     /old_locus_tag="VU22_57"
                     /product="tRNA-Gly"
     gene            121192..121264
     CDS             121918..123441
                     /note="Geneious type: cds"
                     /gene="atpA"
                     /locus_tag="KQ36_cgp043"
                     /old_locus_tag="VU22_56"
                     /codon_start=1
                     /transl_table=11
                     /product="CF1 alpha subunit of ATP synthase"
                     /protein_id="YP_009238250.1"
     gene            121918..123441
     CDS             123628..123744
                     /note="Geneious type: cds"
                     /gene="psbI"
                     /locus_tag="KQ36_cgp044"
                     /old_locus_tag="VU22_55"
                     /codon_start=1
                     /transl_table=11
                     /product="I polypeptide of photosystem II"
                     /protein_id="YP_009238249.1"
     gene            123628..123744
     CDS             124352..124708
                     /note="Geneious type: cds"
                     /product="putative encoded protein"
                     /note="Geneious type: CDS"
     gene            124352..124708
     CDS             125427..127061
                     /product="chloroplast envelope membrane protein"
     gene            125427..127061
     CDS             128444..128839
                     /note="Geneious type: cds"
                     /gene="rpl12"
                     /locus_tag="KQ36_cgp046"
                     /old_locus_tag="VU22_53"
                     /codon_start=1
                     /transl_table=11
                     /product="ribosomal protein L12"
                     /protein_id="YP_009238247.1"
     gene            128444..128839
     tRNA            129102..129173
                     /gene="trnF(gaa)"
                     /locus_tag="KQ36_cgt014"
                     /old_locus_tag="VU22_62"
                     /product="tRNA-Phe"
     gene            129102..129173
     tRNA            130196..130268
                     /gene="trnE(uuc)"
                     /locus_tag="KQ36_cgt015; KQ36_cgt022"
                     /old_locus_tag="VU22_63; VU22_81"
                     /product="tRNA-Glu"
     gene            130196..130268
     exon            131696..133467
     CDS             order(131696..133467,134392..134827)
                     /product="P700 apoprotein A2 of photosystem I"
     gene            131696..134827
     intron          133468..134391
     exon            134392..134827
     CDS             136198..137256
                     /product="heme attachment to plastid cytochrome c"
     gene            136198..137256
     CDS             complement(137422..137733)
                     /product="putative encoded protein"
     gene            complement(137422..137733)
     CDS             138584..138772
                     /gene="psbZ"
                     /locus_tag="KQ36_cgp030"
                     /old_locus_tag="VU22_78"
                     /codon_start=1
                     /transl_table=11
                     /product="Z protein of photosystem II"
                     /protein_id="YP_009238263.1"
     gene            138584..138772
     CDS             138786..139184
                     /product="putative encoded protein"
     gene            138786..139184
     CDS             139571..139678
                     /note="Geneious type: cds"
                     /gene="psbM"
                     /locus_tag="KQ36_cgp031"
                     /old_locus_tag="VU22_77"
                     /codon_start=1
                     /transl_table=11
                     /product="M protein of photosystem II"
                     /protein_id="YP_009238262.1"
     gene            139571..139678
     tRNA            140565..140638
                     /gene="trnR(acg)"
                     /locus_tag="KQ36_cgt021"
                     /old_locus_tag="VU22_76"
                     /product="tRNA-Arg"
     gene            140565..140638
     CDS             141638..142936
                     /product="replication-associated protein [McMurdo Ice
                     Shelf pond-associated circular DNA virus-8] "
     gene            141638..142936
     CDS             142962..143864
     gene            142962..143864
     tRNA            144572..144645
                     /gene="trnP(ugg)"
                     /locus_tag="KQ36_cgt020"
                     /old_locus_tag="VU22_75"
                     /product="tRNA-Pro"
     gene            144572..144645
     exon            145196..145717
     CDS             order(145196..145717,149553..150203,154462..154734)
                     /product="CF1 beta subunit of ATP synthase"
     gene            145196..154734
     intron          145718..149552
     CDS             146398..148641
                     /product="RT_G2_intron: Reverse transcriptases (RTs) with
                     group II intron origin.(cd01651)"
     gene            146398..148641
     CDS             148883..149320
                     /product="putative reverse transcriptase, intron maturase
                     and HNH endonuclease"
     gene            148883..149320
     exon            149553..150203
     intron          150204..154461
     CDS             150944..153508
                     /product="Reverse transcriptases (RTs) with group II
                     intron origin (cd01651); Type II intron maturase
                     (pfam01348)"
     gene            150944..153508
     CDS             153527..154339
                     /product="putative encoded protein"
     gene            153527..154339
     exon            154462..154734
     CDS             155866..157122
                     /note="Geneious type: cds"
                     /gene="tufA"
                     /locus_tag="KQ36_cgp036"
                     /old_locus_tag="VU22_67"
                     /codon_start=1
                     /transl_table=11
                     /product="translational elongation factor Tu"
                     /protein_id="YP_009238257.1"
                     /note="Geneious type: CDS"
     gene            155866..157122
     tRNA            158916..158988
                     /gene="trnV(uac)"
                     /locus_tag="KQ36_cgt017"
                     /old_locus_tag="VU22_68"
                     /product="tRNA-Val"
     gene            158916..158988
     tRNA            159424..159495
                     /gene="trnQ(uug)"
                     /locus_tag="KQ36_cgt018"
                     /old_locus_tag="VU22_69"
                     /product="tRNA-Gln"
     gene            159424..159495
     CDS             159509..159871
                     /product="putative encoded protein"
     gene            159509..159871
     CDS             complement(159934..160317)
                     /product="putative encoded protein"
     gene            complement(159934..160317)
     CDS             161128..166755
                     /product="beta subunit of RNA polymerase"
     gene            161128..166755
     tRNA            complement(167508..167580)
                     /gene="trnI(cau)"
                     /locus_tag="KQ36_cgt019"
                     /old_locus_tag="VU22_71"
                     /product="tRNA-Ile"
     gene            complement(167508..167580)
     CDS             167748..168089
                     /product="putative encoded protein"
     gene            167748..168089
     CDS             complement(168273..168920)
                     /note="Geneious type: cds"
                     /gene="petB"
                     /locus_tag="KQ36_cgp034"
                     /old_locus_tag="VU22_72"
                     /codon_start=1
                     /transl_table=11
                     /product="apocytochrome b6 of cytochrome b6/f complex"
                     /protein_id="YP_009238259.1"
     gene            complement(168273..168920)
     CDS             complement(169904..170329)
                     /note="Geneious type: cds"
                     /gene="rps18"
                     /locus_tag="KQ36_cgp033"
                     /old_locus_tag="VU22_73"
                     /codon_start=1
                     /transl_table=11
                     /product="ribosomal protein S18"
                     /protein_id="YP_009238260.1"
     gene            complement(169904..170329)
     CDS             complement(172278..173978)
                     /product="proteolytic subunit 2 of clp protease"
     gene            complement(172278..173978)
     tRNA            complement(174850..174931)
                     /gene="trnL(uag)"
                     /locus_tag="KQ36_cgt016"
                     /old_locus_tag="VU22_65"
                     /product="tRNA-Leu"
     gene            complement(174850..174931)
     CDS             complement(175614..176375)
                     /note="Geneious type: cds"
                     /gene="rps4"
                     /locus_tag="KQ36_cgp038"
                     /old_locus_tag="VU22_64"
                     /codon_start=1
                     /transl_table=11
                     /product="ribosomal protein S4"
                     /protein_id="YP_009238255.1"
     gene            complement(175614..176375)
     tRNA            complement(176661..176733)
                     /gene="trnE(uuc)"
                     /locus_tag="KQ36_cgt015; KQ36_cgt022"
                     /old_locus_tag="VU22_63; VU22_81"
                     /product="tRNA-Glu"
     gene            complement(176661..176733)
     tRNA            177060..177132
                     /gene="trnW(cca)"
                     /locus_tag="KQ36_cgt023"
                     /old_locus_tag="VU22_82"
                     /product="tRNA-Trp"
     gene            177060..177132
     CDS             complement(177848..179380)
                     /product="alpha subunit of RNA polymerase"
     gene            complement(177848..179380)
     tRNA            complement(180274..180347)
                     /gene="trnMe(cau)"
                     /locus_tag="KQ36_cgt025"
                     /old_locus_tag="VU22_85"
                     /product="tRNA-Met"
     gene            complement(180274..180347)
     tRNA            complement(180754..180825)
                     /gene="trnR(ucu)"
                     /locus_tag="KQ36_cgt026"
                     /old_locus_tag="VU22_86"
                     /product="tRNA-Arg"
     gene            complement(180754..180825)
     CDS             complement(181110..181592)
                     /note="Geneious type: cds"
                     /gene="petD"
                     /locus_tag="KQ36_cgp026"
                     /old_locus_tag="VU22_87"
                     /codon_start=1
                     /transl_table=11
                     /product="subunit IV of cytochrome b6/f complex"
                     /protein_id="YP_009238267.1"
     gene            complement(181110..181592)
     CDS             complement(183767..184717)
                     /note="Geneious type: cds"
                     /gene="petA"
                     /locus_tag="KQ36_cgp025"
                     /old_locus_tag="VU22_88"
                     /codon_start=1
                     /transl_table=11
                     /product="apocytochrome f of cytochrome b6/f complex"
                     /protein_id="YP_009238268.1"
     gene            complement(183767..184717)
     CDS             complement(185454..185777)
                     /product="putative encoded protein"
     gene            complement(185454..185777)
     CDS             complement(186056..186169)
                     /note="Geneious type: cds"
                     /gene="rpl36"
                     /locus_tag="KQ36_cgp024"
                     /old_locus_tag="VU22_89"
                     /codon_start=1
                     /transl_table=11
                     /product="ribosomal protein L36"
                     /protein_id="YP_009238269.1"
                     /note="Geneious type: CDS"
     gene            complement(186056..186169)
     CDS             complement(186530..187471)
                     /note="Geneious type: cds"
                     /gene="chlL"
                     /locus_tag="KQ36_cgp023"
                     /old_locus_tag="VU22_90"
                     /codon_start=1
                     /transl_table=11
                     /product="ATP-binding subunit of protochlorophyllide
                     reductase"
                     /protein_id="YP_009238270.1"
     gene            complement(186530..187471)
     CDS             complement(187568..187888)
                     /product="putative encoded protein"
     gene            complement(187568..187888)
     CDS             complement(187907..188419)
                     /note="Geneious type: cds"
                     /gene="ycf3"
                     /locus_tag="KQ36_cgp022"
                     /old_locus_tag="VU22_91"
                     /codon_start=1
                     /transl_table=11
                     /product="hypothetical chloroplast protein RF3"
                     /protein_id="YP_009238271.1"
                     /note="Geneious type: CDS"
     gene            complement(187907..188419)
     CDS             complement(189613..190200)
                     /note="Geneious type: cds"
                     /gene="ycf4"
                     /locus_tag="KQ36_cgp021"
                     /old_locus_tag="VU22_92"
                     /codon_start=1
                     /transl_table=11
                     /product="hypothetical chloroplast protein RF4"
                     /protein_id="YP_009238272.1"
                     /note="Geneious type: CDS"
     gene            complement(189613..190200)
     CDS             complement(191306..191806)
                     /product="ribosomal protein S9"
     gene            complement(191306..191806)
     CDS             complement(193123..193371)
                     /note="Geneious type: cds"
                     /gene="psbE"
                     /locus_tag="KQ36_cgp019"
                     /old_locus_tag="VU22_94"
                     /codon_start=1
                     /transl_table=11
                     /product="cytochrome b559 aplpha subunit of photosystem
                     II"
                     /protein_id="YP_009238274.1"
     gene            complement(193123..193371)
     CDS             193480..193779
                     /product="putative encoded protein"
     gene            193480..193779
     CDS             complement(193765..199224)
                     /product="Group II intron, maturase-specific domain
                     (pfam08388); Rft protein (pfam04506)"
     gene            complement(193765..199224)
     exon            complement(199477..199565)
                     /gene="psaA"
                     /locus_tag="KQ36_cgp058"
                     /old_locus_tag="VU22_28"
                     /number=1
     CDS             complement(200327..200737)
                     /note="Geneious type: cds"
                     /gene="rps8"
                     /locus_tag="KQ36_cgp018"
                     /old_locus_tag="VU22_95"
                     /codon_start=1
                     /transl_table=11
                     /product="ribosomal protein S8"
                     /protein_id="YP_009238275.1"
     gene            complement(200327..200737)
     CDS             complement(201570..202112)
                     /note="Geneious type: cds"
                     /gene="rpl5"
                     /locus_tag="KQ36_cgp017"
                     /old_locus_tag="VU22_96"
                     /codon_start=1
                     /transl_table=11
                     /product="ribosomal protein L5"
                     /protein_id="YP_009238276.1"
     gene            complement(201570..202112)
     CDS             complement(203356..203721)
                     /note="Geneious type: cds"
                     /gene="rpl14"
                     /locus_tag="KQ36_cgp016"
                     /old_locus_tag="VU22_97"
                     /codon_start=1
                     /transl_table=11
                     /product="ribosomal protein L14"
                     /protein_id="YP_009238277.1"
     gene            complement(203356..203721)
     CDS             complement(204090..204503)
                     /note="Geneious type: cds"
                     /gene="rpl16"
                     /locus_tag="KQ36_cgp015"
                     /old_locus_tag="VU22_98"
                     /codon_start=1
                     /transl_table=11
                     /product="ribosomal protein L16"
                     /protein_id="YP_009238278.1"
     gene            complement(204090..204503)
     tRNA            complement(204724..204795)
                     /gene="trnC(gca)"
                     /locus_tag="KQ36_cgt027"
                     /old_locus_tag="VU22_99"
                     /product="tRNA-Cys"
     gene            complement(204724..204795)
     CDS             complement(205334..212569)
                     /product="hypothetical chloroplast protein RF1"
                     /gene="ycf1"
     gene            complement(205334..212569)
     repeat_region   complement(212725..232554)
     CDS             212851..213174
                     /product="putative encoded protein"
     gene            212851..213174
     CDS             213538..214143
                     /product="putative encoded protein"
     gene            213538..214143
     tRNA            complement(214300..214388)
                     /gene="trnS(gcu)"
                     /locus_tag="KQ36_cgt012"
                     /old_locus_tag="VU22_52"
                     /product="tRNA-Ser"
     gene            complement(214300..214388)
     rRNA            complement(215041..215164)
                     /product="5S ribosomal RNA"
     gene            complement(215041..215164)
     rRNA            order(complement(223617..224788),
                     complement(221057..222007),complement(219447..219960),
                     complement(218498..218506),complement(215405..215842))
                     /product="large subunit ribosomal RNA"
     exon            complement(215405..215842)
     gene            complement(215405..224788)
     intron          complement(215843..218497)
     CDS             complement(215993..216820)
     gene            complement(215993..216820)
     CDS             complement(216837..217298)
                     /product="putative encoded protein"
     gene            complement(216837..217298)
     CDS             complement(217537..217902)
                     /product="putative encoded protein"
     gene            complement(217537..217902)
     exon            complement(218498..218506)
     intron          complement(218507..219446)
     exon            complement(219447..219960)
     intron          complement(219961..221056)
     CDS             complement(220048..220563)
                     /product="LAGLIDADG endonuclease (pfam00961)"
     gene            complement(220048..220563)
     exon            complement(221057..222007)
     intron          complement(222008..223616)
     CDS             complement(222024..222584)
                     /product="putative site-specific DNA endonuclease"
     gene            complement(222024..222584)
     CDS             complement(222625..223179)
                     /product="putative site-specific DNA endonuclease"
     gene            complement(222625..223179)
     exon            complement(223617..224788)
     tRNA            complement(225058..225130)
                     /gene="trnA(ugc)"
                     /locus_tag="KQ36_cgt011"
                     /old_locus_tag="VU22_49"
                     /product="tRNA-Ala"
     gene            complement(225058..225130)
     tRNA            complement(225509..225582)
                     /gene="trnI(gau)"
                     /locus_tag="KQ36_cgt010"
                     /old_locus_tag="VU22_48"
                     /product="tRNA-Ile"
     gene            complement(225509..225582)
     rRNA            complement(225883..227416)
                     /product="small subunit ribosomal RNA"
     gene            complement(225883..227416)
     CDS             complement(231418..231807)
                     /product="putative encoded protein"
     gene            complement(231418..231807)
     CDS             231915..232163
                     /note="Geneious type: cds"
                     /gene="atpH"
                     /locus_tag="KQ36_cgp047"
                     /old_locus_tag="VU22_46"
                     /codon_start=1
                     /transl_table=11
                     /product="ATP synthase CF0 C subunit"
                     /protein_id="YP_009238246.1"
     gene            231915..232163
ORIGIN      
        1 aaattaaatt tttttgttat aatataacat aattaaacat tttatttttt ataaaaaaaa
       61 taaaaaatat ataattatat tatatatata taaaataatc atttatatat atataataat
      121 catttatata tataacaaaa aaatgaaccc attattttat tttctatatt taataatata
      181 aaaaattaat aataatatat atatatatac tttaatgcta atggtttaaa aaatatgctt
      241 aagatcatgt gattttaaaa atctattcta aaataattgt ataataatac agattttttt
      301 tattttaatt acctcactcc ttttacttcg gttgcacaag cacgtcagtg aagccaaaga
      361 ggcgaagaaa aattaagctt attttatgat atttttaata caattttaat aaaaattaaa
      421 ataaaaaata aaagaaaaaa tttaataatc aaaattttta atttctttgt ttttattctt
      481 ttatttcaat ttgctccttt gcggagctga agaataaaaa agaataaaaa atacataaat
      541 taaagattta tatttttctc aactacttca ctttagcttc gccaaagtga gggctttaat
      601 tttatttgag ccacatagcg gagaaataag atcaattatt ttttttttat tttagattag
      661 aaaataactc tgttttaaat ctttcaaatt taatggaggt atttcaccgt ggaaacactg
      721 tttaatggaa ctctaacagt tggaggtcgt gaccaagaat caacaggttt tgcttggtgg
      781 gcaggtaatg ctcgactaat taacctttca ggaaaactat taggagctca cgtagcacat
      841 gctggtttaa tcgttttctg ggctggtgct atgaacttat ttgaagtagc acactttgtt
      901 ccagaaaaac caatgtatga acaaggttta atcttattac cacatttagc aactctaggt
      961 tatggagtag gtcctggggg ggaagtaatt gatacattcc cttattttgt atcaggtgtt
     1021 ttacacttaa tttcttcagc agttttaggt tttggaggtg tttatcactc tctaattgga
     1081 ccagaaactt tagaagaatc attcccattc tttggttatg tatttaagga taaaaacaaa
     1141 atgactaaca ttttaggata tcacctaatt attttaggac ttggtgcttg gttattagta
     1201 tggaaagcta tgtactttgg gggagtttat gatacatggg ctccaggtgg tggagatgta
     1261 cgtgtaatta caaacccaac aacaagtgct ggtattatct ttggatactt attaagatct
     1321 ccatttggtg gagatggttg gattgtaagt gtagataata tggaagatat cattggaggt
     1381 cacatttgga ttggtacttt agaaatcctt ggtggattat ggcatattta tacaacacca
     1441 tggccttggg cacgtcgtgc ttttgtttgg tctggagaag catatttatc ttacagttta
     1501 ggagcaatag cattaatggg attcatcgct tgttgtatgt cttggtttaa caacacagca
     1561 tacccaagtg aattctacgg gccaacaggt cctgaagcat ctcaatctca agcatttact
     1621 ttcctagttc gtgaccaacg tttaggagca aacgttgcat ctgcacaagg tccaacaggg
     1681 ttaggtaaat atttaatgcg ttctccaact ggagaaatca tctttggagg tgaaacaatg
     1741 cgtttctggg atttccgtgg tccatggtta gagccattac gtggtccaaa tggtttagat
     1801 ttaaacaaat taaaaaatga tattcaacct tggcaagaac gtcgtgcagc agaatacatg
     1861 acgcatgctc ctttaggttc attaaactca gtaggaggtg tagcaacaga aattaatgct
     1921 gttaacttcg tatctcctcg tagttggtta gcaacttcac actttgtttt aggtttcttc
     1981 ttctttgttg gtcatttatg gcatgcagga agagctcgtg cggcagcagc tggttttgaa
     2041 aaaggaattg accgtttaga cgaaccagtt ctttcaatga gacctttaga ttaatttttt
     2101 ttattattgt tataatgaag ttttattttt gccatttttt ctttgctctt cggttacacg
     2161 ttggctcaac tattcactcc ttcgcctctt cagcgaagcc aagccttccg ctcggtttcc
     2221 ttcgcatcgg cttccttcgc ctcggctccg ccgaagcgaa agaagcgaaa gaagcgaagc
     2281 ggaaggctac gcccaagcga aagaagcggc tgcgaagaca cgcgaccgaa gcaaaggctg
     2341 cgaagaagca aaggctcttt ttttttttgg tttttggaat caaagaaaaa agcgaaacaa
     2401 atgtcaaata aaaagttcat tataacaata ataacttcac ttcatttcat aaagttacag
     2461 aaatataaat atatttataa aaaattacgc aaaacttctc taaattttat taactcaata
     2521 aaaaaactta atattaaatt tttaaatttt tatatttgtt atcgttttgc tttcgcttcg
     2581 tctcagcctt tcacttcttc tttcgcgtag cgattcggct tcgccgaagc aaagaaccga
     2641 agcacaagca cgtcatttct tcagcgaagc tgacacaaca aagaggcgaa gtgcttcgac
     2701 tgctttcgct tcagcggaac caaggcgaag acaggcgacc aaataagcag cttatcactt
     2761 ctttgcatga atgcttcgga tcagctttgc tcaagcacaa gcgcgttgtt tcggcgaagc
     2821 caaagcacaa acccaccgaa gacaagcttt ggtgaagcac cgatgtgaag aatagagtga
     2881 taaaaataaa tatagccgct atgtggattt cagtatcaga tgtatagaaa taatgttaca
     2941 cagtctcata ataaataaga tttattataa ctcttaaata ttgcaatttt tttcataatt
     3001 tagttatttt ttttaaactt aagtctaatt tttttattcg cggagcgagc aaaaaaaatt
     3061 tttataagat attaagaagt aaaatttata acaaaaaata ttaaaaattt caaaaaaaaa
     3121 agtaaatttt ttcaaaaact tttaataaat tcatatttaa attttttttt tgatttttta
     3181 cctttggatt ctttatactt tttttatgct tttacaaaac caaaaatttt agattttaaa
     3241 tactttactt tttacaattg tgcttagtaa gtgaaaaaaa gtagtagaat tttgctttgc
     3301 tccttcgctt cgatcacgca agtgcaccta agtgaaagat tgaagcactt ttttaaaagt
     3361 gaagtaataa atatagtgaa agaataataa ataaactatt gctaccgctt cttgctcctt
     3421 tgcttcaatt ccttcacttc ttctcgcctc agtgtttcga tttcttttgc ttctcgcatc
     3481 ggctacgccg aagtgaaggc ttctttcact tcggttctct tcttcgcctc ggctccgccg
     3541 atgcgaagga agccaatgca aagagccttc cacttcggct tccttcgcat cggcggagcc
     3601 gaaacgaaag aagcggctgc aaagaagcaa agagccaagg caaagaagta gaagttcagc
     3661 ttttcgctac ttcagcgaag ccaaagaacc aaagcgaaga accgaagcga aagaaccaaa
     3721 gcaaagatgc acgactaaag caacgcaaag aaaccgaagt gataggcaaa gaagcaatca
     3781 aaagatgaag tgattcgctc atagagcgaa ggcatctgtt tctccgcttc gcttcggttc
     3841 tttggcttcg ccgaagtagc gaagagccaa agcgcacttc cttttgcttt ggttcttcgc
     3901 ttcaacagag ccttctgctg cgaggctgcg aagaactgaa gagccttctg cttcttcgca
     3961 tcggctccat tcgcagccgc gaagtggaag gctacgccga agcgaaagaa gcgaaggcgc
     4021 gaaagaagcg aaggaagctg atgcaaaagg aagctgaagt gaggcaaaga gaatcttttt
     4081 tgatattatt aagaaaatac agttaaaaac acatctaaaa aataatgact cgagtaaaac
     4141 gtgggaatgt gtctagaaaa agacacaaaa aagttttaaa aatgacaaaa ggatttcgtg
     4201 gggcagcttc tttattattt cgtactgcaa atcaacagaa tatgaaagct ttacgttatt
     4261 catatattgg tagacgtaaa aagaaaagag attttcgtcg cctttggatt gcacgtgtaa
     4321 atgcagcaac acgacgttat ggaatgaatt atagtgaatt tatgaataat cttaaaaatt
     4381 ctacaattca attaaatcgc aaagttttag cacaattatc aatttgtgat ccagaagctt
     4441 ttctacaaat tgttttaaaa attcaaaaag tttaaatata ctttttatta tttttttatt
     4501 tttctagtaa gagaagcctt gagatttaaa aaaatcaacc aaggttttga agccgagatt
     4561 taaataaata ttaatattat cactccttcg ctttggtcgc acaagtacac caaggcaaag
     4621 aagaaaatct taggttaaca aaaacgcaca tctaaatcaa aaaaaaatat tcgaaaaaat
     4681 gtatggaaac aaaaagtaat ggcaaaagca aatcaagctt tattcttagc aaaatatatt
     4741 ttagaaacag attcttctat tcaaaatact gctgcttcag cagagcaaaa tgactccact
     4801 aaaaaaaata caaatgaata attttgtttt ctaactcaat tgcaaataag taatataatt
     4861 acttatttgc aattgagtta gaaaacaaaa atcactaaaa ataaaaataa agaaaatatc
     4921 aaccatactc tacttacctt tttaagttta taaaatatat atatacattt atttattata
     4981 agatttattt ttattatatt tttattataa ggtttaatta ttttttatat aaataaagga
     5041 aaaaagaatg gaatttttta aatcaatcca ttttgtttcc aatgtctttt cactacactt
     5101 cttagtttct tctatacttt cttgcttctt cttcagcttt gttgagcctt cactttttct
     5161 ttgcttttga ggaaccagag acactcacac ttctgctttg attctttcac tttgattctt
     5221 tcactttggt tcttcagttc actttgcttg gcttctttgc atcttcagct ttgctgatgc
     5281 acttgcactt ctttcacatc agtcatgcaa gcacatcagc aaagctgaag atgcaaagaa
     5341 gctgaagtat caaaaagcca agcttaagag ccaattgaag aaacaaagag ctaatgcaaa
     5401 aaacacccca aagcaccaaa gatgtgaagc agaagctcag gagtaaagaa gaaagagcaa
     5461 agaagaagtg aaggcaacaa gtataaagat gattaacaaa atattttaaa agtaattaac
     5521 atgcttttat ttgatttgct tcggcgatgc caagcaaaag aagccttcca cacgcgaagc
     5581 aaagaagcag cagcaaagca agatgcaaaa taagctgaaa caccaatcca gttcgaaaaa
     5641 aaaagaaaaa aattatattt ttttaaattt ttgttataat aaataatata atttactttt
     5701 ttatattata aaataatatt tagaaaaaaa tcataaattt atctcagaaa gaaaattttt
     5761 agaaaaaaaa ataaaaatat aattttttgt atgcaaacaa attacaaaca acgttttact
     5821 aatgaaaata gtaatggaag aaaattatct tcaaaaatca aaattggaga ttttttgtca
     5881 ttaaaaatta atgctttagg tccaaaaaaa attggattag ttgaattaaa taatggttta
     5941 actcttttag taccaaatac aaatttaggt gatattgtaa aagtgaaact tgaaaaagtt
     6001 ttttctattc cttcacttcg tgataaaact caaaaaacaa aaaatcaacc aaaatatgca
     6061 ttaggaagtg ttgtacaagt cttaaagaaa acaaatattt ctacaacaac agaactagaa
     6121 attggaaaaa ttttagattt aactattaaa agaaaaggtc ctaaaaactc aggattagta
     6181 cctatttctg ataattttac aattattgta ccaaatacaa aagttggtga tacagttaaa
     6241 gttgaaatta caaaaataaa acctacatat gcatttggaa aaattgctca cttcggcaga
     6301 gccgagacga cagctaaaaa tacatctctt tcacttcctt tcgcttcggc gaagccaaag
     6361 cgaagtagcg gaagcaaagt ccttcactca caaagtgaag gcatcagctt ctcggatgct
     6421 gaagcaaaaa agatgcaaaa tgaaaagact tttaaattaa caaaaaataa aacatacaat
     6481 attttaatcc cttcaaatgc aaaatctgta gcaaactttt ttgtttttaa attaaatgga
     6541 aacttattat ttgttaaaaa aagtttagga attcaatttg gagattcagc aaaaatcctt
     6601 attattagaa cgcgtgcaaa atttgcaatt gcaaaaattt taaaactaaa cccaatttca
     6661 aattttaaaa aagacttaat tgtaaaaaat gaaattaaaa aaatgattga atcaggaatt
     6721 cactatggtg aaagagcaat tcgttgcaat gcaaatatgc gttcttatat ttggttaaga
     6781 aaaaaaggta gaaataaaaa tcgtccattt ttaaaacgtg ggcgtcatgt tatcaacctt
     6841 ttaaaaacaa gattatgttt aaaaaaagct tttattcaat tggcaaaata tgcctattta
     6901 ggtcaaactt ttttatttgt aggtactaaa aaaccagctg catctttaat tgctcgtaca
     6961 gctgttttaa gccaaacagc tttttttgta aattcaagat ggttaggtgg aatgctaaca
     7021 aattggaaaa caattttaaa atcaatttca caaattcgtc caattttaaa agaaaaacaa
     7081 aaagttattc ataacttatt agaaaaaaga caaaagatta aagaacacct ttttaataaa
     7141 gttaatatgt taagaaaaaa aagccgtaaa ttaatgatta aaggaaaaaa attaattcaa
     7201 caacttcaaa aaaatccaaa ttattttatt gaaaaaagtc agcaattaat gaaattaaaa
     7261 agattgtttt taatccaatc taaaaatcta atggaaaatt attcaaatat ttttattaaa
     7321 caagaaaaaa ttttaaattt tactaaaatt ttaaaggaga aagaaaatga attaatgcaa
     7381 caaaaaattt atttaaaaaa tatcatgcaa aatgataaaa atacatttgt atcatttaaa
     7441 aaattatttt taattggtca agaattaatg aaattaaaac agcaaacaaa tcaaagtgaa
     7501 aatattttat gggcagtttc ttacgaaaaa tttaatcaaa ttttagaaga agaagcagct
     7561 actaataaaa aaaattcaat tgtacctagt ccgtctacag aaattttata taaaattctt
     7621 tcaacaatga aaataaaatt tgatccatta gaaatgtcat acaataaaat ttctaataaa
     7681 caaatgaata aatcaaaatc aacaactcac gaagcaaaaa caaaaaatct tattattagc
     7741 aaattattag ataaatttac tttatatctt ccttttatca aaaattatat gaatttatta
     7801 attcaacgtt tacaaaattg caatttcatt tatgaaaaat ttaatcaaga ccttcaacaa
     7861 attcgtgaaa aacttaatga gttttcaaaa ttaacaaata atattaaaaa agtaacaaat
     7921 aatattcaat ctcaattttt acaacaaatc tttttgttta ataaattaaa tcaaaaactt
     7981 cgtctattat catctgaaca aagattatta aaatttttac caaaattaag atttttacct
     8041 actacaaaaa ataaaatgta tgaaagagtt gaattattaa tgaaaaaatt tgtagatcca
     8101 agaatgaact atcctatgga tcaaatttat gatcaaaaat taagattaac ttctaaaaag
     8161 attgcagcta ctcgtaaaca aaaatggcaa cgtcttgaaa aatattttgg tggtgttact
     8221 caaatgtcta aaatgagcaa agcacaaatt tcaaataatg ttgcaattat tgttggccaa
     8281 caagaagaaa tgaatgctgt tcgtgaatgc aaaaaattag gtattaaaat gtttactatt
     8341 attgatacaa attgtaatcc aaaattatct gatcatgtta ttccagcaaa tgacgattct
     8401 cgtacatcaa ttcaatatat tttaggacaa atgttaactt atattcgttt tgcacaaaaa
     8461 ttacgccgta aagttgcttt aaaaaaatct ttagtatttc tataaattca aaatataaga
     8521 aaaaatatat caatttaatt taatacttat tttttaaatt aaaaatttaa gtagtcttta
     8581 ataataaata ttttcacaaa attaaaaaga agaatatata attctttaat tatattatta
     8641 aagattactt aaataaatat atatatatat attaagtagt ctttagtttt attattctat
     8701 gtttttgcac ttactagact ttatttgtaa atcttttttg ctttggttct tgcgcctttg
     8761 agtgcttcat cgttacacat tggctttttg cattagcttc ttcgcagcct tcgcagagtg
     8821 aagaagcgaa agaagcgaag gaagccgagg agtgcctttt ttctttgctt ttttgaaaag
     8881 tacagtaaat gcaaatttct tcaccacttt gaaaatgtat atgcaacttt gctttcacag
     8941 agacgcagta agcaaagaaa cagcaatctt caactttgct acttcatgaa ctccaaactt
     9001 gcttcttctg cattttacaa aagcacaaaa tgtatcacat taagatggct gtaaacaaat
     9061 gaattaaagc tcacttccat ttgttatata atactttgct ccatcttcac ttctcatctc
     9121 cttctttgct tctcagctcc ttcttttgtt acttgcttaa ccttttttgc ttctcatccc
     9181 cttcttcttt tgcttgcttt gcctttgcta tacaatagcg aagaagccaa ggagcaagaa
     9241 gtgaaagaag cctccgcttt acgagaacaa aaacggcaaa gtgagcaaag gaagacttcg
     9301 catccaccgc gctgctcctc agcttttcgc ttcagcgcga aagaagtgaa ggcgcgaaag
     9361 aagcactagc tttttgtctt tttgcagcca tgtagtggaa acaaaccaaa gacacacaac
     9421 caaggtaaac caaagaaaaa ggaagcaata gtaaaggaag tgaaaagctg aagccaaaag
     9481 agctacaact aaaaaaaaag aatgttcaaa gaacaatata aaaatattat agatttatat
     9541 ttaaaatttt atttttttaa acttttaact aaaaattttt atgatatatt tataagtaat
     9601 aaatttctat gattaatttt taaaattttt attaataata aaaaatgagt tacgaacaat
     9661 catttaatga tgaaaaaaat acatcattta atctgaaaaa taaacaacgt aaacaaaaaa
     9721 aacttgttga tatggaaggt attgtgacac aaaatttatc aaatggaaaa tttcgtctta
     9781 aattagaaaa tggtgttgaa gttattggac atttatcagg aaaaattcgt caaaatcgaa
     9841 ttaaaattgt tgttggagat aaagttactg ttgaattaag tccatatgat ttaaccaaag
     9901 gtagaattac ttatagacat cgttaataat tttaataatc tatattttac ttttggtttt
     9961 tattttaatt ctttgcacat atagcaacgc aaactaatta tcagcatttt ttttaatctt
    10021 tcttattttt atttataaat aaagtcgttt aatatatttc tatatatata tagttattgt
    10081 ataataactt taattattaa ttttaataat ctttttaatt taaaagttta aatagattat
    10141 taaaattaat aatacttaat ttggatcttt tttggtttaa aatttaatac tgaaaccaaa
    10201 acaaatcaaa tttaattatt ttttaacata aattcataac attttattat taatatattt
    10261 aaatgtagtt ttgttttaaa aattttttta tttctatcta ttttttctat ttatgaaaaa
    10321 atagatagaa ataaaaactt ctataatttg caaattaaaa acaaaaagaa aatttaaaaa
    10381 aaataacttt tatgccgctt cattgcttct agccacatcg tctttactcc tttgcttctt
    10441 cttctacttt tgttgctttc aattcagtgc acttcttgct ccttcgcatc cgagtcgcag
    10501 aagaagcgga ggcttcgctt ttgcttcatc ggctttgtcg aagtagcgtt ttatcttcct
    10561 tcacgccttc gcttctttcg cttctttcgc ttcggcggag ccgaggcgaa ggaagccgat
    10621 gcgaaggtag ccgatgcgaa gaagcgtaag gctttttgct tcgcttcggc gaagccgagc
    10681 cgaagcgaaa gaagcgaagt gcttcagctt ggcttccttt cttcacttct tcagctcggc
    10741 ttccttcgcc tcagctccct tcgctttgct tcgcgaagca aagcgaaggg agctgaggcg
    10801 aaggaagccg agctgaagaa gtggaaggtt ccaccgaagc gaaccaaagc aaaaaagcga
    10861 agaggcttcc acttcgattt ggcgtagcca atgcaaagaa aggaagaaaa agaagcacaa
    10921 gctcgtcatc ttagccgaag atatacggtt gaaacaaaga gacaaggtag accaagcgaa
    10981 tcaaaaattg aagaagccgc tgtaccaaaa agaagcgcaa agaaatgtag taaaaaaaat
    11041 caattaatta ttttatggga ttaccttggt atcgtgttca cacagtagtt attaatgacc
    11101 caggtcgatt aatttcagta cacttaatgc acacagcatt agtagctgga tgggctggat
    11161 caatgacact ttttgaaatt gctgtttttg atccatctga ccctgtttta aacccaatgt
    11221 ggcgtcaagg tatgtttgtt ttacctttta tgacacgttt aggtattact caatcttggg
    11281 gtggttggac aattagtgga gaaacagcaa caaatcctgg tatttggagt tatgaaggtg
    11341 ttgcagcttc acacattatt ttatcaggtt tattattctt agcttcagta tggcactgga
    11401 catactggga tttagaatta ttccgtgatc ctagaactgg aaaaacagca ttagaccttc
    11461 caaaaatttt tggaatccat ttattcttat caggtctttt atgttttggc tttggagctt
    11521 tccacgttac tggattattt gggcctggta tttgggtatc agatccttat ggtctaacag
    11581 gaagcgttca acctgttgct ccttcttggg gagctgacgg ttttgatcct tttaacccag
    11641 gaggtattgc agcgcaccat attgctgctg gtatcttagg tgtattagca ggtttattcc
    11701 acctttgtgt tcgcccttct attcgcttat attttggttt atctatgggt agtattgaaa
    11761 cagtactttc aagtagtatt gctgcagtat tctgggcagc tttcgtagtt gctggaacaa
    11821 tgtggtatgg atcagcagca actccaattg aattatttgg tccaactcgt tatcaatggg
    11881 accaaggatt cttccaacaa gaaattcaaa aacgagttca aactagtatt gcttcaggag
    11941 catctctttc agatgcttgg tctaaaatcc cagaaaaatt agctttctat gattatattg
    12001 gaaataaccc agcaaaaggt ggtttattcc gtacaggagc tatgaatagt ggagatggaa
    12061 ttgcagtagg atggttaggt catgctgttt ttaaagatca agaaggacgc gagctatttg
    12121 ttcgtcgtat gcctactttc tttgaaactt ttcctgttat tttattagat aaagatggtg
    12181 tagtacgtgc agacgtacct ttccgtcgtg ctgaatcaaa atacagtatt gaacaagtag
    12241 gagtttctgt aactttctat ggaggagaat tagatggatt aacattcagt gacccagcta
    12301 ctgttaaaaa atatgctcgt aaagctcaat taggagaaat ttttgaattt gatcgttcaa
    12361 ctttacaatc tgatggagtt ttccgtagta gcccacgtgg ttggtttact tttggtcacg
    12421 tatgttttgc tttattattc ttctttggtc atatttggca tggagctcgt acaattttcc
    12481 gtgatgtatt tgctggtatt gatgatgact taaacgaaag tttagaattt ggaaaataca
    12541 aaaaacttgg agatacaagt tctgttcgtg aagctttcta atattttgcc taggctctgc
    12601 cgaagtaaaa caaaggtgat aaaactctat tatttttttt aatataaaaa aaaataaaga
    12661 aataatacaa atactttttt tgtattattt ctttattttt ttttatatta aaaaaatctc
    12721 ttttgtcttc attcacttca tattcttaat ttttctccat tgcttctttg atttattcca
    12781 ctttagcaaa gccttccttt cttcacctct ttggcttggc ttttcgctac ttcttttgct
    12841 tcttttgctt ctttcgcttc tttcacttcc gcaaagcaga agcgaaagaa gcaaaaaaaa
    12901 caaatatttt aaaatagttt taaactattt gaatgcaatt tatttatatt aattttttaa
    12961 cttatttttt gaatttgtaa aaaaaaaatt acaaataatt aaaaatgtaa ttttgtatct
    13021 ttatatattc agagaagttt aaaccccaaa aaaaagttta ttctaaaaaa atttttagat
    13081 attaatttat attaagttgg gtctggattt tatccaaaca aataaattta ataaatatta
    13141 tttgaagtgc ttctttcctg ttcactttgc ttttacatcg cttctgcttc ttcgcttttg
    13201 ctttggtttt tcgatgcttt tcacagcctt tgcttctctc tccgcgaagg cttcgccaaa
    13261 gtagcggatg cgaagaagta aagagccgag gtgcatcggt gcttcaactt tgtcgacaca
    13321 caaccaaaga tgcacaactg aagaaccaaa ccaaaagcga agaagcatcg caaaagtgaa
    13381 aaagcaaaag aagtggttgc aaaagcataa acacctttaa ctttattaaa tttgcattaa
    13441 ttgctccttt ctacttgaat attagaaatt acattaaatt ttatggaagc tttagtttat
    13501 acatttttat taattggtac attaggaatt atctttttcg ctattttctt tagagaacct
    13561 ccacgtatgg taaaataatt taataatttt aatatttatt tttgtttggt tttttttgtt
    13621 ataaaaaaag ttttcttcag cttctttgct tttgctttgg ctctttagcc tcggctcttc
    13681 ggttctttgc ttcttcgcat cgtcttcctt cgccccgctt cggcgaagcc aagcggaagg
    13741 ctacgccaaa gcgaaagaag cgaaagaagc gaaagtagct gaagtgaaga accgaagcga
    13801 gcacgttggc tcttcggtac tccggcgaag ccgaagaacc gaagcaccaa agctccaaag
    13861 taaaggagta agaactgaag caaaagaaaa taaactaatt agagattgtt gtcaatcttt
    13921 gaatttcatg tcaaaaaaaa tctaaacaat aattctctta aataaaaaag attaatttga
    13981 aataatagtc ctaaaaccta ggactattat tttaaattaa tcttcatgtt cttcaaatgg
    14041 atctctaagt tttttagacg gaggtccaaa acttacataa acagaataac ctgtcgcact
    14101 taataataga aaccataaaa aaaaggtaaa gaaaaaagca gggctatcca tattttacac
    14161 aaaacacatt tgacttttat tctccaataa atatattatg acagaaagta aaaaaaaatt
    14221 caaattaatt tttaaaatgg caacaggaac tacttctaaa gcaaaatcaa gctctgctga
    14281 tcaagagcca ggaatcgtaa cacctttagg aactttatta agacctctta actcagaagc
    14341 aggtaaagta ttaccagggt ggggtactac tgtactgatg ggtgttttta ttgcactttt
    14401 tgcagtattt ttattaatca tcttagaaat ctataacagt tctcttctat tagaagatgt
    14461 aactatgagt tgggaaactt tagcatcgta ataaaatcat aaaaatataa aatgagattt
    14521 tcttcttttt tatttaaaag attcaagttt ttttttaatt ttgtagaatc aaatcttttc
    14581 tgatattttt ttgcactcgc ttcatcttca gcaaagctgt cacacttgtg cttattttgc
    14641 ttttcgctac tttgcttcgt tttggtgctt cggctcggct tctttcgcat cagcttcctt
    14701 cgctttgctt ctttcgcttc ggctacgccg aagcgaagaa ccgaaaagcc aaggcaaaga
    14761 agcaccaaaa caaagaggtg aagaaccaaa gtgaaactga ctaaactaaa ttctttttgt
    14821 ttatttattt tagattctta atgttttatt caccacttct ttcacttatt aacaagtaaa
    14881 taagattcaa aaagtgtatg aattcataga tttttattgg aaattcaaaa agaataaact
    14941 tgcaataaat aatttgaaat aacagaagat taaaaaaatg aatttttttt ttaaagattt
    15001 agaaaaaatt taagaaatag attaaactgt ttggtgtaaa acagccctta ttttcaaaaa
    15061 atattataat aatgcaagat aattagatta ttttataatt tcattatcag atttttattt
    15121 ctttatttaa tttattgaaa taaataatta tttcaacttt tttctttttt tctgaatatt
    15181 tctgtattta ttttatcaaa aaaaaaataa taaggaatca aaaaagaaag aagtctttgc
    15241 ttagcttctt ttgcttcagt tctcggtctt ttttgctttg gttttttgat gcttctggct
    15301 ttcttcggct tcttttgctt cgcttcgctc cttcgccttg gctcttcggt tcttcacttc
    15361 ggtgcagctc tcgctccttc ggcttcgccg aggcgaagaa ccgaagcgaa gccaagcgat
    15421 tgcaaggcac ttgcacttaa gttctttggc ttcgccgaaa gagcgaagag ccaagccgct
    15481 gaaagacaag ccgacacatg ttggttcaag ttgcaaaaag aagaagtggc ttcacttcgc
    15541 gaaagaagaa gccaagctga tgtgcaagca aagcagctgt gaaagaagca tacgctactt
    15601 cacaactgat ttgctaaggc aaaagtaagc aaaaggaaag aagcttgtaa aatactttgc
    15661 atcgcttcgc atcgtttcgc atcgctttgc tttcgcgaag cgatgcgaag caaagcgaaa
    15721 gctgtggagt gaaaagctga agcatagcat aaccaaagaa ttttaaatat tgaaataaaa
    15781 ttgaatatca aattaaaaag tttgagtcag agttaattct tgaatccttt ttaatttttg
    15841 ggtttttttt atttaaacct tttaatggtt ttaatatagt cataaacaat tatttttctt
    15901 ttactatgga atctatgttt ttaattcttg cgaaattacc agaagcttac gcaccttttg
    15961 aagcaattgt gaatgtatta ccaattattc ctgttttctt cttattatta gcttttgttt
    16021 ggcaagcatc tgtaagtttt agataaacta taattcactt atggtaactt ttaatatata
    16081 tatatatttg atgaaatatc atatattgat ttcatcaaat atatatattt ttttttaact
    16141 taaatataaa tttattcatt aaaattattg aaaagtaaat accggataaa ctattcactt
    16201 taatattgat atattaatat ttataataat tttttttata aataaaaaat tattataaaa
    16261 ataataattt aatttaaata tatatatata cacatttatc agtcattaat cttccattat
    16321 tttgaatttt ttgttaattg aattttatta ggaaagtaaa gatttttttc tttgatcatt
    16381 caggattgaa aataccaaga gaaagacaat ctttcattca aaaagacaat tgttcttttg
    16441 atgtatattc atatttgtat tggcatcggt gctcattccc tttcttcggt gtggcttctt
    16501 tcgcttcgct gaagtaattg atgcgaagaa ggcaaagaag ccaaagagga gtgaagaagc
    16561 agatgcagag gcttcttttg cttctttctc ctttctttgc ctcttcggct tctttagctt
    16621 ctcgcatcgt cttctttcgc gccacttctt tcgcttcggt ttgcgaagca aaaagccttc
    16681 cgcttcgctt cggcgtagcc gatgcgaagg aagctgagcg gaaggctctt cactacttca
    16741 gcgaagccga agaaccaaag cgaaggaaga cgatgcgaga agcaaaagaa ccaaaatgaa
    16801 gcaccgaaac aaagcgaaag aagatgcaaa gaataagcca atactccacg tagtggttgc
    16861 tcctcggctt ctctgaagaa cgaagaaaca gcaaaaggaa ggttgcaaaa aaaaagattt
    16921 ataatttttt aattattgct ttttttttat ttttttgtat attaataaat accaaagatt
    16981 aataaaatct atgcattacc tttaaaggta cggagaaata acaatttttt tttatataat
    17041 caatatgaca gctattttag ctaaaaatga tgcttctagc ctttgggctc gtttttgtga
    17101 gtggattact tctacagaaa accgccttta cattggatgg tttggtgtat taatgatccc
    17161 tacattatta acagctactt ctgtgtttat catcgctttc atcgctgctc cgccagtaga
    17221 tatcgatggt atccgtgaac cagtttctgg atctttatta tacggaaaca acatcatctc
    17281 tggtgctgtt gttcctacat ctaacgcaat tggtcttcac ttctacccaa tttgggaagc
    17341 tgcttcttta gacgagtggt tatacaatgg tggtccatac cagcttattg tatgtcactt
    17401 cttcttagga atctgctgct acatgggtcg tgagtgggaa ttatcttacc gtttaggtat
    17461 gcgtccttgg attgctgttg catactctgc accagtagct gctgcaactg cagtattcat
    17521 catctaccca attggacaag gttctttctc tgacggtatg cctttaggta tttcaggaac
    17581 tttcaacttc atgatcgtat tccaagctga acacaatatt cttatgcacc cattccacat
    17641 gttaggtgta gcaggtgtat tcggtggttc cctgttttca gctatgcacg gttcattagt
    17701 aacttcatct ttaattcgtg aaactactga aaatgaatct gctaacgctg gatacaagtt
    17761 tggtcaagaa gaagaaactt acaacattgt agctgctcac ggttactttg gacgtttaat
    17821 cttccaatac gcttcattca acaactctcg ttcattacac ttcttcttag ctgcttggcc
    17881 agtagtagga atttggttta ctgctttagg tatttcaact atggcattca acttaaacgg
    17941 attcaacttc aaccaatcag ttattgactc tcaaggtcgt gtattaaaca cttgggcaga
    18001 catcatcaac cgtgctaact tagggatgga agtaatgcat gagcgcaatg cacataactt
    18061 cccgttagac ttagcatctg ttgaagctcc ttcaatcaac gcttaatttt tttattatag
    18121 actaaaaggt ttcaatttaa attgaaatct tttagtttat ataaatttct ttttaagaaa
    18181 gtttaaaata aaaagataac agaatgaaaa aatagagttc ttaattctta aatattttta
    18241 ttcttggcaa aaaaagaaga aaaatttgta atattattta aaatttatac aacaatttgt
    18301 gtacctaatg aatttaaaaa aataaataaa ttcaataaag aatataaagt tttttttaag
    18361 aaaaaaattg ttttttcttt ttttttaaat atatatttat attaaaattc gcataaaaac
    18421 aagtgtaagc aaaaaataag ttaaaaacaa aataaatttg tatttaaaat atataagaaa
    18481 agaaattaaa atttacttta attctttatt ctttaaaata aagaaaaatt tattatcgct
    18541 tcggttcaat tgggttcgcg tagtgaagag ctgagccact acacagctgc gaagagcctt
    18601 ccgcttcttc gcatcttcag caaagctgac gcgcttgcgc gaccgaagcg aaggctgcga
    18661 agacaaaaac acaagtgcaa gaaaattgtt tacaaatctt ttacaacaat tctgtgcttt
    18721 tgggcaaaac ttggagttat ctcttgaagc aaatcaaatt cgagaaatgg tttcagccct
    18781 tcaaagcatt ttactatttg gggcgcagat cttgcctagg gtaggtgaag cggcagagga
    18841 actgccttct tttttagctc gtgttgatag agcttttggt agtatcaacg atcaattaat
    18901 ctctgcttct agggctggtg aatttaaagt taaccagctt gttgacttct taaagtcaag
    18961 aagttttacc agcgatcagg acgttaggag acaaaattga acttgttgaa ctgcaactca
    19021 acaacttgaa tgtgtatggt cgggaagttg aagatattgc agtccaagtt gaagggattg
    19081 cagaccaagg cgaatgccag gtcaactgga atctctttcg gatgcggttt ctgatacagg
    19141 gggaaccatc gcagatttgt taagaaatcc cccaaggtat agaactccgg ttcttattaa
    19201 tcctcagttc ccctctgctc cttcagcgcc aactcctaca gcggcgccga ctcctccagt
    19261 ggtgatacct tcacaaagtg caggcccttc gcagcctttt gcaacagcaa gccctccgca
    19321 acctgcagtt ccttcgcaac ctgctggacc ttctcaacct tttgatgcag ctggaattgg
    19381 tcaaagtagt ggaagcacac aaagtggaga ttttggttta caaagccaaa attccagcac
    19441 tcaagatccc aacttatttc aagttgggga tcaagtattt gttctagata attcgtctag
    19501 aacattttca gcagagccaa ttgtacgcgt ggagacagcc tttactgcat caaggctgtc
    19561 tccagaaact ttgggtgttt cagcagaaga acttagtgtt ctaaaaagag atgcattccc
    19621 tttagttcag aagcttagac gcaatgaacc cctttcagaa agggaaatgc agttttttaa
    19681 aacacttggt ttagataaac tttctttgct gattgggcat gatggttcag tagatgggtc
    19741 aggggttttt aacgccaaaa atggtgacgt ggttcgcgtg attctgtcat tcaaagatac
    19801 gtccattgta agcgactctc ctacaatgtt ctcattaaag aacaacacgg tcatttgtca
    19861 atcaatggag aaaaaaatat taaactctct ggaatataag acagagtttt tctttatcgt
    19921 tatgaaaaag gatagtagtt taacgatgga tcaggtttta gatgctcttt accaacactt
    19981 gtttagagag accacttcaa acttaatgaa cgagactgtg tatttagaga gtattcaaat
    20041 tcaaattgtg taccaacaca aactagatat gcactgattc caaaaagttt tggatcacct
    20101 ggacgactat ctgcgcagaa ctttccaact tcgctgcgcg cgttttgttt tgttctgtct
    20161 ccgttcttta ttttatttca ggatcgaaga acaaatactt gtctcgtatt tatggcgtta
    20221 gctcgcaatt tgcgaactac cacgccttag ggttagatgt tttcgaaatg actgttggaa
    20281 aaaccgcgaa aacgttgcaa aatccaatta ttattggtcc aaataataat ttaattttga
    20341 aattggcggt aaaatcgaga catacggata taccagttcc gtatgttccg attgcatctg
    20401 tttctgttgg tgggttttta acaaatgcaa atccatagaa caaacgttgt agcttattac
    20461 cactatcgga aggggcgccc ttaaacaata acctgaataa tatttcaggg tgtgagccct
    20521 aactctttta atacaaatat tcaaaaaaac caaaacttct cccattcaat ttttacaaaa
    20581 ggtttatttg tataacaaat aacacctgct atgttaaaaa aagttcatct actatcttag
    20641 tataatcaaa attttaatgc atattctagt ttctaccaac tttctgattt ttcaaagttt
    20701 ttagcttttg aaaaattaga aagtttatgc caatggtcgc taaaagttaa agtattttat
    20761 cgatttactt gtttagtgac aggcaaagag aaatgtatgg atttgcatag ccaccatctg
    20821 ttttcaaaaa gttgctttcc aaaaacaaaa tttttttatt taaacagcct ttgtattcaa
    20881 aaaaaatatc atatcctttt tcatcgaatt tattgttcaa aaacaactat agaagatttt
    20941 attaatttta ttgattttct tatggttttt aatgaaacaa aaatatatac aaattcatta
    21001 atttctttaa aaaactggtt gatttttatt aagcctgttt tactaaaata tgtttaacta
    21061 aaacaggttt aataaaaatt attttgtaat tttatattct tttcttttgc atcttctgta
    21121 ctgaagcaga gcgactgctt ctttttaatg tgtttcgaat gattttaaaa ggtttcaaat
    21181 ggttttaaaa ggtaattgtt ttattctata aataattttg aattcaaata atattactta
    21241 atcagtaaag tttaattttt tttcttaatt atttaaaact ataaatatat attattttac
    21301 tgacttttac ttttatagaa attttataga aaaatttctt aaaaaaagcc aataaaatta
    21361 caaaataaat gtacttaaaa aaacattttt ttttagaaat tctcgatctt tttttatatt
    21421 ttattcaaaa aaaaatttat tgtatgatat tgcctccaga agatatgtgt attgttagaa
    21481 aactgtattg taaattagaa caaaagagaa actggttcaa gttcaggacg ttatccttat
    21541 aacagataaa ttatcaaaaa aatctcctcg tgggcgtgtg gaaatggatt tagataaatt
    21601 caaataaatt tgttcaaaaa tggaaaatag gagttgtcgt atatgaggca aagattttgt
    21661 tgatagtgaa agttattatc accgatatca tcactgtggg gttatcctaa taagttttgc
    21721 cttcgcttcg tttcggtgct tcggtcgcac gtcttcgcat ctgtggttcg cgcgtcttcg
    21781 cagccgcttc tttcgcttcg gcagagctga tgcgaaggga gccttcgcat cagctctgcc
    21841 gaagcgaaag aagcgaaaga agtcgaagca ctgaaacact gctttgcatc agctacgccg
    21901 aagcgaaagg aagcgataga tgttcccatt tacacacatt attatcaagg acatttatat
    21961 ccaattgcaa taagcaggtt tagcgtgtca tatgatcata tgggtgcctt ttgcctgcac
    22021 cttttaggtg aacaagaaaa ttttgtgcct tatgaattta attaaattta taaaatgtat
    22081 tattataatt tgtaaaatct tgcttcatta aaaataaaat gagtagcata aatatggttg
    22141 ctaataactt tactgatttt ttaatataat attatgagca cattatcact ttatgtttct
    22201 ctctcctttg cttgctttgt tttgtttctt cagttcttct ttcgcttcgg cgtagccttc
    22261 gcttcgcatc cgcgaagcgg aagcgaagga agccgagccg aagcaccgaa acgaagcaaa
    22321 ggagtgagca aaagaagata aagccaaaaa agcggctaag cagcctttct tggttccata
    22381 atctttgcac tttactcttt gcactttact ctttgcaaga taaccacttt atatcaattt
    22441 tatttgacca ctcatcttat tatttcatct tgtattattt catctcgttt gatttcatct
    22501 ttcactttgc accttcgaaa taatggaaat aaaaaattcg agcgcaatgc acataacttc
    22561 ccgcttgact tagcatctgt tgaagctcct tcaaccaaca cttaattttt ttattgattt
    22621 cttttaattt ttttttttaa tttgaacttt tgttaaattc aaaattcaaa tattaactct
    22681 taataaataa aatatatata tattatttaa tttatattct atttttcttt tataaaaaaa
    22741 tttgtatata ttatttttta gttaataact ctttaacttt atgaaaattg taaagtaaag
    22801 agttattaac taaaaaataa aataattatt atataaaatt attattttat ataataacta
    22861 aaaaaaaata aaatatatta ctttctataa aaacgagaca aaataaaaat aagatcaatt
    22921 tcttttagtg aaccttttat attatatgta taaacaaaaa aatctaatag ttctcgattt
    22981 tgattaaaat ataaagatgt tttattaaat atatcatata tcatatgaga atatatttca
    23041 taataaaatg tattttcgaa atttaaccaa taattccaag aatttgcatt taagaaccaa
    23101 cgtcttatac gcaggttata atgttgatct gcatccggga aatctaacat tgaatctgtt
    23161 ttatttgaag ttttagaata agaaagaata gattttgatt gttttaaacc aagtttttca
    23221 taagatggct tcgcttgctt cagcgtagaa tgcacattgt ctttgtcgaa gtgagcaaaa
    23281 gaatgtgaag caaatgattg aatatacatt gtacgccaat caatatcact taaataagta
    23341 acttctacat tctgttcagc taattgccca ttccaccatt gattaattag tgaaaaacga
    23401 tgtctaatat taagtcgatt tttataataa gaatgacttg aacttaattt aagaagattt
    23461 gaatctttat tataagaaaa ttctttaaaa gaactctcaa atattgttaa tcgattttca
    23521 aaaagttgag atttaaagga ttctaaaaca ggtttattat ataatctttt taagaaacgt
    23581 tgtttttgat gcatttgcat tttttcatag atagaaaaag ttgctttttg ttggaaatca
    23641 tgttcaattc ttttgaagtt ttcatatttt ttagatggca ttaatagaga tgaagcagga
    23701 ggacttggag gttcccttaa actagattga tttgggttat caaatgaaag cattttagtt
    23761 ataattaaat ttttattata taaaaaacgc ttttgaagaa ttgcaaaaat taatgaagta
    23821 gcaaaatgcc aagatttgta tcttatcata tgatctgtaa tagaaaaatt tagtttgctt
    23881 ctttcacttc tcgctttttt cagcttcgct gacaagcgac tgcttctttc gctcgctcct
    23941 tcgcttctcg ctccgcgaag gctgcgaaga agcggatgcc tttgcagacg ctccttcgct
    24001 tcttgctcct cggcttcctt cgcagccgct tcggcgaagc cgatgcggaa ggctccgctg
    24061 aagcgaaaga agaaggagcc gatgcgagaa tcacgtgaaa gatttttact aactaaaaat
    24121 tctgcaattt tcccccctaa aagtctcata ataaacattt taaatgtatt taatgatgaa
    24181 taaagtgtgt ggaatataaa tggagaagat tgttctaaaa ttaaagattt attataaaga
    24241 gaaaaataag tttgatcttt taaaaaatca gaagaaataa gaagatttcc tatttggaaa
    24301 taaccaaatg atatttgaga ataaattttt ctcttttgtt cgcttcgtcg tcgaagccaa
    24361 atataaggct gtgaaggatg cgaaagaagc ggctgcgaaa gaaggttgga gtgaactgct
    24421 tctccactct gtggaaagct acaataatct ttttcaataa aaaagctctg taaagcttga
    24481 cttggatgta taataggact tttagctgaa ttgtaattaa cattacagga taattttgct
    24541 ttactaataa ggtttgaaat ttgtgaaaaa ttaaaatttt ctgttaaaat accataatca
    24601 aatcgatcaa aagtttcttg tgctcgagaa tctaaggcgc ttagctttat gcttccaata
    24661 cttcgcgcat ttcctttcgc ttttgcgtag cgactgcgaa gaagcggttg cgaaagagaa
    24721 aaatgcattt gaaaaagact ccatctattc attaaattag gaagtaatgg taaagatatt
    24781 gtttcatcaa aacgtccagg tcgtcttaaa gcaggatcta aaattgaagg aagatgagtt
    24841 gtcgcaaaaa caacaaaacc tcgatttgaa cgtacaccat caataataac taataaatct
    24901 gtaatcatat ctttattata tgaaaaattt cgtagtgtca tatcagctaa aattgcaact
    24961 ttagcacgaa ttgaatcatt ttttgctccc gaagcaacag caattatatt ttcagcaaca
    25021 aatgaattcc atgatatttg tttaacaact ttttttggtt ttaattttct ttgttctttc
    25081 atcattaaaa cagtaaatgg cgatgttgca ggtggtgcga agaaattttc tgatgtaatt
    25141 tgtaatctac taatattaaa agattggtta tcgcttccat tatgcggctt ttcaatttgc
    25201 gaagaagaca ttttattttc aattttatca taaagtgaag aaagagaaat tggatatttt
    25261 ttttgatgtg ttggctttgt attgtttaga aatgttttaa aagaatataa atttttatta
    25321 taaagatttg taggtatcaa cattgaaaag tctcccttat aaggtcttct aaaatcatta
    25381 attgaatgtc tacttgattg ataaatcatt tgatttcttt cactttcttc atcttgttca
    25441 aatccaaaaa ttgaaaactc tttttcatat gaattttcat catctgaaat taacattggt
    25501 cttctttctc caatgacatg aagatcttcc attaaaaaga aacatggagt ttgtaataca
    25561 attgattcaa aaacatctct taataatttc attccaactg caactcctct ttgaacagat
    25621 gcatatcgat tcgcattatc aatcatcatt ttcatttcag attctccagc aagggcttga
    25681 ataattaaac ttccataact tcctttagat tgaaaatcaa atgaactttt agtagaattt
    25741 aaaaaattag aagaaatagc tgatcttaaa ggaagatcag atacatgtga attaacaatt
    25801 aaaaggtttt tagaaacttt atgtgaaaaa agacctgaat aaatttcaca cataatagat
    25861 ccaagagtgt attgaatagg ttcataacca ttaataaaat gtacatataa taaagatttt
    25921 ggtggagaaa tatctaaaaa taaatcagta tcttttaaat taaacgtaac atattgatta
    25981 cttgaccaac tttttgtttt ataaaaattt tttaatacat tcttattata aaaaatattc
    26041 gatattgctt ctttcgcttc ggctccgccg aggcgaagtc tttcacttct ttcgcctgca
    26101 gaacgagggg agccttcgct tcctttcact ttcgcgtagt gattgcgaag aagcggatgc
    26161 aaaagaagcg gaaggctttt attttttaaa ttatatgttg tctttattgt agattgcaag
    26221 ttgttagcta aaggtgaaga aataatattc ttataatctg aattcaaaat ggaaaaatta
    26281 ataaaagctg gatcttgtat taatcgttca attaattttt cttgttcttc tttcaaacta
    26341 gttaaagatg gaatattaat attatattgt tcagctgctc gaattaaaat atctgcccaa
    26401 atatcccaaa aaattttacc ttttttttgt ctaacaatta aatcaatatc tggttttaac
    26461 atagaatcaa taaataaatg gaaaaaattc cataaacgac gttgcataaa aaatcctaaa
    26521 atatttgaaa tagaaaaaga gaatattgaa gtgcccaatg ttttttctag acttaaaatg
    26581 tcattattat aattatttaa ttgaatttgt tttccattaa attctaaaga attcataata
    26641 ttataaatat ttgtagaatt ttggaattca ataaaaccta aaattcgagt attacggaaa
    26701 aatttttgaa aagaatacca aaaatacata tcaaacgttt caggtataaa actagaagga
    26761 tcagaagacc attcgattag aaaaatttga gcaatccatt caatcattaa ttctgctggt
    26821 ttttctaaaa atttataaat aattagtaaa aaactttcaa ataaatcaat tatttttaat
    26881 aaaaattgat aagttgattc aaataatccg atacttaaat gtacaaaacc atatgaaaaa
    26941 tataagaaaa aaagagcaaa ataagtttga atatttcgaa aagacataaa tcttttatat
    27001 aattctgtca ttgaattttt tttaatatct aattttgttt gcttcttcgg ttccttcgct
    27061 tctcgctccg cgaaggcttc gccgaagtag ccgatggaag ctgaatcgat gcgagaagtg
    27121 agaatttgta aatcagactt ttggtataaa ttttttaata ttttttttgt ataaagaaat
    27181 tcaacaatat tataggaaaa agaataaata aaaggtgttt gacttgtaat ataagttgta
    27241 aaagatttac ttaaatttct agaactcaaa ttgttttcat tataagattt taaatcttta
    27301 ttatatattt ttggatattt taatgcactt tgattttttg cttgcttctt ttgcacatat
    27361 agcaaaggcg tagccttcgc tatatgcgcg aaagaagcct tctggtcact tctcacatca
    27421 actttgcctt cgcagctgct tctttcgctc cctccgcttc gcgagcgaaa gaagcggagg
    27481 ctacgccaaa gcggagcgag cgaaggtagc tgatctgaag gaagtgcgcg agagaagcga
    27541 gcagaaagca acaccgaaga gaagccaaag acgcgagaaa aaacaatttt ctttgttctt
    27601 tttctaaagt caagacctaa ataatcagag tttccaaatg aatgaaatga atgtgaactt
    27661 tgtgattcca aatctaaaat attaatatat gaaagaagtt tataagtttt ttcatataag
    27721 gaattataag ttttaagagt ttctttttta tattttttta ataaatcata aattgaataa
    27781 agtattataa aataactatt agaaattttg taaaaaaata atatttgaaa ttttaataat
    27841 cctcttaatt ctggaattcg tataaaagaa aataatatag ataaatggaa caaaattgaa
    27901 aaaattaaaa tattataaac aattaattta tttgtttttt gttgctgtgc tattggaatt
    27961 ttcaatgttt ctttctgatt agaagactca gaataatcat agattgtttt gaatcggaga
    28021 ttatttggaa tttttgattc tgaaaaaaag aataaacttg tataactatc attaaacatg
    28081 tttaaattaa aaggtatttg aaaattttta ctagaccacc aaaaataaga ggatggtttt
    28141 aacagtcgag gttttgctat atttataaaa ggggaatctt ttttattttt aacagcatat
    28201 gaaaatacaa aattgtttgt ttttaacata gaatgagtca aatttttttt agtatttaat
    28261 tttgttttag ctcttttgat ttgcctcggc tgcttcgaca aagtgaagga gttgaagcga
    28321 gagaagcgaa agggtgagtt ggaaattttt gattttaaaa gacggatata ataattataa
    28381 gatatattat ttgtattatt aagtatattt ttattattaa gtatatagtt tctttgcgca
    28441 cttacgctac cttgcatctt ttcgctttcg cttctttcgc tcgctccttc gcttcttttg
    28501 cttcctttcg cttctcgctc ctcggcttcc ttcgctcgct ttggcggagc cgaggcggag
    28561 gttcccttcg catcggctac cttcgcttcg cgaaagaagc gaaagaagcg aaagaagaag
    28621 ccttccgcat cggcttcctt cgcctcggct ccgccgaagc gaaagaagcg gctgcgaagt
    28681 agcggatgcg aaggaaccga agcaatagat tttttttgag atttttgttg aaataaagac
    28741 aataaaacaa gtttcttttg cgctgtttgt aattttttaa ttgtagaaaa atttgcttgt
    28801 ctcagctcct ttacagccgc ctcggctcct tcttctttcg ctcgcttcgg cggagccgag
    28861 gcggaggctc ccttcgcttc ggcggagcct ccgcttcgcg agcgaaagaa gcgaaggaag
    28921 ccgaggagcg agaagtggct gcgagaagca aatgaattta agtttttaaa ctctttaaaa
    28981 tttctttgcg ctccatgctc catatgtgac ccactttttt gcaaaagaaa agaattataa
    29041 aaaatatctt ttagatataa attatcttga acttttatta aattcattaa aaattttttt
    29101 gtttgatttg attttaattg ttcacgtaat ttggtttgtt cccataaatt acgtatttga
    29161 tttttttctt taaatgtaaa tatatttgtt ttgttaaaag tccataaagt tcttaaagtc
    29221 ccgctggatc cataaggttt aattgaagca gaattttttg aaaaagtatt tgataaagtt
    29281 acaaaaggag aaacggagga aagacttgga ttcatattat aagataactt ataccaaaaa
    29341 ttttttttat taaatgtttt caattctctt gaagaaagta agtatttcca agcaataaat
    29401 ttatagcttt ttggtttgag ttgtccttct aaattcatat taaatttaac attttttaaa
    29461 atttctgaaa aacgttcaaa ttcaatacga ttatattctg caattttatt tgtgctttct
    29521 tgaaaaaata aattagataa ataaaaagca tgctggttgt caaaagaatt tttaaaatct
    29581 gtataaaaag gtaacatttt aaatttaaaa gaataaaagt catatgaaaa aaacccaaat
    29641 attttatata aaaaagtatt aatattagaa atattatttg ttttttcaac ctgtttcata
    29701 aaagaaaaat tcttttctat tcgatttata taaggtgtta aattagaacg caaccaataa
    29761 gatttccaac ataatggttg aaattctgct aaaatacgac ctgaaacctt ataatattct
    29821 ttattttgaa aaataggaaa atattgaaag aaatttattt tttttaaaga aattttttca
    29881 aattgaggag tatcttgtat aaaatttccc catttttgtt tattatttct ataaatttta
    29941 ttttttaatt tttgattttt taaaaaaaag ttagagatat taaccacttt ttcatttttt
    30001 tgctcactat cacttctttc acttctcgca tcagcttcct ttcgcttctt tcgctcgcga
    30061 agcgaaggcg aaggtagtcg atgcaaagga ttctcagagt gagaagcaca tgaagtaaaa
    30121 actttttttc taaaatagaa attattgtaa gaatgtctaa agttaaggaa ttttttataa
    30181 agactataac gtaaccaaac aggtcgtgga taaaaacgtt ttcttttttt tctacgacgt
    30241 gtttcaagtt tcaatttttt tcgacggcgt cttttttgta aagatttttc tttttcaaaa
    30301 cgttgtatta atgactcttt tttattcaaa tcctctgtcg cctcagctcc accaaaatgc
    30361 cagagaaata caaaaccaat tctgcgtaaa attcgattta atgaaatgct attcttataa
    30421 tgtttttctt ttttttcaaa tcttgtttta tttacaatac cagattttga aaataatgga
    30481 gacaaatttc tcttgcgctt ctcgttcctc ggcttcgccg aagcgaaagc aagcgtgtga
    30541 agtagtggat gcaaaggaag cccctgcttc gtgagcgagg tatttttttt gtaatattta
    30601 tataccatat tattattaga ataaatagat aataaatttc tcattctttt ttttaatttt
    30661 gattgaattg cttttgcttc agtgtagcct ccacttcttc gcagccacaa agcaaaagag
    30721 cgaaggctga gaatatttct ttttaatttt atatttttaa aatttgcttt agagaattta
    30781 taagataata aagtacgaaa tattttttct tttttatttt ttctaaaatt tttattaaaa
    30841 gtttttgact ttaaatcaag tttgtggctc tttcgcagcc ttcgcttctt cggcgaagcc
    30901 gaggagcgag gcgaagaagt ggacggctcg gcttccttcg ctttgcttgc ttccttcgct
    30961 cgcgaagcgg aggcttcctt cgcatcggct tccttcgcat cagcttcgcc gaagcgaaag
    31021 aagcgaaaga agatgtgaga accaaaagtc tgcggaggct ttgctaaagc aaaggaacca
    31081 aaacgaaaga ctaaattctt tttttttatt aatttttttt gtatattact ttttacaatt
    31141 tttatattat taatatttgt ttctaaaaaa gttgtttttt tagttaaatc attagataaa
    31201 attttataca gattatctat taacatatac aatttactag aaaaataatt caaattaata
    31261 aatgatattt gttttaaatt taatataaaa tttatataat ttttttcttt attttttgaa
    31321 attttagact ctgaagattt tttaaatttt ttatttttga attttgttgc caatatttta
    31381 ttggtgcttg ctattttaga cataattgat ttatacataa atttacctaa aaccttttta
    31441 ttttttctat aaaaattttt attaatataa ttttcttttg aatttctatt ataagaatat
    31501 aaatgataat tatatactaa gttttgttct ttattataaa taaatttatt tgaaagaata
    31561 ttaaaatatt ctttataaaa aagatcacta gttataattg aattttttaa ttttattgga
    31621 tttaaatttg atgtttgaaa tgtcaataaa gaagagtctt tggaatatct atttagaagt
    31681 ttttgaatct tagcaaattt attaaaaaat tcttcttctt ttttgctcgc ttccactctt
    31741 tcatagagtg aagaagtaaa gacttctctg aagcaaaggt gtctttctct cacttctctc
    31801 tcttctctcg cttctcttgc ttctctcgct tctcgtgaag tgagagaagc aaaaccttca
    31861 ctttgtaagt ttggaattga agatttcaaa agtgtagcaa aagatgcaaa taatctgtct
    31921 tttttagaaa attttgaaga ataagatatt tttttattat ttaaatttaa taaatttaaa
    31981 gattttttcc aataatttaa aacagataat tcataaagat aattttttat attattttct
    32041 ttaatagaag gcatactagc ttttattttt ttaaactttt ttaaaatatt atttgtattt
    32101 ttaaaatttg aatgtaataa aaaaagaaac tttaaattag tctttttatt ttgtgggtta
    32161 tttattttat taaaaaaaat ataattcttt ttaaatcttt ttgaaaataa caatttatct
    32221 aaatcaaatt ttaatttttc tgatattttt ttaacaaaaa tatcattttc ttttattttg
    32281 ttgttttggg cttttaaaaa gtttgatttt tgcttctttt gctcgctttg ttgggttttt
    32341 cgtttcgact ctgccttcca cttctttcgc ttctttcgct tctttcgcga agcgaaggaa
    32401 gctgatgcga agggagcctc cgcttcgcga gcgaaggaag ccttccacat cggctctgcc
    32461 gaagcggctg cgaaggctga gaaggaagcc gagcctccgc ttcgcgagaa gtttctattt
    32521 tgttgagaac cctttaatat agaaaaatca aataaaagtt ttgatttagt taaatttttt
    32581 tttataaaat aactttgatt ttgtaactta tctaaaaaat gcattgatat tttattttta
    32641 aaatttttat ctttattgtt tgtttctttt agtagagaat ttttaattgc attatctaat
    32701 aatagttttg ctttttcata agagcgtata ggatgatttt gtaaaatccc tttttgtttt
    32761 tgattaatag gttttataca aaaagtgtta ggtatttcaa taatggaaaa caatatattt
    32821 ttttttattt tatttctttg agtctttgag ttatttattg agttatttaa atttttataa
    32881 tacatggaaa ttggtaacaa tttttttgga ctttttttat atatttcttt tatattagat
    32941 gttaaagttg gaacaatatt tgttaaattt gtattgataa aaaagtaact tttttctttg
    33001 taagtatttg agtgagaaaa attgaaattt aaatcagttg ttaaaatatt atttctttga
    33061 tttttaaaat gaaatttatt atttaaaaaa aaggaaccaa tttcaattgt tccactttta
    33121 gaccataaaa atgaattaag aagcattgaa tttttctctt gttttggttc ttttgcagcc
    33181 gtgtctttcg catctgcttc tttcgcctca gcttcatcga agcaaaggct gcgagaagcg
    33241 aaataattta actttgaaag tttttgctca agttcacttt ttgccatgaa ataatattca
    33301 tataaatcat tttgatagct ttcttgattt tttttatttt cctcttgctg aagggggaaa
    33361 gtaaatgagg attcaacaga tttaggaatt tgatttaaat tatatttttc atttttttta
    33421 ttcattaaaa tattatgaat atttgtttta tcagaataaa gaaaactttt ttttaaatct
    33481 ataatatctc ttttgcttcc tttcgcttct cgctcctcgg cttcgccgaa gaagcgaagg
    33541 ctgcgagaag tgaaaggaag caaaggagtg aacaaatttg aatttttatt ccaagttaat
    33601 ccaacaaaac caattaaagg aaaaatccaa tattgcataa aaattttttt ttgtgggaaa
    33661 aaagatcctg gattaaattg gaaatatttt attaaaagat tcttataaaa ataattttca
    33721 ttaaaagaaa gcacttcttt ggcttcgcca acatgcgaat catttttact aaattgtgaa
    33781 aatgtatgaa attcttttat tcgaattttt tccaattgtg aatttttatt attattttta
    33841 ttatctaaat tatcaattct ccaatttaag aaatcataaa ttaaattttc caataaaaca
    33901 tattttttag aaaatttttt acgttttttt ttatttaata acaaaataaa attttaaaac
    33961 atttttgttc tcttgaacaa aaataacaaa taaaagttga tatatttaaa taaattttta
    34021 aattaatgaa aaaaacttaa atacatgatt cttttttaaa ttccatgagt ttacattttt
    34081 tgtatagaaa cctaaaattt ttaatattac tatatatgat tatatagttt aaataaaaac
    34141 tcatttgttt ccttcttcgc agccttcgct tcggtgcttt ggcttctttc ctgccttcgc
    34201 ttcagcgtag ccttccgctt cgcttcggcg tagccgatgc gaagaagcgg aaggctccct
    34261 ttgcctcagc tccctccaca tcggcttcct tcgcatcggc ttccttcgcc tcagctccct
    34321 tcgcttcgcg aaagaagcga aagaagcgaa agaagcgaaa gaagcgaaag aagtgaaggc
    34381 tgagaagacg cgcggccaaa gatgcaaaga agaagcgaaa gagaaatatt tttttatttg
    34441 aaataatttt agaaaaaaaa gaaatcaacc cgaactgctt catataagaa aaattaatta
    34501 aaataaagag attaattttt cttaaaattt ttataaagtt ttttcattca gtatgccgct
    34561 atttttcttg tttacttttt ttatttttca tttttttgca tactttactt tgctcccttt
    34621 cttttttatt tctttaaact tcttcgactc tgcggaagag tcgaagactc ttccgcttca
    34681 cttcgcttct tcgcatcggt gcttcgattt cgtcgacgcg cgaccgatgc gaagaagcga
    34741 agaagcaaaa agtgcttata taaaaacata agcataccat tttaagccta ctatcggagt
    34801 tgaaccgata accttcggtt tacaaaaccg atactctacc gattgagtta agcaggctaa
    34861 ttttttaaaa aagtattttt tattttttaa tattactttt atattttaaa aaggaaaaaa
    34921 aaaaaagtca agaatataaa aagaaaaaca attgaaacaa aatttcaatt gtttttcttt
    34981 ttataattaa aatataaata taatgattta agatttcttt tattttttga ttttaatttt
    35041 tttattaaaa aaaatagcaa aaaataaagt ttagaattaa taggaattca taaatcctgt
    35101 ccctgctgga attaaatttc caactaaaag attttctttt aaacctttaa gataatcttt
    35161 tttctttgat aaggatgctt tagctaaaat ctttgttgtt tgttggaaac ttgctgcaga
    35221 taaaaaactt tcaacttcta aagaagctct tgttattcct aaaacaattg gttcataacg
    35281 aattttcacc attaaaaatt tattaacact ttcaactatt tctaaatcaa ctaattcacc
    35341 agggaaaaaa ccagtttgac ctccatgaat aatttgaact ttagaagtca tttgtttaac
    35401 aataacttct aaatgttttt cagcaatact aaccccttga gatctataaa ctctttgaac
    35461 tccatcaaca ataatttgtt gtatttttaa gaaactttga gcaacagctt gttctaaagg
    35521 taattttgca cgataacgtt caaaaatggc tttttgtaaa acaggtaaac tataaagaaa
    35581 aaagcgccca ttctgcgttg tgcgagcttc taaatattgt tcaacttttg gaatcccttg
    35641 aacaatatct cctgtcgtta aagtttcaaa aggtaaagtc atcacaggag cattcctata
    35701 tacataatct ccttgttgta catgtaaaat accttttggt gaaattaaaa atggttgagc
    35761 atgacgtaaa gttatttttt ttgaacttaa atgaataatt tgtcctgttt gatctatttt
    35821 ttgatcgaaa gaaatattat ctccttttaa taaaaattta cctaaatgaa gatttaaaac
    35881 tttattctct gaaacttttc ctattgataa tccttttaat ttataaattt tattttgata
    35941 tttagttaca aaatttaaaa tattatattt ttttttctta tgagtactaa aatattcatt
    36001 aaaatggaca tttaaagtat taagtgtaga acttgttagt ttatcaaata gttttttttg
    36061 agtttgttgc ttaatatttt tattaaataa atctttatag ttggaatata atgttgaaaa
    36121 taaacgaagg tattcattta tatcaatttt tttatcttgt tgaatatatt ttgtcatttt
    36181 tacaccgctt tggcgcgcaa gtgaaatact aaacatatct ttttttgtta aaaaaatata
    36241 atgttttata tttaattttt tatgtgttaa atcagtctct gtagattgat tccaccattt
    36301 attattgtta ttttgtgtta ataattctcc ttcaaaagga cttaataaat tagtagttgc
    36361 ataaacttga tttgctaata ttttattata agctttataa agtaaaaaag aatttttgac
    36421 aagaggaaaa gcaattgaaa aaggttgcat attcattgca tttttatttc taattcctga
    36481 ttgtttataa ttcagaattg aatttttcaa attttgaaat ttaatattat ttttaaaaat
    36541 attcttatta taagaatttg ggaaaagaca gtttttagta ttttgaattt ttttatttga
    36601 agataataga ttgtttgcta agtagtcatc ttttttagtt aaagaccatt caataaatgg
    36661 aaatggatat aaataacaga atgcaaaaaa agaattcaaa tctgttttca aatttattga
    36721 agaaactcga ttttgattaa accaattatt gtaggtatcc acagaaaatc ttttaacagt
    36781 ttttgaaatc catagttttc gaagcatatt ttttttcatt aaataataaa acatttgact
    36841 taaattcttt tcttttttat tgcttccttt ttctttggct ctttcacttt cttttgtttt
    36901 ttcactcagc tgcttctttc gcttctttcg cttcggcgaa gctgatgcga aggtagccga
    36961 tgcgaaggta gcctccgctt cgcgagcgaa ggaagccgat gcgaagggag ccgatgcgga
    37021 aggctttttc gccgaagaag aggagcgatt aaagatggag tgtaaaaaat ttaaattttg
    37081 ttgtttaatt acatttgaat aagatggttt taaaataata gtcggaatac taaatccaaa
    37141 atctaaacct acaggttttg tgttttttaa ttcaagtgaa aatgaatgta ttttatatgc
    37201 tgaaaaataa atatttgaaa aataataagg tttattatac attgaatatt ttttcatata
    37261 aaagctaact tttttatcat aagattgttt ttttaatttt acaggtgttt tattattatt
    37321 ataaagagtt ataaaacttt tttcatttgc ttgcttcgtc aatatgttat tttttacttt
    37381 ttttttatta tttgtgtctt tcttattata tgaatgttct ttaattgttt tgcttgcctc
    37441 ggttccttcg cttctttcgc gaagcgaagg gagctgaggc gaaggatgcg aaggtagcca
    37501 atgcgaggag cgaattggat gattcaatga atataagtta atattttgag aaacttgacg
    37561 tatttgaaaa tcaacagatg gaaattttga tagacttttt ttagggcaat tttgaagatt
    37621 taataaattg gaatgataat ctttataaaa taaaatagaa taattattat aagaattttt
    37681 ttgattgtta gatatttgtt ttttaaaaag ttgaggattt ggcaatattt tatgttgaat
    37741 tggtcgaaac aataaagcaa gattattttg gtttacttga ttattttggt ttacttgata
    37801 aataggaata ttttcatttt tatcattaaa aagcatagtt gatacaaatc catcaaaaaa
    37861 acgacaattt ttgtttgtat aaagtttact aatatttatt tttttatttt ttgattttct
    37921 tttgcttttc tcattcgctc tccttggttc ttcacatcct ctttcttcgc tttgcttcag
    37981 ttcgcttctt tcgcttcttt cgcatccgct tcgcggaagc gaaggaagcg aagaaagtcc
    38041 tcgctccaca ggcgaaagag ccaatgtgct tgcgcgagag gcaagggaag gaagcgaaga
    38101 aagtaaaaaa gctgaagcaa tcgcttcttc actttcgctt tcgcttttgc tttcgctact
    38161 ttgcatcagt tcatgtgaag gaaaatcttg tgaaagaatg aaaaaaagtg agaatacaga
    38221 agactgtggt gatagatgtg gtgatagagt tacattttca atataaattt tattttgttc
    38281 aaaacaaata tcatgaataa cctttttccc ttcattgaca aaagtttgat gtaatgtttt
    38341 aaaagaaagg aaatttttta tttttaattt ttcattggat tttaaaaaat cattcttttt
    38401 tataagattg ttattatgag aatcaattaa aaaataaacc caacctggtt ttttaattct
    38461 ttccacttga gaagtagaaa gaaaaggttt ctttttaatt tttaatgctt gtttttgttc
    38521 acttctcact tctttcgctc gcgcacttct gctactttgc tctgagaaag gctgcaaaag
    38581 ctccttcgct tcttgctcca caaaggagcc ttccgcttcg cggctgcgaa gggagccttc
    38641 cacatcggct tccttcgcag ccgcgaagcg gaaggctcca ccaaagcgaa agaagcggtt
    38701 gcaaacgaac ccatgcgagg aatcaatttt tgattgtttg tttgaaatga atgggataca
    38761 gctaaaaaag aaggattgat tttttaattg tgcaataaaa ggtttttctt caattctttt
    38821 atttgataaa ttttgattaa aatcataatt tttatataag ttactacatt ttatattttt
    38881 taaatttgaa tttttctgga atttttcatt tttttgtttt tttaaaaatt tttttaaaat
    38941 atttgtactc attttatgtc tgatattaag atccatatta taagatgctt tctttatttt
    39001 aatagaagaa ataaaatttt tgtgtttttt gtttttttgc gaagaaattg tttttttatt
    39061 aaatttttta ggaattaaaa tattattttt taaattgttc ttataaagac aagatattaa
    39121 aaattctttt tcttgaattt ttccaaaatt cttatttgta agctttgcct ttaagttttt
    39181 attttggatt tgagtataaa tccttgttaa acctgaaatc tcagaaggta gatatttttt
    39241 aaatccttga cgatttgaaa aataaaattt tttcttcggt tcgcgcaagc gcaccgacgt
    39301 gcttgtttca cttcgtgaag gaacaaacac acttgtttcg catctgcttc ttcgtgcgct
    39361 tccgcgcagc ggctgtgaag gcatccgctt ctttcgctca cgaagcggag gctccgccga
    39421 agcgaaggaa gctgaaacga aaggaagcgc aggaactgga tgtgagaagc tgcgcagcgg
    39481 tagtaaaggc aaggagtggc tggatttgtt ggaaggatcc gttaaaacag ggagatttaa
    39541 aatattaaat ctaaaattct cttgaggaat ataataaaaa tcctttttat aaactgaaaa
    39601 cttggaaaat tttgtaatgt aattaaaaaa aggggttttt atttttaaga catcttcaat
    39661 ttctttaaat gtagattgat taaaatagaa caattttttt acatattttt ttgttacaaa
    39721 tattcttaat ctttgattta aggttaaatc ataacgaaat tttaaattat aagatttttt
    39781 tctatatttt tcataaattt gcagctgatt atttaacttg ttttcattaa aacacataat
    39841 ttcatttttt ttattatttt ttgaaaaaaa agaacttatt aatttatttt ttgtttgcaa
    39901 aatttgtttt gttttttcaa tactttcaaa atctattctt ttattatttt taaattccat
    39961 tttttttgcc tttatgggct ccttcgcgaa agaaccaaag cgaaggagct gaagcgagtg
    40021 aagaagcgaa ggcgaagccg aggcaacagc taccccttca tttcgcaagt gcacaagaaa
    40081 tgcgcgaagg agcaatgcac ttactttaga ttgtgaaaaa gagtaataat taatatatgt
    40141 taaattttta tttttcatat tttgtgaaag tttattcata tattggttaa aattcaagat
    40201 ttctttttta ttatattttt taaataaacc attaagatga atccatcttt ttttttgaaa
    40261 aaaataataa ttacttatat aaaaatcagg attttctttg tatattttat tataagtttt
    40321 aatatttttt tcaattgttc tttcattaat aagaaaattt cttgaccaaa tataaattcc
    40381 atttgagatt gtttgagaat ctaaaggaaa ccaacgaaat gcaatatttg aaaaaggact
    40441 taaattaagt gtatttccta atgaaagctt ttgataattt ttgccaggat catttatagt
    40501 tgaagaacta ataggtgtat tgtaagaatt tgttaatgga aaatagctta aaataaaatc
    40561 agattttatt tttgatttta aactataagg ataactctga tttattgaaa aaatataacc
    40621 aaatttttta aaagaaattt tatttacagg aagagttaaa attggttttc ttttataaaa
    40681 accattaatt attctattat ttatattttt tactcccgca tcacggcttc tttgtgtgct
    40741 tccttcgccc gcttccgaga agtggctgcg agggctacgc tgaagcggag cgatcgaaag
    40801 gagcggctgc gaaagtagtg gatgtgaagg tagtggatgt gaaggtagcg gctgtgaaga
    40861 gccaaaggaa ttttgttttt ttttgtttaa ttttgaaata aaagattgtg aaataaatga
    40921 ataatttttt atttgagttt ttttaacttt tttaaaattg tagatttcat ataaagagtc
    40981 ttctgctttt ggaattgttg aaaaaattct ttttttaatt gttttctttt taagaaaatt
    41041 tggaattgaa ttttttaaca taaatggatt cattagtttt tttatatttg tttgttttgt
    41101 tgtattaaca ttagaaatta aatagtttaa ttttttcttt ttttttgtaa ctgaagattt
    41161 taaagccttt ttcatataat aagaaagaaa atgaattcgg ttaatttttt taaaaagaaa
    41221 aaatcgaata aatgttctaa acggataatt ataaagacta tttgttttat tttttaataa
    41281 agtttttaaa gtaaccatat ttgtagtttt ttgttgttta ttatttcgct tcacacgctt
    41341 cattggcttt gccgaaggag cggctgcgaa ggcattcgct tcttcgcagt tgcttgtcgg
    41401 cgaagctgaa gaaagtgaaa ggaagtctaa gcgagcgagc aaacatattt tttttgcaat
    41461 ttttttgttt ttttgtttct ttttatagga attaattgta ttaaatttaa tattttttaa
    41521 attttttaag taatgatttt taatcatttt tgcatataaa agattcattt tttgttttat
    41581 ttgttttaat tgcagccttt cgcgaagcaa ggtaacagaa gcgtacgaag actcatcaat
    41641 tttgtaaaat cttgcattct tattattata aaatttggaa aaaacaatgt ttgattttga
    41701 aaatcttttt aaatttggtt gtacttcatt atttaatgat gttttcttat ttaaaaattt
    41761 gataaaatta aaaggtattt tattaaaaaa gattgctttt tttctattaa gataaaaact
    41821 gtctatatta atatttaaaa tattttcttt ttgttcaaat tttttatatt ttttatcact
    41881 tttttctctc gctcctttgc atccgctact ttgcctcttt cgcttccgca tcagcttcct
    41941 tcgctcgcga agcggaggct tccttcgcat cggcttcgcc gaagcgaaag aagcgaaaga
    42001 agcgaaagaa gcggatgtga aatcctttgc ttcggttcgc tccgcggaag tgcatgaaga
    42061 agttgtttgc caatctttat gtaaagatga tttaaaagat tctatcaatt tgtgtttttg
    42121 ctttataaaa aatgaattaa atgttgaatt tataattctt tttttataaa aaaagtttct
    42181 gttttttgtt aaagaaaagc ttttaatgcc ttgttggaac ttctttccct tcagttcgct
    42241 tctttcgcga agcgaaggga gccgaggcga aagagccttc gcctcagcta ctttcacttt
    42301 tcgctccgcg ggcgaaggca aaatgaaatt tttatttttt tgttttttta aaggaatatc
    42361 taaaaagcaa gagtttaaat tatgccaata aattttttga aaagttgtat ttctattaaa
    42421 gaaatctcca tttattccaa aagaatttaa gcctaaagga ttataataca ttttacctga
    42481 taaaatccaa atttttgacc aatcaattgc ttttaaaaca acatcttcaa atagtttttc
    42541 attttgttgt tctaataaat caatttgaga aaaagaaatt tcaccttcta attctgcata
    42601 aacagtttgt tctgcattac ctctttgggt ttgttgttgg ccaatgcttg aaaattgagc
    42661 tacaatttgt tttttaaaaa ttcgttgttt attacgagca aataaaattg cataagctgg
    42721 aattgtataa aattcagatc taaaaagttt gttttcattt tcttttaata aaaagtcttt
    42781 ttctttaata aaaaaagagc cttgggcttt tgttagaaaa ctaatatctc cttgaggagt
    42841 gcgaatacaa gttcctggaa ttgtatctga atattcaaca tagccatcat aaggtgcaat
    42901 aatttggttg gttaatcctc cagaaaatac tcctcctgta tgaaaagttc tcattgttaa
    42961 ttgggttcct ggttctccaa tagattgagc tgcaataact ccaacagctt ctccaagaga
    43021 aactaattta gacgaagcta aactccaacc atagcaaagt tgacaaacta atttacgagt
    43081 ttcacaagtt aatggagaac gcacaaaagc tttttttgtt atttttgcaa ttgaagctgc
    43141 taattcagat gaaatctctt gatttctata agctttataa ttgcctttgc tatatgttct
    43201 ttcacttttg ctcccttttg ctctttcgct tccttttgct tcctttcctt cgctgctttc
    43261 gcttgctcca cttcggcttc ctttcgcttc tttcacttct ttcgctcgcg aagcggaggc
    43321 tcggccgaag cgaagggagc cttccgcatc ggcttccttc gcctcggctc cgccgaagcg
    43381 aaagaagcgg ctgtgaaggc tgcgaagaag cggatgccct cgctccgcgg gcgaaggaag
    43441 tggatgcgaa gcaagcgtat cagctttgcc aaagatgcga gaagcaaaag gaagtgaaag
    43501 aactgaagaa ggcttaggag agataaaaga tttactacaa tcaatatcat tggctaaaac
    43561 acgtcctatt aaacgatttt gaaatgaata aattgttttt ccaccttctt tcatgtcaaa
    43621 taaaaaaatg cctcttgttg taccacaatc aaattgagaa atcattacat gttgcgcaac
    43681 atctactaat cgacgagtta aataacctgc ggtagcagta cgtagagcag tgtctacaat
    43741 tccttttcta gctccataag ttgaaattat atattctgtt aatgttaaac cttcgcgaaa
    43801 attactttga ataggaaaat caataatatt tccttgagga tctgacatta aacctctcat
    43861 cccaactaat tggcgaactt gagaaatatt tccacgcgct ccagaaaaag ccatcatata
    43921 aacagggtta aataaatctg ttgtttcaaa atttcgaata acttcttgct ttaaaaattc
    43981 acttgtttga ttccatacat caattaattg ttgaagtctt tcaactcctg ttatttgacc
    44041 ttttttatat ttttctattc ctttaaataa atttgattca gcttgattta tcaaatcaaa
    44101 tttttgagat ggaattttta aatcatcaat acctaaagaa acacctgctt ttgtggcata
    44161 tccaaatcct aaatttttta attgttctaa taactctatg gttttgtatt ctccataagt
    44221 ggttaaaaac cataaaacaa aactttttaa acgcccttta tcaaatgcac aattccaaaa
    44281 aagattaaaa ttatctatat atctatttgt acttttaata caaaaaattt ttttttgtaa
    44341 gttttttatt tgtaatttac ttgattgttt tgcctcggct cttttgcttc cttttgcttt
    44401 tgtttctttg attcctttgc ttactgttgc tctttcgctt ccttcactca ctttcgcttc
    44461 cttcagcttc tttcgcttct ttcgcttcgg cgaagccgat gcgaaggaag ccgatgcgaa
    44521 ggaagccgat gcgaaggaag ccgatgcgaa ggaagccgat gcgaaggaag ctgaagcgaa
    44581 ggaagccgat gcgaaggaat ccgatgcgaa agaagcgcta gtgcactgag ccaaagcgaa
    44641 agaagaagct gaggagtgaa atagcggaag cgagtacaac ttattttttt ttattaaaaa
    44701 aattaatttt tgcatttaac aaaattaaaa tcaaaaaatc aattgtttct taactactga
    44761 tttcttatta aaaaatttat ttaatttttt tatttatttt attttttttg ttataactaa
    44821 atacttttta aaaaaataaa gagtaaatta aagcattttt ttaaatgtta tataatttct
    44881 ctttaaatat atttaaaaag aaattataac aaaatataag aaaaaacaaa ataagacata
    44941 aaaaaaaata catatattct atttttttaa tatattgtaa aatacattaa aaaaatagaa
    45001 tatatgtatt ttttatatat atttaaatga ataaaatttt gtgattttag aaaataaaag
    45061 aaatttttat cctttgtgat ttcacaaagc aaagaagcac atatatcgat tcaccatctt
    45121 aaataaatga tttttttact gcattttgtt ttctttcttc tcttttgcgt cagttcttcg
    45181 ctccttcaca gccttccgct tcttcttcgc ttcagctcag ctttttggtt cttcgcgccg
    45241 cttcggcgaa gctgagcgga aggcttttcg cttcttcttc cgcttctttc gcttctttcg
    45301 ctttggcgaa gccgatgcga aggtagactt ccgcttcgct tcggcggagc cgaggcgaag
    45361 gtagccgatg cggaggagcg aagaaccaaa gcaaagaacc gaagaggcaa aggagtgaag
    45421 aactgacgcg aagaagtgaa gcgaaagaga agcaaagagc caaagcaccg atgtgaagcg
    45481 aaggagcaaa gaagtattaa aaattatttt aaatacattt ttgtttattt tgtataacct
    45541 ttataaatcc acacttttac accaataata ccataaattg tataagctgt tttataacaa
    45601 taatcaatat ttgcacgtaa agtttgtaaa ggtactcgac cagaacgaac ccattctgaa
    45661 cgcgcaattt cagccccatt taaacgtcct gaaacttgaa tttttactcc ttttactttt
    45721 gatgttttca taagatcttc tttagctttt ttaatcactc tacggaaagc ttttcttttc
    45781 tctaaatcat ccacaataga atcagcaaca aaagaagctt ttgtttctaa attttgtggt
    45841 tttacagaat aaaatttaaa ggaaattttt ggagttaatt caagattcat aagatatgtt
    45901 gttttaagtt tttgtaattg ttcaaagaag atttcctgga aagttttttg taattcattt
    45961 tttctattaa tttgtttaat agtttgtaaa actttatttt ttacaacatc acgacgtctt
    46021 tcttcattat tataattttc atttaaatga attccaaata agaaatttgc ttgttgttta
    46081 gtaaatttac gaatttttcg taaatttttg cgagaatctg aaagagttgc taaataaaga
    46141 gaaatatttc ttgttcgatg ctgttttact ttttcttgta aaaaatcaat aaattttact
    46201 tttaatgact catttttaat atctgcaaat ttttttcgta atgcaatttc tgttaaagaa
    46261 agtaaatttt tttgttgttt ttgaaggtca aaattgttta attcatcact tccacgtagc
    46321 agctgtgaag attttgaatt tttttggttt tttaattgtt tattaacttg ttgaatatag
    46381 tttcttaatg atttaataaa acgaattctt tgaaaataag caaaagtttt tgtttttgat
    46441 aatgttccta aaactaaata ttcttggcgt aaattttcaa atttttttag tgcttgtttt
    46501 tgtaatgatt ttaataattt aattaaaaca aaagtttttt gtgttttaat tttttgaagt
    46561 ctaataagac tccatttttt ttggtatcct attggagctt cttttaagaa accatatttt
    46621 tgaatttgtt gttgtttatg attttttaaa aacttattcc aataattcat ttctgttttt
    46681 aatgcattaa taaatttgcg atttgtttga gctacaaata gatccacaaa tcgtgtcatt
    46741 ttatttgatt gaacagcgcc atattttttt acaattgtat tatatgtttt tttagaatca
    46801 aaagaaatct ctttcttttg gtttttagtt ttatttaaag aagttttatc tcttctaaaa
    46861 tttttagaat ttgaaaaatt tctagtcttt aaatctttaa atcgtttcgg cgtagccccc
    46921 gcttcacgag cgtaagattt ttttgctcca cttctgccac gtggtggagt agcaatttta
    46981 aattctgttt ttttaaattt tctagaaatt ttttttcctt cttttaataa ataaatattt
    47041 tttaaaaaac gttcttggaa aaattttaaa gcatttttac gtttctcgct ttttcgcttc
    47101 gcaaaagaag aaaaattttt tattttatat gattttttaa tattaatatt tgaagtttct
    47161 ttattttcaa tatcagcact tgttgttggt aaattattaa ttaatgaatt catttctttt
    47221 gcttttaaac ttgcttgttc taataaaact tgatttttta aaacattatg aattaattgt
    47281 ggttgagctt gtaatttttc aacagcagac ttaaacattt cacaattttg agcatgaatt
    47341 tgaattccaa tttcataagg aataaaccca cgttcaattt taatatgtga aattttagga
    47401 acaacttgag aacgacttga ttgtttttct acaatttctg gtaataattt aaataaagtt
    47461 tgacgtaaaa aacgatcttc caatacagtc tgagcatatt gatgcttatg aaatctagca
    47521 aaccattgat tctgatgttt ttttgtaatc cctacacgga atcctaaagg attaattttt
    47581 tgacccataa aatataataa aaaaattcag tataaaaatc aaattttata atattatttt
    47641 aatatcattt taatcctatt cttctttttt tttctgaaga ataaagtttg aagtttcttt
    47701 atttccctct tttttttttc acttcttcat ttgaattatt aatttgcttt tctttgtaat
    47761 tctactttcc ttctagtgta ttttttccct caatctagga ttgtgcaaac tctttgatca
    47821 taaattattt ttaattgaca aaaaatttca aactgtttct ttttttattt tgcttttttt
    47881 gtcaattttt aacttctttc tctgtgtctt gacaattaaa gattgtgaaa gcatgcttca
    47941 gtaaaatgtt aaaacaagaa tcttttcctc tcctttgctt ctttgctcac ttcttctttc
    48001 ttttgtttct gtaaagttga ggcttcgcat cgtctcggct ttttgcctcg gctttgacaa
    48061 aatgcttgcg cttcggttct ttcgcgcctt cgcttcggct accttcgcgc cttcgcttcg
    48121 gcgtagccga tgcgaagaag tggaaggttt ccttcgcatc ggctacgccg aagcgaagcg
    48181 gaaggcttcg ccgaagcgaa agaagcgaaa gaagcgaagg cgcgaaagaa tcgaagaacc
    48241 aaagcaaaag gaagtgaaag aaacaaagca aaacaagttc agaaagtgaa ggagcaagaa
    48301 acaaaataag aaagaagaaa aaacaaaagt aaagagtgaa gtaaaagaaa ggtgacaaca
    48361 tattgttttt gtgaggcaaa tttagaatta aagattccaa aagaacattg ggcaggcttc
    48421 ttcgcttcct ttcttcgcag ccttcgcgga gcgaagaagc ggaaggctca gcttccttcg
    48481 cgccgcttct ttcacttcgg cggagccttc cgcttcgctt cggcggagcc ttccgcttcg
    48541 cttcggcgga gccttccgct tcgcttcggc ggagccttcc gcttcgcttc ggcggagcct
    48601 tccgcttcgc ttcggcggag ccttccgctt cgcttcggcg gagccttccg cttcgcttcg
    48661 gcggagcctt ccgtttcgct tcggcggagc cgatgcgaag gaagccgagc ggaaggcttc
    48721 cttcgcgcca cttcggcgaa gccgagcgga aggctttctt cgcgccgctt ctttcgcttc
    48781 ggcagagccg aggcgaagga agcggcgcga acgaagcgaa agaagcgaaa gaagcaaagc
    48841 aaaaagccga accactacgc ggaagcaaag gagcgaagta aggaagggaa gaagcaaaga
    48901 gccaaggccc tagcacactg aagcaccaaa gaagcaaaga aagtataaac caaaaactct
    48961 ttgattattc taaactttaa taactaagga agaagaaagt taattcaaag tttatttttt
    49021 tgaatttttt attaagagca atctgtaatt gtgaaaaaaa agcagcaaaa agaataaatc
    49081 taaagaagat gtattttttg aaatcataga taatgatttc ttaattttta attaaaattg
    49141 ataaattaag aaaaaagtta aaatgattaa aaattataaa aactcaaata ttatgaaaaa
    49201 agaaattcaa ataaaattaa aaaaaaaaat aaaatttaaa taactgagtt taagaacttt
    49261 tattaaaaac taaacgaagt ttaaaaaatg taaaaacttt tcaaaaaatt acttcatgaa
    49321 ttttgcttat agactaaaag atatcaaatt tatatttttc atttataagc ttaaaaaata
    49381 ttttaaagaa gtataattta aaattttata tacaaaaaaa ataaaagttc acatattata
    49441 tcatttcata taaatataaa attatttcaa atcaaattat tatgaatttg aaaatcaaat
    49501 ttaaatttag tttttgagct ttgtgtcttc tttgcatacc ctactttaca tatattttac
    49561 ataagtaaat tagtttatgt ttatgcttcc ttcctgcagc tttgcttctt ttttacttct
    49621 tctgcagatt ggtgctttgc atgctgcttc ttaggttgca caagcgtgtt ggctcttcgc
    49681 tccttcggcg aagccaaaga accgaagcga aagcgaagaa gtgaagatgt gcttgcacac
    49741 tcaaagacac agttgcaaag ggttctttgt gcctaggctc catctttggt cacgcgctgg
    49801 tttcttttgc tcgcttccac tactttgcac gcaaagtgac gagccgaggt gaagaagcga
    49861 agaagtaaag aaaccaaaga tataactgca aagaagcaaa aaagaagaga agtcacatat
    49921 gtaaagataa gcagcaaatg tcttgtgaag aaaaaagtaa aagcacaaaa taaatttagt
    49981 atatgtctaa atttattcta aattttatat taaaattttt gtttaaaaag ccgtatttaa
    50041 tcatccaata taatatcaaa aaaaattgat ataaaaaagt attaaaaaca tataagaaat
    50101 taaaaattaa aattattctg tatttaacca tttttatttg agttgtaata catggctttc
    50161 tttttaataa acattattgc ttcttctttc gctcttttac tctagctttt gtttggcttt
    50221 tttgcatccg ctacacagct gcgaaggctt ctttcgcttc ttcacttcgg tgcttcgact
    50281 tctttcgctt cggttcttcg cttctttcgc ttcgttcgct tcggcggagc cgaggcgaag
    50341 gtagccttcc gcttcttcgc atcggctacc ttcgcctcgg ctccaccgaa gcgaacgaag
    50401 cgaaggcgcg aagggagcgg aaggctcttc gctactttgg caaagctgaa gaactgaagc
    50461 gaaagaagtc gaagcaccaa ggcaaagaaa gaaagcaaaa gaagcgtaag tgctcacaaa
    50521 gtgaagaagc actggcgcgc acccaaagaa ccaaagcgag caaagaagcc aacgctaaga
    50581 agcaagaagc aaaaaagcac agtgaaagaa caaaattatg gattgcaaat aaagtgctct
    50641 ctttgatttg tgaagcgaag aacctccact ttttttggtg ctttggttgt gcaagcgtac
    50701 caacacatga accaaaggga aggatttatt ttgtaaaatt aaaattttta agagtttttt
    50761 gacgttttaa aggacgagtt accaaatcta aaatttggcg tgcatttgaa aacccatgaa
    50821 tttgagaaaa agtaaattca acagaccatt ttgttgtaat tcctcgagct tctaatggat
    50881 ttgcatgagc cattccagta ataactaaat caggttgtaa ttcacgaatt ctttgaattt
    50941 ggtagtaatt atctggtttt tcaataatac gaggaattgg tacattcatt tctaaacatg
    51001 ttttttcaag aaattcaagt tcagacgctt gaaaacgtct atccatataa ggaattccaa
    51061 tttcataaac aatcatacca caacgtatta aaaatcttgc taatgaaact tccaataaat
    51121 tatctcccat aaaaaaaaca gatttcccac gaattaattg caaatcattt tctaaacttt
    51181 gccaaatttt ttgttcacgt tcttctaaac cttgagcttc tatattaaaa acagaacaaa
    51241 ttttttcaat ccatgcacgt gttccgtctg gaccaattgg gaaaggtgct ccaattaatt
    51301 ggcattttcg acgtctcatt aaagttgttg ctgttcggct taaaaaagga ttaattccac
    51361 aaacatatac actctttcct aaagcaggaa ggttcacata atgttgagaa ggaagccaac
    51421 cagaaatatc aactccttgt ctatttaatt ctaaatttaa ttctgttgcg actgtattgg
    51481 gtacagaacc aaataaaaca agaggggcaa cttttacttg attttttggt tcgcccacag
    51541 agcacccact actttgtgcg cttagttcgc agccactact ttgccttggt gcacttgtgc
    51601 gaactgaagc gaaaggaagc gccttcgtat cagctatgcc aatgcgagcg aaaggctgtg
    51661 aagtatttgc accatttagg tttgataaat tgttcatgtt tctttttgtt gtgtcattta
    51721 aaatctttga ttcaatattt acagttgctt ccactcgctt cggctcggct tcgtgagcaa
    51781 agacttcact gatttggact tcaggacaac gttgagccat tgcagataaa acagtatctt
    51841 ctccttgagt aaaggcataa tctaaaccat ttgcacgtgc tactacaatt ggaattccaa
    51901 tttcacgttc taatcgtggg gccattcctt ctaagtccat tttaataatt tctgttgtac
    51961 atgtaccaat ccatacaata acacttggat ttcggtcttg tttaatttgt aaacataaac
    52021 gttttaattc tttataatcg tttaattgag cagaaatgtc actttcttct aattctgcca
    52081 ttgcataacg tggttctgca aaaatcatta ctcctaaagc attttgtaaa aaataaccac
    52141 aagtttttgt tccaattact aaaaaaaagc tatcttcaat tttttgatat aaccaagaaa
    52201 cacaactaat tggacaaaaa gtatgataat ttcctgtttc acattcaaat actaaacttt
    52261 ttgtttctaa attagtagaa ctaacaattg attgagacat attatataaa atatatttta
    52321 aaaaaatttt aatatatttt tggttcttat agaaattaaa ctttaatttt attttaaaat
    52381 ctttgtaatt ttattttaaa atctttgtaa ttttatttta aaatctttgt aatttatttc
    52441 tttattttaa ataagttatt aaaataatta aaataaatta caaagatttt aaaataaaaa
    52501 attaaagata aaaaaaggat cttcttcttt tgcattggtg cttcagcttc tttcgctttg
    52561 gttctttcgc tttggtttgt gcaaagcaaa aagacaagcg aaagaagtaa agagacaatg
    52621 caaagatgtg tgactgtaat gaaagaagtc aagccaaaga accataatta ttttatagtt
    52681 tctatataag tccctaatta tttctttaac taagaaagaa atataaaaga ataaaaaaca
    52741 ttctaaaatt gaatataaaa atttttttaa tttatattaa taaaaaagac ctattcatta
    52801 ttttatcttt ttgaatcttt aattcaaaat tattttattt tgatatctct atttatctta
    52861 aactttgtat tattgttaca ttcatttgga tgaaaagtac ttcaaaagat ccaagattgc
    52921 aatatataaa gcagtggtga aaagggagcg acttcttctt tgcattgatt attttgctct
    52981 ttttgttctt tgcttggctt ctttactttg cttcgactta tttcgcttcc tttcttcgct
    53041 tctcgctccg cgaaggcttt gccgaagtag cggatgcgaa ggagtgaggt gacagatgcg
    53101 aagtgacaga tgtgaagaaa gaagtgacgg agcaaaggag caataagcga aaagccaagc
    53161 aaactgaaat tcttctttcg cgcgcagccg aggagtgcga agcaaaggaa taataagcga
    53221 aaagtcaatg aacactaagt gagaaaaaga aggaagcaaa agaagagaaa cccattgatg
    53281 caattgcaat tgataataag tttttattct gaaaagtgca gtaaataaaa aagaaaattc
    53341 caaaaccaaa aataaaaatc aaagattatt ttaaataaca gataaaaaaa attataaaaa
    53401 tttttaaatt tagataataa tttagagaaa aataaaagca aataaaaaaa aatatatata
    53461 tagtatttta tattaaatat ttgataaata aaatgttaaa catataaaat aaaaatatat
    53521 atttaacatt ttatttatca aatatttaag aaattttttc ttaattaaaa aatgacaaat
    53581 gctattgaaa aatcaaataa atatttttca attttaattt ttttgagtat gaaaagtaat
    53641 taagtatttc aattgttatt ttttttttgt ctttaatcat atattaattt ttaattaaaa
    53701 attacaattg aaataaagca aaaaaaactt tttttttgta tttcttctat tcattagaaa
    53761 aagactcaaa cttattactt tttccatttt tataaactta aattaagaag ttttcatatt
    53821 aatcttcttt tgctttctta tattttcaca caaggaaata gaatattcag aagaattgat
    53881 ttcaaagaaa gaaaaaagta aaaggagatt atttgactct ttggtttaaa aacaaaaaag
    53941 accccgcttt gcgggaaaaa attcaaaata aagttttaaa aatcaccctg tttaaggaaa
    54001 gatacaaaaa tctagcacca gtaaaaattt acataattaa taaagtgtct tagttagtta
    54061 acctaaatct tttttaataa atctttttta aagagataaa agtgattcgg cttcaaaact
    54121 gttggagatt ttttaaaatc taacagcttc atttagaatt ctttataaaa ttttttttta
    54181 atataattgt atattaatta taacataaaa atttcttttt atttttttta caattaaatt
    54241 aattatatta tatgtatatg tattcaataa aatttaatta ctttatctaa aacaaatttt
    54301 gtctttggtt cttcctttca cttttgaaat ttttcattaa atttgtgttt actgttttgt
    54361 ttttgaatct tcccatcaaa aaaaaagcaa aatttctctg ctttttgttc cctccctgct
    54421 tgcacttctg cttgtctgtt tcttcatgtc ttctttgctc cttcacttcg gtcgcgtgtc
    54481 ttcgcttctt tcgcttcttt cgcttcggcg gagccgaggc gaagggagcc ttctgcttct
    54541 tcgcttcggc tacgccgaag cgaaggcgcg aagaaaagaa gtgtaaacgc accaagtgaa
    54601 gaagcagagg ctttgtagcg aaaagccttc gcagcctttt gcaaactgag gcagcggaag
    54661 cgagcgcttc gccaaagagc caataaattg aagcgaaaga gtgaaagagc aaaaggagct
    54721 gaagaagcaa aagaagatgg agcaaaaaag aaaaaattaa ttactccttt gcagccgcta
    54781 cgtggacaca aagcaaaaaa tattaaattt tttaaaactt tccaaagaaa tcttaaggta
    54841 atcttattaa attttcaact tttttaaaaa aacctgcttg atttaaacga tataatccaa
    54901 tatctaaaca taaagcttga agttcacata ctaaaacttt aaaagactct ggagtcccaa
    54961 tataaatttc tttatgtaaa agaatattag accataaagt catacgccct gttatatcat
    55021 ctgatttaat agttaacatt tctaataatg taaaagcagc tccataacct tctaatgccc
    55081 aaacttccat ttctcctaat ctctgccccc catattttga gcgtcctctt aatggttgtt
    55141 gagttactaa tgaataaggt cctgttgatc ttgcatgaat tttatcatct actaaatgta
    55201 ctaatttaag catatatgaa ataccaactg ttacagcttg atcaaaagtt tctccagtgc
    55261 ggccatcaaa aagtttgatt tttcctggat aaattggatt aaaaatccat tttttttttg
    55321 tttttaatct tgcttcatat aattttgaaa aaacaaagct tctggatgct tgagctccat
    55381 aaatttcatc aaaaggtgtt atacgaaaat attcttttaa atattttgca gcaaaaccta
    55441 aaagacattc ataaatttga cctacattca tacgagaagg aacccctaaa ggatttaaaa
    55501 ccatatctaa aggtgttcca tctggtaaat atggcatatc ttgtcttggc aaaatttgag
    55561 aaacaatccc tttatttcca tgacgccctg ccatcttatc accaacttga atttttcttt
    55621 tttctgctaa ataaattttt acatattcag gtttttttaa aatatttttt tttaaaattt
    55681 ttatatcaat aacttttgct tttagacctt ttggagcacg aagagaacta tctttaacag
    55741 attcaagctc cttttctaag attgtatata ataatttttg atagggagat ttaaattttt
    55801 tttgaattgg agttgttttt ccaactaaaa ttgttccttc ttgaacaaat gtaccaatac
    55861 gaataatacc tctgctatct aaataagaaa tttcttctcg cgtgtgaagt gaaatatctg
    55921 gaattcgatt tgtaatttct tcgaaaccat attttgtttt tcgtgtttct gtttcataac
    55981 tttcaatatg aattgatgta taaagatctt cacaaactaa tctttcactt attaaaatag
    56041 catcttcata attataacct tcccaaggca tataagcaat taataaattt tgacctaatg
    56101 aaagttctcc agcttggcta gatgctgcat cagctaataa atcaccttct tgaacccagt
    56161 caccttcaaa aaccattgga cgttgtacta aacatgtgtc ttggtttgaa cgttgatatt
    56221 tttgcaatga atatttaatt acttgagaaa taatattata tttttacaaa ttattactaa
    56281 attataataa aacttaataa ataatatctt ttatattttc ttaaaatcta agaaacactt
    56341 tttttttgct ccttttgctt ttttgtttca gcttcttttg cttcagttct tctttacttt
    56401 gcaaccacta tgcttaggtg ctttgacaaa atcgaagcgc gactaaggaa actaaaaaat
    56461 caaagcacca aaacaaagca aaagaagaag taccaaagtg tgaccaacat gctttcatgt
    56521 tgcataagga aaaatatgtg aaaaagcaaa gctaagtaac aaatgcttcc ttcatgacaa
    56581 tctttcttta cttcttcttt gtgactgtgc ttctttacat ctgcattcac gtgtttttgg
    56641 caaagccttt gcttcttcag ttcgcgcatc ttcgcctcag ctcccttttt accttcgctt
    56701 ctttcgcttt ggcgtagcct tctgcttctt cgcatcggct ccctttgcgc cttcgcttcg
    56761 gcgtagccga tgcgaagaag cggaaggcta cgccaaagcg aaagaagcga aagaagcaga
    56821 aacaccgaag cactgacgaa gcgaaagaag ctgagttgaa gcaccagtgt gttttggctt
    56881 tttgcttccc attccctttt tgcttcccat tccattgact tctttcacta tagcgtagcc
    56941 ttcactttgc ttcgtgaaag aataatcaaa gagccaaagc aaagtagcag aagcgctcac
    57001 gaagcaaagt cttcttcaca tcggtgcttc gcttcttcgc agccttcgct tctttcgctt
    57061 cggcgaagcc gatgcgaagg tagccgaagc gaagaagcgg aaggctacgc caaagctaaa
    57121 aagcgaatag ccgacgcgct tctttcgctc actccttcgc ttctttcgtt cattccttcg
    57181 cttctttcgc gaaagaagcg aagaaagctg agccaaagca aaagaagaag aagtgaagga
    57241 acgaagaaga aagatcaata ctgaattctc taagcagtat cacaaaggat ttggaaaaaa
    57301 tgaaaaaaaa gctatcactc cacgtgcaaa ggaatttgca taaaacaaaa gattccatga
    57361 tttcaaaaaa ttacagattt aaaaattaaa ataaatttaa agagtaaaat tttaattttg
    57421 aaaatataaa aatatatata tataagatta tacatattta gatttttata aaaacaaata
    57481 aattggaatt tatttgttga gatctatttt tttattattt gatcccttta aaaaataaag
    57541 ttaataaatg aatttttaag taaaaaatac ttaagtcaaa aaataaaaaa atatttagaa
    57601 atttaaaaaa aatattataa taattaataa gataaatcat acattttttt aattttttct
    57661 ttttaattgt aaattaagaa aaattttata tttcactttt ttgttctttc ttttataatc
    57721 aaaagttgat tatctattaa aaattatttg tttaaaaaga aaaaactaaa atgctatatt
    57781 ttaatcttta tatataaaga ttaaaaaaaa aataataaag tttaaaatac cattcatcaa
    57841 ttatacttca cttctttgca tctttggggg gtttcctctg ttggagaagc cttcaagcac
    57901 ttctgctact ctgtgcacga agcgaaagct cttcgcttct tcttctttca ctttggcttc
    57961 ctttcgcgcc ttcgcttctt tcgcttcggc tcccttcgct tcgcgaaaga agcgaaagaa
    58021 gcgaaggcgc gaaagaagcg aaggaagact tcgcggagcg agaagcgaaa gtctgctaaa
    58081 gcattggctc cactttgtgt agcgataaac tgaagcacgt gataagctga agaaagaaga
    58141 agaagccttc tttcactatg tggctgcttc ttttgcttat ctttgctcct tcgcctcggt
    58201 cctgccaaag cgaaggagca aagtagcaat aagtgaggag agagaaacaa aaagaagaaa
    58261 aaagcaaaag cactgatcaa aagaataaag caagcaaaga tgatatatta atttgtatat
    58321 aaaagaattt ttgatccact aacatacaaa atacaaccac tttttgttgt aaccaaagca
    58381 tgtccagaat cagaaacaga gcgggcttct aaaccagttc ctatgaaaga tctttgtgat
    58441 cgtactaaag gtacagcttg acgttgcata tttgatccca ttaaagctcg gtttgcatca
    58501 tcatgttcta aaaaagggat taaagctgtt gcaatagaaa tcatttgaat aggtgaaatc
    58561 ccaataaatg atacataacg tctaaaagta ggaatgaaat cttttccaac tcgaacaggt
    58621 attttttgtt ttggtaaaaa atttatattt gaaatattta aatctggtgt tgcaatttta
    58681 aaaaattctt ctttttcagc agaaagataa attcttccag aatttttttg aacttgacct
    58741 ttataaagac tataaaaagg agtttcaata aagcctttat tattaacgcg agcataagta
    58801 gttaatgagt taactaatcc agtatttttt ccctccggag tctcaattgg acaaattcga
    58861 ccataatgtg aagagtgaat tccgcgaact gctaatgttg ctgtatctct tgaaacaccc
    58921 cctggaccca aagaactaag acgtcgttta tgtgtcattt cagataaagg attaatttga
    58981 tccataaatt gagataaagg gtgagtacca aaaaattctt ttaaagctcc atttacaaat
    59041 tttggttgaa taatagaatt taaagccaaa aatttgagat ttaaattctt tttttgatta
    59101 tattttagat ctttattttc acttcttttg attccaaaag aatgcaaaga taaatttttt
    59161 tttgttgctg aaccattgct ttcatttaaa tatttatttg ttttctttgt gcgcttcagt
    59221 gtagcctctg ctccacgagc aaaagctttt tcgctttttt gcttcggtgg aacctctgct
    59281 tcttttgctg cgcttgtttc taatccgctt ctttcgcttc tttcgcgaag cgaagggagc
    59341 tgaggcgaag gaagccgatg cgaaggaagc cgatgtggaa gcgaaggaac cgaagcgaaa
    59401 gaaccaaagc gtacaaaggc agattctgta ttatatgtag atatcacatt tttaaaaaaa
    59461 tttttgtcat tatttaattt atatcttatt gctttttcta aacgcattaa tccaattcca
    59521 aattgaactt gaataaggtc tccagaacaa cgtacacgac gattttttaa atggtcaata
    59581 tcatcaattt cataaagtcc tttttctact ttcatcaaat aatcagttgc agataataaa
    59641 tcttgagctg ttaatgttgt ttgttgagga gaaagattta atgaaagttt ttgattaata
    59701 gaaagacgcc cttgtttact taaatcatat gttcttgaat tcataaattt tttaaaaaac
    59761 cattttcttc caaactctaa agtttctttt ttcttattat tttttttact aatatttgaa
    59821 acagcaatac ttgttttttt atttattgtt tttatatttc ctttttttaa atttaaaagt
    59881 ttagcaattt cattccatgc ttctggcgga tttttaacat acaaatatgt tttttgtgct
    59941 tttgcttctt tgtgtttttt tgttttttca cttcgcttct cagctccttc tatttcttga
    60001 ctttttttgg cagaaactga agaaagaaca ttttgcgaat gaacacgagt ataatttttt
    60061 aaattttttg tatctttctg aaaacttttt aataaaaagt ttggagatat tacagattga
    60121 aaaatcattt tttcatttaa acccattcca attaaaaacc ataaaagtgg gatttttggt
    60181 ccttttttta aacgaaccca catgcaataa tctttatcaa tttctattct taaccaggtt
    60241 ccttttaaac atataatatc tgcataaaat ctttttgcaa ctgcatttgg ttttggattc
    60301 cataaatttc cataaatttc ataaaagttt tctcggaaat aaataccagg actacgtact
    60361 aattgattca caataaccct tgctgaacca tttaatacaa aatgacctct ttttgtcatt
    60421 aatggtaatt gtgcaataag catccatttt aaaagaattt tttttttatt tctgtcagta
    60481 tattgcacag gaatataaag ttttgatata taactttttt ggtaaaaaac agcttgttgt
    60541 attgtataag aaggttttgt caaacgataa tattctggat aaaagaaaat ttcaatattt
    60601 ttatgaacat ttgttatagg atttcttttt gcaaattctt caacaattcc tttttccaaa
    60661 aaatttaaaa aactttgtct ttgcatatcc acaaaatccg gtaaaaaata acgtgttttt
    60721 tttttaggca taaataaatt ccttaaattt taaatattct attttttctt taaaatcaac
    60781 attttaagtt tttttcattg gtccatttat tttgggagca ggtataaaaa aaaattattg
    60841 attattcttt tgtttgattc acaatattaa gaaattatta agttattttt cacttccttt
    60901 aattctttct tttgttttac tttgcaaaag gggttgcttc atacttaatt atttataaaa
    60961 tataatatta taattaataa aataaacaat aaatgaaaag aaaaaaaaat tatcaatttt
    61021 ttttattttt tgattccttg gctttttttg ctttgcgctt cttcagttct tctcttcgct
    61081 ttgcgaagcg aagcgaagaa ctgaagcaaa ggaaccaatg aagtgtgtga agaagccgat
    61141 aaagaaattt tgcaagaata aaataaatgt acttaacaat tatttactta aaattaagaa
    61201 aaaatattaa aaaacatata aaaatttatt tggttaggtt ttatttttta tttgaaaaaa
    61261 ataaaaaaaa ttttacaaaa taacctatct ttaaaattaa tttaaattaa agatttgcta
    61321 tttactttta gaatattttt taaaataata aaattcacta aattttaatt tataaagaaa
    61381 ttactaaata taatatttct ttagttttat ttttttatta aatataaaaa gtaaacatgt
    61441 taatatttca tttttgtgtt ataataaaaa atgaaattta ttcctacact tgtgtttttt
    61501 atgttgttta aaataaaatt tttgaacaaa gctttaaatc ataatataga taaaaatcta
    61561 tatttgaatt caaatttatt atttcacttt ttatttgtgg caattttcat ttacagtact
    61621 ttgcattggt cacatcgcag ctcagctttt cgcttcttca catcggctac tttggcgaag
    61681 cttttgtgga gcgagaagtg aaagaagcga agcgctcgct tagttggttg gtgcttcgac
    61741 tttgtcgaag caccaaatat gcagcttctc gcttcttctc ttcggttctt tgctcctccg
    61801 catcggctac cttcgctccg cgaaagaagc agaagaagaa gcgaaaagcc gaaccacaat
    61861 ttcactcctt cgcttctttc gcgccttcgc ttctttcgct tcggctcggc ttcgccgaag
    61921 cgaagcaaaa agccttccgc ttcttcgcat tggctacgcc gaagcgaaag aagcgaaggg
    61981 agctgaggcg aagaagtgaa taaaagcact gcagatgcag ctgcaaagta ataaaagcaa
    62041 atgaaataca aaattttttc tttattaaaa gaaagattaa taatgtattt attatattac
    62101 attttaatat acatactaaa taaaaaagaa tcatgttttt ctataaaaaa aagcagttta
    62161 tattttaatt gattttaaca atttttattt tttttttaaa agtattgaat aactctttct
    62221 ttattctttt gaaaaatgta ttgttacttt aatagtaaca atcaaaaaca caaaataaat
    62281 ttgtgtttga catcttcttt tctttctatt catatagaat ttctcttaat gcaaaaaaag
    62341 ataatcttct tttggtattt aaaattgtca aaaaaaaatt ggtgcatttt cactttgttt
    62401 ccttttgcta aaatctacaa agaaaagtag tttatattca atttctctga cacttcttcg
    62461 cattttcagc ttttcgcttc ttcgtattgg cttcttcttc tttcgcgcct tcgcttcttt
    62521 tgctttggcg gagccttccg cttcttcgca ttgtctacac cgaagcgaag gcgcgaaggt
    62581 agctgaagca aaagaagcga atcaaagcga aggaagccga ggagcgagaa gtgaaagagg
    62641 cgagaaacca aaggaagcaa aagaagcaaa ggaaccaatg caaacaagcg gcactaaagc
    62701 gtgcacatgc ttcctttact tggctctact tctttttcca aaggatcaag aaaaaaatac
    62761 caaaagccta actaagtcaa agtaaaggag aaaaagatta atgtttttta ttttcatttt
    62821 aagtccaccc taaagggtcc gtttaatacg gataatttga ttttataaaa taaaaattat
    62881 aaaaatatca ttggattatt aggacattat tttagtttca tttttttata tatctttttt
    62941 gttttatgta ataaaatgta ttttattttg ataaataaat tttaatataa aaaattatta
    63001 aactttatta tctaaataat ccattaaaaa ataatgtacc ctaccagaaa tattgatttc
    63061 aaaaaattta tgacaacaag aaaatcaaca gaagctatta cttatccaat tttcactgta
    63121 cgttggttat ctattcatgc attagctgtt ccaactattt tctttttagg ttcaattaca
    63181 gcaatgcaat ttattcaacg ataatttttt ttttataaaa aattcgtttt ttcctttgac
    63241 tgcatgttcg tcactttttt tgctatgctt ttgcatagct catcttgggg agagccaaag
    63301 cgtgttttcg cttgtgaagt gaaggcataa gctcctcttt ggcgtagtga agcaaacaaa
    63361 gcattatggc agaaagcaaa aaagcaaaag cacacaataa agtgggaatc tttttatttt
    63421 aagtttgctt tttttcacta aaacatgctg atattttgta atttctttaa ttaaaagaaa
    63481 agcatttata tatatatatt tatacatcaa tttttttaga actaggctag atttttttct
    63541 ttttaagaat aaaaaatttt tatttaaaaa tttaatattt ttttttgctt ttttagattc
    63601 atttattaga atcatttatt tgatactcac tttgaaaagt gaatcaaaat atatgaatga
    63661 gaatattaga ttattctttt gcaatattat attgtaaata tttttcaatc ctaacaatat
    63721 aaacacaaag atttcaaaaa ccaaattcta ataagcttcg catcggcgta gccttcgcat
    63781 cggcgtagcc ttcgcttctt cgcttcggcg gagccgaggc gaagaagcag aaggctacgc
    63841 cgatgcgaaa gaagtgaacg aaggcgctct gtagatccaa tgcgaaagaa gctgagctga
    63901 aaaagtaaat atttttttaa tattgattta aaaagaaaat ttttaactag acctattaat
    63961 ttttttcttt atctatggct agacctaatc ccaataaaca agttgttgaa cttaaccgta
    64021 ctagtcttta ttggggacta ttactaatct ttgtattagc tgttttattt tcaagctata
    64081 ttttcaacta atttgattaa aatcaaacta aaaccaataa aatcttttta attaactaaa
    64141 aaactttatt tttttaatat gtttttttat tttgtttgat tactaatcaa acaaaattta
    64201 attaagaaat ttattcttta tgaatttgtt tgttgtgaat attttatata aatattcaca
    64261 tttttattta aagtaaaaaa atttgagttt ataaaagggt acaaaagtgc aagttgttct
    64321 tatgtacaaa tttgcgtttt ttcagcttcc ttcgcatccc ttgcttcacg aactagcgga
    64381 agaagcgaag gctttttgct acttccgcaa agccaaagaa ccaaagtgaa cacagcacaa
    64441 gcgcttcgct atgtgagaag atgcaaacta aggaacatgg ttatttctga attcaaactc
    64501 aactatgcaa atcttttact ttattataac ctcaacaata aaaaaaagtg tataatactt
    64561 agagagatca ttaaagtggt ggaagttaag atttcttttc actttatttt ggttctttca
    64621 cttctcgcat tggctttttg cttcgtcgca tcggctactt tggcaaaccc ttcgcggagc
    64681 gagaagcgaa agaaccgaag cgaaggcttt gctgaagtag ctgatgcaaa aaaagacgtg
    64741 aagaagcggt tgcaaagttt ataaagttta tttaggcaaa aataataaaa aaataaaaag
    64801 ttattctatt ttacttttct tttgaaaaga tccaataaaa aaaaattgtg actacatgat
    64861 aagatgttct gaaaaggaaa aactccacaa acaaataaga aacccaaaac aataaaatga
    64921 aatgggaaaa agctattcag atttcatttt ggcaaaagcc taaacattta tctctcctgc
    64981 ctttcttttg ctgctcaact tgactttttc actctttttt cttctttgct ccttcgtttt
    65041 tgctttgcat ttttcacttt tcttgtcttc tttctttact ttgctccatg aaaagctaag
    65101 acacactttt atttatcagt tccttcgcat tggtcaagct tcttgctcct ttgctccttc
    65161 tcttcttcac atcagctctg cgctccttcg cttctgctac gcggctgcga agaactgaag
    65221 cgaagaagag atagatgaag aagatgcaaa gtagcagttg aaaaggaatg gggatgtact
    65281 gatacaaagt ctcaagaaaa aacatcacag atcctaaaag aatgaaaaac tttatagttt
    65341 ttgaatatat ttttataatc aattaaatct ctttgtttgc gtttttttta tataaaaaat
    65401 atgaaaaatt aaatttatta cattcaaatc aaatttttgt ttttaattga agttatttat
    65461 tttttttctt aaaaaataaa aatgaaaaaa aaaataaaaa atgctataat atttctataa
    65521 ataaaaatat tatggggata tggcggaatg gtagacgcta cggacttaaa aatattcaat
    65581 ttttgagcct ttttaaaaaa ttttaaaaag tgaaagcttt caaaatcaga aaatcttttt
    65641 tttataaaac tgaatccgat ttcagtaaat acaaaaagca atactgagcc aatagataaa
    65701 acttgaaata tgttttattt taggtgcaga gactcaatga aagctatctt ttattaaaag
    65761 ataaagatag agtccaataa aatcaaacaa tgttttaaaa gtttaactaa atagaaaatc
    65821 cgttgatctt tgcgatcgtg agggttcaag tccctctatc cccaataaaa taaatattaa
    65881 ttaaaattgt aactcatttt ttttataagc aattaaaaat ttaaaaatga aaatgaaaaa
    65941 aaaatataat gtttgatatt tgcttttgca tcttctttgt gtgcaaagca aaggaacgag
    66001 aagcaaatgg aagccaaagt gaaaaaaaat acaaagaaaa attttaaaga agtgagattt
    66061 attaataaaa attatgatta taaatttttt ttttaagaag tttattgact ttgatttctg
    66121 attttaagta aaaaagacaa tttttttttt aaaaaattgt cctttactag gtaaccttac
    66181 ttatattagg taactttact taaatttttg tttttatttt ttaaaagaca aaaacagatt
    66241 tcatttttaa aaacaacaat tttttatttt ttatggtaga acctttactt tctggaattg
    66301 ttttaggatt agttcctgtt actattgctg gtttatttgt tacagcatat ttacaatatc
    66361 gtcgtggaga tcaagcaact tggtaatttt cactttattt gacacaataa aagaattgtg
    66421 tcaaataaaa tgaaagctat ctaatttcat ataggattta aaaacaaagt ttttacttaa
    66481 gatagataaa aaatataaaa tatatatata tatattgcat ttttttttta atgcaattaa
    66541 gaaaataacc taattgcatt aaaaaaaaaa taaagatgtt taaaatcttt aaaacaaact
    66601 gtcaaaaaat ttggtgcttc ttttgctttt gctttgcttc agcttttatt ttgcttcagc
    66661 gtagccttaa gttcttcttt cgcttctttc acttcgattc tttcgcttct tcgcatcggc
    66721 taccttcgcg ccttcgcttc tttcgcttcg gcggagccga ggcgaaggta gccgatgcga
    66781 agaagcggaa ggctttttgc ttcgcttcgg cgaagccgag ccgaagcgaa agaagcgaag
    66841 gcgcgaaaga agcgaaggcg cgaaagaagt agcagatgcg aagaggcgaa aagctgagca
    66901 aaaaaagaac ttaagagctg atgcaaatga gcaaattgtg agcaaattgc ttttcaactc
    66961 tgtcaaaagc tgcaaaaaag tagatttttt tttatttttt agtagttgtt ttagctgctc
    67021 ctaattttac accatatttt gagcgacttt gcacacgatt ttttactcca gcagtatcta
    67081 aagttccacg tacaatatgg tatcttactc caggtaaatc tttaaccctt cctcctcgca
    67141 caagaactac agcatgttct tgtaaattat gaccaattcc tggaatataa gctgtcactt
    67201 caaaaccaga tgttaatctt acacgagcta cttttcgtaa agcagaattt ggttttttag
    67261 gtgttactgt ataaacacgt aaacaaatac ctcttctttg aggacaagat tttaaagctg
    67321 gagcttttgt tttttttgtc attttttttc gagctgtttt aattaattgt tgaatagtag
    67381 gcatatatta ttaataattt tgaataattt agtgaaagag tttgttaaac aaaaaaattt
    67441 aacaaattat taatttttct tataatttaa attaaataca agaatttttt aatagaatta
    67501 tttttttcac attttttttt attcatctcc tcaccttggc tcttcagttt gtcgctatca
    67561 tgtagcgaag ttattcgctt ctttgcatca gctcggcttt tcgcttcttc ttcttcgcag
    67621 ccttcgcttc tttcgcggag cgaaggtagc cgatgcgaag aaccaaagcg aaaaagcgaa
    67681 gaaccgaagt gtgtcttcgc atcagctact tcggcaaagc cgatgaagcg aaagaagtcg
    67741 aagcaccgaa gtgaaaggaa gccaaagcaa aagaaccaaa gcaaaagaaa cgaagagcca
    67801 aggtgaaaaa agcctccact ttgtgtgcaa agaagttaaa aactattcta caaaatggat
    67861 gcatatgtag aagtaaaaat tgcaaagtgg tgatatgtct ttctttgctc cttcttgttt
    67921 gcttcttcac tttcattttc acttctactt ccaccaaaga agtggcaaaa attaagatac
    67981 ctgagttcaa atgccaagtt catttggtaa taatttcaat tacaagtaaa caactaacca
    68041 atacgcacta tagttataaa aataaattct tataaaaaaa aatataatta aaattctcat
    68101 ttttttataa gaattttaat tatatttttt ttagttaaaa actaaaaact aatggatctg
    68161 ggaagaaacg attaatttca attaataaag cagctgttac tgtaaaccaa gcaaacgcaa
    68221 caacaggagc tgttgataaa taagttgtaa agtctttcat aaataatttt tgtataaata
    68281 ttctatttta aattgattaa tatttatttt tcatttgata actacttatt ctcttaataa
    68341 ctgaaaaaag aacaatcatt cttttggaac ctttttcact atgtaaaacc tgaacaatca
    68401 atgattattc ttttagaatt tttgaagttt ttttctttga tctatgatta caagttttga
    68461 ttctttaagt ccaatgaatc actgtaaatt gaatcctttt tttgaaaaaa aaaaataaag
    68521 actagtaaaa atgtaaagca agacaaaaat aaaaaaatat tttgtatttt tttatctatt
    68581 atgaaatttg tcataatcaa tttaaaaatc tctctttctt agtaaatata taatatattt
    68641 ttattttaaa tctagtttta tttgatttaa aataaatatt attttaaatt ttaattaatc
    68701 ataataacaa atattttaga taatttgttt tttcttaaat taaaaattga taattttatt
    68761 gcattaaaat aaaacaaaca aaataatata aaacattttg acttcttttt ctttattttg
    68821 caaatgtaaa caaacgcgtg agcaatatgt tcctttgctt ttcatatcgg gtgtgctttg
    68881 tctctgtgga tgtgtgtcgg cttctttcgc tttgattttt gatccgaaga gtcaaagtga
    68941 aaaattgaag gccttggctc ttctcttatt cattttgtct tggttcttcg ctcctttgct
    69001 tcgcgtgcaa aaagtagcga aaagctgaag atgtgaaaga accaaagcca aagaagcgaa
    69061 gaattgactg tgaggaaaaa caaagaaaca aatgcaaaga agcaaaccaa atgtaagcaa
    69121 ttaaagattt gttaaaatta atattaataa aagagttaaa attaagatga aattctttgt
    69181 tttttttcat taaaaacttt gtataaaata aagttatata caaagttttt aattttttaa
    69241 tgaaaaaaaa caaattaaaa atttttattt ttagtggtga tcttcaattg cttctccaat
    69301 atatgcacct gctaatgttg caaatactaa agcttggata gcactagtga aaacaccaag
    69361 taacattact gggattggaa taattaaagg aacaagacca acaagaactc ctacaacaag
    69421 ttcatcagct aaaatgtttc caaataaacg gaaacttaaa cttagaggtt tactaaaatc
    69481 ttcaagaacg ttaataggta ataagaaaac agctggttga acataacgtt taaaatatcc
    69541 aagacctttc tttttgatac ctgcataaaa atatgaaatt gaagttaata atgctaaagc
    69601 aactgttgta ttaatatcat ttgttggtgc agctaattct ccatgaggaa gttcaattaa
    69661 acgccaaggt attaaagctc ctgaccaatt tgaaacaaga atgaataaga atacagttcc
    69721 taaataagga acccatttta aatattcttc ttctccaatt tgtgttttag ctaaatcacg
    69781 aataaactct gttactaatt cagtgaaatt ttgaaaccct tctggagttg attttaaatt
    69841 gctgtttcct aaaaaagata atgcaaaaat aactgctaaa acaaaccaag acatcattaa
    69901 aacttgacca tgtacttgat aaggacctaa ttgccaataa aaatgttgac ctacagaaac
    69961 ttcagcaatt tctgagaatg gatttaaaac aaattcactc atttcttaat tttttattta
    70021 aaatttttta ttttttaatc tttaaataaa atcttttttt tattgttaat ctctctttga
    70081 aatctctgat tatttgtaat ttttgtgtac tttctcaatc cttcagatca gtgcattact
    70141 tatgcttctt gtctttcact ccttcacttc tctttatctt tagcttcttc gcgtgctttg
    70201 ttggttcctt cgcttcggtt cttcgtagcc gcttctttcg cgaagcgaag gaagctgatg
    70261 cggaaggctc ttcgctactt cggcgaaacc gaagaaccaa agcaaaaaag cgaagagcct
    70321 tccgcttctt cgcatcggct accttcgctt cttcgcttcg gctcggcttc gccgaagcga
    70381 agaagcggaa ggctttttgc ttcgcttcgg cgaagccgag ccgaagcgaa agaagcgaag
    70441 gcgctaaaga agcaaaggct acgaagaaag taagtgaagg agcgcagaag cagatgtgaa
    70501 gcaagtgcgt tggctcggct ttcttcgcat cggtgcttcg acttcgtcga cgcgcgaacc
    70561 gaagaagcga aggctttgtc aacgaagaat ccgttggctg caaaggctcc ttatttatct
    70621 ttggtcacac aagcacacca aggagcatga agcgaaataa gcggatgtta aaaagtgaat
    70681 tttgcctagg ttctttgcag ctactatgca gaagcaaaag aagcaaagca aaagcaaaga
    70741 agtgaaggag tgaggctaga ataaaatatt taaagaatac aaagtgaaac aagataggcc
    70801 aaagtaaatg caaagaaaaa aatttcgatt ctttgattca aaagcacaac aaaagaaaaa
    70861 aagcacaaca aaagaaaaaa agcacaacaa aagaaaaaat gtgcaaaaaa tagattttgc
    70921 acaaaaaaga attgaaaatt cagaaagaaa aaacaaaaaa tttttaaaag aattatttaa
    70981 actttaacaa ttaaatatta acaatattct ttagatttta tttgcaatta attaaatttt
    71041 aatatatgaa aataaacttt aaaaatttca aaagattttt ttatataaaa aagatttatt
    71101 attgatctaa gaaaattgat aaaatattgg gttcaggtca ctacgcaacc tacattttta
    71161 ttaaaagatc ttttacaatt aagactttat tatttattta tttttttatt tattttaaat
    71221 atttaaataa atgaaacaaa gctggggctc ctaatcccag caaattactg aactggacat
    71281 gacccataca aggtatcctg ctctcccaga ggttagtaat aaaaattatt tatgtatctg
    71341 tttcttttgt ttttagtaat ataataatag tgtcatgatt ctcaatcata gcaacaatct
    71401 gtttttttcc gataatgtcg ctgaccctat tttaagatct acttttcttt ttaaagtaat
    71461 ctactttatg tcttaccttt tctgcagaag aaaggaaagc aaatatgtaa ttggtttact
    71521 atttcacttc ttctttagtt cttattttgc ttgcgcaagt gcatcaagcc aaagcaaaag
    71581 aagcgaaaga gacgcaaaaa gccaaaaagc aaacaaaagt gacagtatgc aaagtaaagt
    71641 attttatgca aagctaatta ttttcaactt tgctggtttg cagaagtata tgttatgcat
    71701 aaataaacag aagtaatcaa agattatttg aatttctttt ttttttgaaa ttaaaaagtg
    71761 caaaaaaaaa gaaattcaaa aaaagttata aaaataaaaa agttaacaat ttaaaattat
    71821 atatttttgt atacttttta aataatgaat acttttattt aaaaagtata caaaaatata
    71881 tatatagtaa gtaattaaat tttttttact ttaaaataat aagagctaat tttttatctt
    71941 aaaaattaag cattgtttta gtattttata aagaagaacc taaaccaaca tatgaaccat
    72001 aaaagaaaat agctagtaac ccaatagcag ctgttccaac taatgtacca attaaccata
    72061 atggaatacg tccagtagta cctgtattag acataaataa aagtgtaatc taaaaatttg
    72121 cagtaaaatc aaaaacaaaa aaaagtacat tcactttatt gttaaaaaaa acaaaaagtt
    72181 gttttgactt gtatgaaaaa atcaaacctt gtttttggga gcttttaata ataaaaattt
    72241 ataaaaatca atcaaatttt tttaaaagta aaatttgaaa tttattcttt gagaatataa
    72301 gtttcagttt tttcataaaa ttaaaatgta aaaaaaatac attgctttgc ttcttcgctt
    72361 tggttcttcg cttcttcttc gtttcggcga aacgaagaag aagcgaagaa ccaaagcgaa
    72421 gaagcaaaaa gccttcgcgt tacttcagct acactgatgc gaagaaattt aatatttaaa
    72481 aacaaaaatt tacttgcgca agtgtgtcgg tgcacttgcg cttcgatcgc gcaagcgtgt
    72541 tggcttcgcc gaagaaacga agaaaaatct ttaaattcaa agatactaaa aaataaattt
    72601 gattttttta agaagcagcc attttttaat attaagaaaa aattaaatca acggatagtt
    72661 atctaactaa aaaaatttta cacgaatgta ctcaataagt tgaaaagatt taactttggg
    72721 aattgatcca attttttata atttgaaacc ataatactaa tggtttttta taattaatct
    72781 tattgagttt ccttatactt tagttttaag aaataaaaaa atagataata tttaatcaaa
    72841 aaaatcaaaa gcatttatac gttcaataca agaaataaca aatattttta aagattgtta
    72901 attttttaaa atatttgtca aaggtaatct ttttacttta ttaatgtatt ttatttttta
    72961 atagttgttt tttatttaca taaagtttaa taaaaaacac taagaattaa atttttaaat
    73021 taaagtggag acttaaaaat tttttaatag aagcttatta aaaattacct ttttgcttgt
    73081 tttctttctt tttttagatt gacaacaatt tctaaaagta aagattatta aagaaaacaa
    73141 ttttccttgc tcctccgctt cggttcttct ttgcttccgc tacttcgctt cctttcactt
    73201 ctcgctcctc ggcttccttc gctccttcag caaagctgaa ggagcgaagg aagccgagga
    73261 gcgagaagtg aaaggaagcg aagaagaacc aaaaagccaa ggtgaagaca aaaattcaat
    73321 aaaccatata agcttaataa attggtttta aaaccaattt actttaattt agtttaatac
    73381 ttctttgtat gttttcgtat cgcacccact taaccaaata aaaataaccc ctagttgtcc
    73441 aaaatgagca ctaaaaactt ttcttgaaat ttcttctaaa tcacttgtat gactgtcaaa
    73501 gtcatgagca tcagcgtgta ggttccaaat ccaagttgtt gtattaggcc cttttgaaag
    73561 agttcttgaa aaatgtcctg gtttagtttg gttttttatc ttaaatgatt ttttacaaat
    73621 ttgtttgctc ctttgtttct tcttcacctc agctacgctg aagcaaagga gcgatgaaag
    73681 agaaataata ttttaaatgg gaaagaaaag ttcattttta aagtgaagtt aaagttttct
    73741 ttttctttaa tcattaaata aaagcacaaa tatataaaat ccaaactata aacataaata
    73801 tagtatttaa gataaatacc ctttaagaac catacgtgct cttttaaaag catatggctc
    73861 acatactctt aaaaaataaa attaaagata atagattatt aaaagaattg attaaaccaa
    73921 atatttaaat actatatctt ttataataaa aaaaatggtt ttattcatag aaatattttt
    73981 cttcttcttt tgcttcttgc tttggttctt catcactttt ttgcatgcga agtgaagcga
    74041 ttctatcctt cgcagccgcg aagcggaagg ctcttcgctc cttcgctcct tcgctttttc
    74101 acgaagcgaa gaagaagaac caaagcgaag accgaagtga aagagaagcg cagagctgag
    74161 gtgaaagcga agaaagaaga tatgatgagt gatagattat ttgaatttat tggatttatt
    74221 attttgaaaa ataaatgaga ttaatttata ttgtatttat tttattattt aagaaataat
    74281 acaataacaa attattagat aaaaaatagt ttcattaaat attcaatgaa actatttttt
    74341 tatctaataa aataagtttg aaaattatag agcgttacca cgaggtaata cttcttcagg
    74401 gaacactaat ttttcatgcg gttggtcttg tgcagccatc caagcacgga taccttcgtt
    74461 taataaaata tttttagtgt agaaagtttc aaattcaggg tcttcagcag ctctaatttc
    74521 ttgtgaaacg aaatcataag cacgtaagtt tagagctaaa ccaacaactc caatagctga
    74581 catccataat cctgttactg gaactaacag cataaagaag tgtagccaac gtttgttaga
    74641 gaatgcaact ccaaaaattt gtgaccagaa acggtttgct gttaccattg aataagtttc
    74701 ttcagcttgt gtagggttga aagcacggaa tgtgtttgcc ccatcaccat cttcaaataa
    74761 agtgttttca actgtagctc catggattgc acataataaa gcagctccta atacaccagc
    74821 aactcccatc atgtggaagg ggtttaatgt ccagttatgg aaaccttgga agaataaaat
    74881 aaaacggaag atagctgcta caccaaaact aggtgcaaag aaccatccag attgtcctaa
    74941 tgggtaaatt aagaaaacag aaacgaaaac tgaaattggt gctgagaaag caattgcgtt
    75001 ataaggacgt aaatttactg agcgagcaat ttcaaattgg cgtaacataa atccaataag
    75061 accaaaagca ccatgaagag ctacgaaagt ccataatcca cctaattggc accaacgtgt
    75121 gaaatctcct tgagcttcag gaccccataa gaataaaagt gagtgcgcca tactgtttgc
    75181 tggagttgat acagcagcag ttaagaaatt acaaccttct aaataagaag ttgctaatcc
    75241 atgagtgtac caagaagtta caaatgttgt acctgttaac catcctccta aagcaaagta
    75301 tgcacaaggt aataataaaa gtcctgacca acctacaaaa acaaaacggt cttgacgaag
    75361 ccagtcatct gcatcatcaa accatgtacg tttttcttga tatgaactac caatcgcaat
    75421 agtcattacg cgatctccaa ttataatttt atagagttca tctttacgta taaaaaaaga
    75481 aaattttcca ttttgttact ttattgcata tttggtgttg atgcttctct cagcttcacc
    75541 aaagtgtgtt ggtgattctc tcggagtgaa gtgctagcga tttttttgct cggcttttca
    75601 cttcttcttc ttttgcttct cgcatcagct tccttcgcgc cttcgcttcg gcgtagccga
    75661 agccaagaag cggaaggctc cgccgaagcg aacgaagcga aagaagcgaa gaagcgaagg
    75721 agcgaagcaa aggaagccaa gccaacgggc gaccaaagcc aaaatgaagc aaataaagta
    75781 acaaaatgaa ataaattaaa accaataata taattatatt ataacataaa attttttaat
    75841 aaaaaacata aaatattttt tttattattt tttattttct tttggtttat ttttaaaaaa
    75901 agtactgttg tagtttggac tcttcacaga tgtaatgaac caaaagaaaa gtttcacttc
    75961 tttgtttttc ttcttctttg gtgctttttc acttccttgt tttggttttt cggcttcttc
    76021 gctttggttc ttcgctcctt cgctttagtt cttccgcttt gccaaaggag caaagagcct
    76081 tccgcttcgc tttggctacg ccaatgcgaa gaagaagcga aaagctgagt gaaagaagta
    76141 gcgaaaagct gaaacaccga atacacagct gtgataagcc aattaaagcg aaagaaggtg
    76201 tgtttacaaa agaacaagaa ttggctgaaa aagaagtaaa aaaaccaaag taaaagcaac
    76261 aaattgaata aatacagaga agaaatatgc agaagcaaag aattgaatta acacacaaag
    76321 ttttttttta atataaaaaa aaaataaaaa tttatataaa atttaaaact ggaaatataa
    76381 ttaaatagca attcactttt tgatgaattg ctatttaatt atataaaata ttaaaaaaat
    76441 ttttaacaca tttttatttt tttttcgcct tggctcttcg cttcttcttc gcattggtgt
    76501 agccttccgc ttcgcggctg cgaagacgtg cttctttcgc ttctttcgct tcggcgaagg
    76561 cgcgaaggaa gccgagccaa agaaccaaag cgatagctta attctaaaaa ttaaattata
    76621 agaattctga attaacctac tgcaataata cgtgctaaga agaatgacca tgttgtagca
    76681 attcctccta aaagatagtg tgctacccca actgcacgtc cttgagtaat acttaaagca
    76741 cgaggttgga ttgctggagc tacttttaat tttgaatgtg cccaaataat tgattcaata
    76801 agttcttgcc aataaccacg ccctgagaat aagaacatta aagagaacgc ccatacgaag
    76861 tgtgctccta agaaaattaa accataagca gataatgcag aaccataaga ttgaattact
    76921 tgacttgatt gtgcccaaag gaaatcacgt aaccaaccat taatagtatt tgcactttga
    76981 gcaaagtttc ctcctgtaat gtgagaaaca ccatttgctg ttacagttcc ccaaacatct
    77041 gattgcattt tccaagagaa atggaagata gcaattgata aagagttata catccagaac
    77101 aatccaagga atacatggtc ccaagcagat acctgacaag tacctccacg tccaggacca
    77161 tcacaaggga aacggaatcc taaatttgct ttatcaggaa ttaaacgaga actgcgtgca
    77221 aaaagaacac cttttaataa aattaatact gttacgtgaa ttgtaaatgc atggatgtgg
    77281 tgaaccataa aatctgcagt tcctagtgaa attggcatca tagctacttt tccaccaaca
    77341 gaaacaacat ctcctcccca gcttgcactt gttgccgcaa gagcatttgg tgctgttaat
    77401 tgtggtgcta agaaatgtgt tttttggatc cattgtgcaa aaactggttg taattggatt
    77461 gcagtgtcag agaacatatc ttgaggtcta cctaaagcac tcatagtatc attatggata
    77521 taaagaccaa aactatggaa tcctaagaaa atacaaaccc agtttaagtg agaaataata
    77581 gcatctctat gacgaattac acgatctaac aagttgttat aattgttcgt aggatcataa
    77641 tcacgtacca taaagattgc agcgtgagca ccagctccta caatacaaaa acctccaatc
    77701 cagttatggt gagtgaataa agataattgt gtaccataat ctgttgctaa ataaggatat
    77761 ggtggcattg aatacatgtg gtgagcaaca ataattgata gcgaaccaaa taatgctaag
    77821 ttaatagcaa gttgagcatg ccatgaagtt gttaagattt cataaagacc tacgtgtcct
    77881 tctccagtga atggaccttt gtgtgcttct aaaatttctt tcattgaatg cccaattccc
    77941 cagtttgtac ggtacatgtg accagcaact aaaaataata cagcaatagc cacgtggtgg
    78001 tgagctgtat cacttaacca aagacctcca gttacaggat ttaatcctcc attaaaagtt
    78061 aagaaatcac tgtattcacc ccattgtaaa gtaaagaatg gcgctaaacc ttttgcaaaa
    78121 cttgggtaaa ggtctgccat aatttgacga tttaataata aatcatgtgg taatggaatt
    78181 tcttttgggt ctactccagc atctaataat ttgttaactg gaagagaaac gtgaatttgg
    78241 tgacctgccc aacctaaact acctagtcct aataaacctg ctaaatggtg gtttagcatt
    78301 gattcaacat ttctaaacca ttctagttta ggtgctgcct tatggtagtg gaaccaacca
    78361 gcaaaaaaca ttgctgccgc cattactaac cctccaatag ctgtagtata tagttgaagt
    78421 tcacttgtaa tcccacttgc tcgccataat tggaagaatc ctgaagtaat ttgaatccct
    78481 tggaatcctc cccctacatc accatttaag atttcttgac caactactgg ccatactact
    78541 tgtgcacttg gtttaatatg aattggatca cttaaccaag cttcataatt tgaaaaacgt
    78601 gctccatgga aatacatagt taggtaaagt taaataaaaa aaaaacaata tttacttccc
    78661 tttgaatccg tgcatgctat tttcactgca cacggctttc attcgtgttt tatttctttg
    78721 attttgtgct tatcgagtta ttttgctcct ttgcttcttt cgcagccgct tcggctgagc
    78781 caatgcggaa ggctcttcgc gccttcgctt cggcggagcc tccgcttcgc gagcgaaaga
    78841 agcgaaagaa gctgatgcaa agaagcgata agaaaatgtg caaccgatac aaataactat
    78901 cttgatttgt gttttatttc tttgtgaatc tttcattatt ttactttatt ctttttcttt
    78961 ttatcattgc acgcttcact tctttgactt gcaaagtgaa ggcatccgct tctttgcatc
    79021 ctcggcttct ttcgcttcct tcgcttcggc gaaggaagcg aaagaagccg aagagaagaa
    79081 gcaaaagcga agaagcaaag agtcgaggtg agaagcgaaa taataaagta aaagtattaa
    79141 aagctttact ccccaggtag gacttgaacc tacgacctat cggttaacag ccgaccgctc
    79201 taccactgag ctactaagga ataaaatatt acttttttta tatttattaa ttatcttact
    79261 cattcttttt ttttttgtca atattttaaa tttttttctt aaaaaaaaca gatatttaaa
    79321 agttttttat tgtttcttta aattttcaat tgctttttgg aatcaaagat tatttttttt
    79381 ttctgatttt tcttttgctc gtcttttcgc ttcagttctt tcaggaagcg aaaaagtgaa
    79441 ggctttgctt gagcgaaccg aagtgcaagc acaccgaatc accgatgtaa agagccaatg
    79501 tgaaaaaggc aaaaagcgaa tggagcaaaa caaattaaat aaaaaattaa gtcaatagat
    79561 ttattcattt atttttaatc tataatttta aattattttc catacaaaat gaatgcaatt
    79621 aaaaagcaaa gacaagaata aaaaaatttt taaatatctt ttttttatat aaattaaatt
    79681 aattttacaa ctttaacaag acctaagtaa agtgctaaag taaaacctaa agcaacaact
    79741 aataaaccaa tataacttgt aattgttaac ataaattttt tattaaaaat aaaattaatt
    79801 cactaaataa aaaggaattc agaagctatt ataaaaacaa aaattttttg ggattaaaga
    79861 ctctttaatt aattgttata atctttaatc ccaaaaataa aaaactcaaa taaaaaaaaa
    79921 tttaaaagtt aaattaataa gctagcccca tactacgagt actttctgaa cctaaataaa
    79981 cacgtacact taaaaaatct gttggacaag ctgtttcaca acgtttgcat cctacacaat
    80041 cttcagtacg aggcgcagaa gccatttgtt gagctttaca accatcccaa ggtaccattt
    80101 ctaaaacatc taaaggacaa gcacgaacac attgagtgca accaatacaa gtatcataaa
    80161 ttttaagaat atgtgacata aaaatttttt tttgaattaa atacaaaaaa agatcgagaa
    80221 tttctaataa aaaattagac ttttttttgc tttggttttt cgcttctttg ctttcgcgta
    80281 gcgaagtgct tcgacttctt tcgcttcagc taagagcctt ccgcttcttc gcatcggctc
    80341 ccttcgcctc ggctccgccg aagcgaaaga agcgaaggcg cgaagggagc tgaggcgaaa
    80401 aaccgaagtg atataaacga tactatacaa aaaaagtcta atttttttct tttttttatg
    80461 acaggtatat ttcatttctc ttttttttca ttagctcttt gttcttcttt cactttagtt
    80521 tgcaagaaac aaagcagtgt gttcttcact ttatggaagt gatgcaaaga aagaactttt
    80581 ttataacctg cttttgccat caaacatgat gtaagaaaaa agaaaatttt aattttaaag
    80641 aacaaaagaa aaaaaaaaat attattatta gagatataat atcacaaaac tgatgttttt
    80701 gtcaatttgt tacaatattt ttatgaaaat attaaatgaa ttttgcagga gcaggatttg
    80761 aacctgcgac cttaggatta tgagccccac gagctaccag actgctctat cctgctacaa
    80821 taattaataa aaaaaattct atactatata tgttacattt agtatatatt ttttttttta
    80881 cttttatata ttcttaattt tacaattttt tttttttttt gtcaatttaa aatttttttg
    80941 ttttgtttta ctttatttat cactctcttg cttcttgctc ctttgcgatg tgatagcaaa
    81001 gttatcagct ctgcttgcac ttctgctatg caacttcgga aagccttcac atcttcttcg
    81061 gtttcttggc gcttctttct ttcgcgtagc gactgcttcg gcttcgctga tgcgcttgca
    81121 ctttgttttg catagcaaaa aaccaagttt tgcgcagcaa aaagccaaac caacacgcaa
    81181 ccaaagaacc aaagcgaaaa agcacttaaa gaggaaagta ttttattggt tgactttgtt
    81241 cacatctttt ttacttatat tgttctaaat cttacttaat aattaattaa aaattttaat
    81301 taaaaaaaat aaataaagaa ggcagtaaat tggaaattat tttttgagtt tactttctta
    81361 ataattttag aatccagaaa aacagaaaaa aatttaaaac cctttttaaa ctatatatat
    81421 aattatatac cagctttctt tttgaaatta tatttattga aattatattt acttttaaaa
    81481 atgaaataaa gtgcaaaatt ggtaaatttt ttttatattt taataatttt ttatattttg
    81541 ataaataaat cagaaaaatt agtaatttaa tatttttatt ttaaaattta atgttataat
    81601 atataaaaag tttgaattaa taggttaaaa aaaaagaaat atttatttta tgaaattagc
    81661 atattggatg tatgcaggtc ctgctcatat gggaactcta agagtagcaa gttcttttaa
    81721 aaatgtgcat gctattatgc atgcaccatt aggtgatgat tattttaatg taatgcgttc
    81781 aatgttagaa agagaaagag actttactcc tgttacaaca agtattgttg accgtcatgt
    81841 gttagcacaa ggttcacaag aaaaagttgt tgaaaacata acacgaaaag acaaagaaga
    81901 aaatcctgat ttaattttgc ttactcctac ttgtacttct agtattttac aagaagattt
    81961 acaaaatttt gtaaatagag catcattaga atcaaattgt gatgttattt tggctgatgt
    82021 taaccattat agagtaaatg aacttcaagc agcagatcgt actttagaac aaattgttcg
    82081 tttttatatt gaacgtgaaa ctaaaaagaa attcagcgaa gccggggata attctgttgt
    82141 taattctaaa gaactgaaaa acttacaaaa gttttctgaa gatatggaac aaataataga
    82201 aaaaacagaa aaaccttctg ttaatatttt gggtattttt actttaggat ttcataatca
    82261 acatgattgt agagaattaa aacgtttatt agctgattta aatattgaag taaatttagt
    82321 aattcctgaa ggaagctctg ttcatgaatt aaaaaactta acaaaagcat ggtttaatat
    82381 tgtaccttat agagaagttg gtctaatgac agctgatttt ttagaaaaag aatatcaaat
    82441 gccatttatt tcaataactc caatgggaat tcaacaaact tctcagttta ttcatcaaat
    82501 tggccaaatt ttagaaactt taatttgttc aacatttaaa cagaataaaa taaaatttat
    82561 ttcttctaaa aaagaaagta gttctcactc tttcgcttta gcggagccga tgcgaagaag
    82621 cggaggtatc agcttcgcgg aagctgatgt gaacaaaaaa gaatctttga ttttaaaaaa
    82681 tcaaacaaat ttctgcgctc cttcggtttg tgaaagagaa ataatttatg aagaatattt
    82741 gaataaagtt ttttataaaa attatgtaaa aaaacaaact caatttattt ctcaagccgc
    82801 atggttttct cgctcaattg attgccaaaa tttaacagga aaaagaactg tcgtttttgg
    82861 agatgcaact catgcagctg ctatgactaa aattttaaca acagaaatgg gacttcaagt
    82921 tgtttgtgca gggacttatt gtaaacatga tgctgattgg tttagagaac aagttttagg
    82981 atattgtgat caagttttga tcacagatga tcatactaaa gttggagata tgattactcg
    83041 tttagaacct gcagccattt ttggtactca aatggaaaga catattggaa aaaaacttga
    83101 aatcccttgt ggtgttatat ctgctcctgt acatattcaa aattttcctt tatcttatcg
    83161 cccttttctt ggttatgaag gtacaaatca aattgctgat ttagtttata attcattcac
    83221 tttaggaatg gaagaccatt tacttgaaat ttttaatggt catgacacaa aaacacaaat
    83281 atcttcttta aaaagtaaag atataaatac tgcacagtct tttagcaaaa atgaaaatag
    83341 caaattcaac tggtctgatg aagctttaaa agaattatca ggggttccag gttttgtgcg
    83401 tggaaaagtg aaaaaaaatg ttgaaaaatt tgctttggaa aataaccagt catttattac
    83461 tttagaaatc atgtttgcag ctaaagaagc agtaaatgct taataattca attttttttt
    83521 tattactttt tgattttttt ttgatactaa attttaattt tttcttaaat ttcattatat
    83581 gaacgtggat atttttgtac aacttgcaag tttactttta attgttgcag ctggacctat
    83641 tgtagttgtt ttattatcag ctcgtggtgg aaatttataa tataaattta aacttctatt
    83701 aggatttttt tgtcctaata gaagtttaaa ttactttcta taatatatcc tttgctttac
    83761 ttatttttat aatattttta tttccatcac ttcttcacct tagctcttca cttaggttct
    83821 ttgctccttc gcctcggttc tttgctcctt cgcttcttct tagctccttc gcttcttctt
    83881 agctcctttg cttcggttcg cgcaagcgcg ttggctttga tgaagatgca aagaaccgaa
    83941 gcgaagaaga agcaaaaagc tgagctgaag tactgaggaa gcgatgaatc aattatttaa
    84001 tttaaaaaaa tcttttatct ttttttaaat atatttttaa atatagagat atattaagat
    84061 ttaaaaagat aaatcatcaa ttcaaaatta aaaaaacaaa aatttgtaaa accttgtaaa
    84121 attctataaa atttaatata tttatttata tatttatttt ttttttcatt aaattttata
    84181 tatatattat tttttttatt agggttacta actcaatggt agagtactcg gcttttaacc
    84241 gattagttct aggttcgagt cctaggtaac ccaaaaatat ataattgaaa tatttttata
    84301 ttttaatata tatatattaa gaatgttttt ttttactttt ttttataaaa aatcaactat
    84361 ttataatagt tatacatagt tttcagactt tatttttgta aaataaaatg ttataattat
    84421 tttataataa tttatttttc tttaaattaa aaaagatatt gaaatatggc gggcgtagcc
    84481 aagtggtaag gcagtggatt gtgactccac cattcgcggg ttcaattccc gtcgttcgcc
    84541 cattaattta taaaaaaatt tttatctcta aaaaataaaa aaaattttat ttttgttttt
    84601 atgaaggctt cacagagcaa gaatatattt agttcctgtt cttacatctt ggcattttgc
    84661 ttttcgtatt tctaacatat catctatctt attaacctgt aaacatatct aatgatatct
    84721 ttatcctatc aagtctaata ctattccttc ttttgcttca acgaaacctt tacattggct
    84781 tccttttctt tgcttccgca aagaaaagga gcaaggacaa aaaattgata ttaaaacttc
    84841 tttcaagttt aaaaattttt gtttttaaat ctagatatga atttgaaagt gtatgttttc
    84901 gatttaatta actttttaac actagaattt ttactttcaa atctagatat gaatttaaaa
    84961 gcgcacattt tcgtttgaat taacttttta acaccaaaag ggtttgatat tttaacttaa
    85021 cattaaagca ttacgaactg tagctccttt gtgtgcagaa gcgaaaaaag aagaaagaag
    85081 aaagaattaa acgagtaaat ttattgttct ccttcaaatc ttcttttatt catatttcag
    85141 catgtgttca ctttgttgca cgacacaagt gtgcttgtgc ttcgataaac cctttgcttc
    85201 tttgcaccaa aagtgaaggc ttcatcaaag cacaaggagc agctctgaga agaaagaaaa
    85261 tatgaaaaaa aaccagtaga aaaataatac taatataaca atcccaaata ttgataatag
    85321 gattgtaaaa acaggaatct gattctatat aatggaatat atgaaacaat ttttaccaaa
    85381 ataatttaaa tacaaaaaga aaagtaagtg aaccatatga gagatacacc caaaattgca
    85441 caattttgcc ccgcatttca ttcataggag taactctaaa acagtttggt tgaacaatag
    85501 caaattgtta ttgcacaaat tgctattaaa ctggatgatc tagacaattt gataagacat
    85561 atacaaatag accatccaat atcagcttaa aaaatacaaa ctgtttgtga aaaaaaagca
    85621 tcaatatcca accaaaaaat ccatactgta cacaaaaatt gcaaaaatgt ataaaagaaa
    85681 acgatagtaa aaaattttca aaaaaaaaat tatctaaaaa agcaaacaaa gaaaaataaa
    85741 aaaaaaatag aaagaattaa atgctttgct cttttattct gcaaaagaat gtaaaaaaag
    85801 ataaaaaaag gctatagaaa gaaaaatatt ataatattca atggagcaaa agattacaaa
    85861 aatagtaaaa taaaaaccaa agtaaataaa acaatatttt ttaaataaaa ttcggaaagg
    85921 gagggattcg aacccccggt gaccaaaaag ccacgctggt tttcaaaacc agagcattca
    85981 accactctgc cacctttcct ttactatgta aaaatattat aacatataat aactaaaaaa
    86041 tcaatttttt actttttttt tataaaaaat gtaaaaaaaa agttagaaaa ttgatttttt
    86101 agttgaatta ttttaagaga taaaaatatt ttattattat ttataaatac aatttcattg
    86161 cactttcttt attgataacc taaagaaagt gcaatgaaat tgtatttata aattaacgac
    86221 ctccactaac aacttttact acttggaaac gagcttttgc acgtttaaaa gcaaaatttg
    86281 cttcaacttt ttgttttaca ccttctgctg tttctaaatt ttgttttgca atttcaaaag
    86341 catttttagc ttcatcagca tcaattgttt cagcagcttc tgcttcgttt gctaaaattg
    86401 taatttgatt tctttttaca actgcaaagc ctcccattac tgcaacagaa ttccattgtt
    86461 ctttagtgcg aattaacatt gcaccaacat ctaatccagt aataattgga gcatggtttt
    86521 ttaaaacacc catttctcca gtttctgtag gtaaaataat ttcttctgct tgaccattcc
    86581 aaaaaggacg ttctggagtt aaaattgaaa tttgtaaact cattttttat tttaataata
    86641 tttttacttg ttaaaaactc agatctatac tttgctattt taaatcttta aaataaagaa
    86701 acaaaaggaa ggatttaaaa tttcaaatga ataagcaaaa caaaactttt ttatattttt
    86761 tattttataa caaataaaaa atataaattt ttattaatta taaagagatt tgctttttaa
    86821 gttaaagata atttataaaa ttggattttt tttttaatat caattttttt aatccttcgc
    86881 ttcagcttgg ctttttgcta cttcagcttc ctttcgcttc tttcgcttct ttcacttctt
    86941 tcactttgca aaggaagcct tccgctcggc ttccttcgct tcggcggagc cttccgcttc
    87001 ttcgcttcgg ctaccttcgc tccgcgaaag aagcgaaggc gcgaaagaag cggcgcgaag
    87061 aagtggatgc ctgcgctttg cttcttcacc ttggctcttt gctcctttgc ttcatcggct
    87121 ttgctgaagt agacgaagcg aagaatcgaa gtgaaggagc aaaggaccaa cgcgcgttgg
    87181 tcgcacaagc gctttgctcc gcgagaagca cctaaacaaa acgaagaatc aaaagaagtg
    87241 gatgcaaaga agtcgaagaa ctgaagcaaa agaagaacca aagcgatgca tttaatacat
    87301 ttgattatcc agttgtgttt aatacatttg attatccagt tgtgtttaat acgtttaaaa
    87361 taagttgtgg tcgatttgaa tacattgcat tatttgctgc aattttatgc aattcttctt
    87421 tttttttgat agcatttcct ttttgttcat aggcatctaa tatttcagat tttaattttg
    87481 aaaccattcc tttgcttgat tttttttcgc aagattctaa aatccaacgt aaagcattcg
    87541 cttgtccgcg ttcaatagaa cttaaaactt ttggtaccat ttgtacagat cctgctctac
    87601 gttttggttt tacttcaact tttggcatta cattttctaa tgctatatca aatacttcaa
    87661 ctggattttt ttgagttact tcaccaattt cttttaatgt tgtataaaca attttatacg
    87721 ctaaagattt ttttccactt ttcattacac gatttactaa catatgtaca gaaatactat
    87781 tgtaaactgg atctggtaat aaaacacgtg ttttcttaat aggtctacga ggcataaaaa
    87841 aaagataaaa taatttttag taaatttcaa aaacttgaat tttgaacgaa ttaaacagaa
    87901 agacaaaaat taattggaat ttaatacggg actgacggga ctcgaacccg caacttctgc
    87961 cgtgacaggg cagtgctcta accaattgaa ctacaatccc ttttcatgtt ttaattatta
    88021 tataataatt aaaaaaattt ttcaatattt tttatgaaat ttacttaatc ttaaataatt
    88081 ctttaattgt aaaattatta tatattaata aacactttta gatataaaca atccatacta
    88141 gcgaagttct gccagaatat gggagatatg ttatatggga gatatgctag aagagccctt
    88201 aataggggac agttaaccta tttttatgtc taaggtgcct cgactcaaag agggacttag
    88261 cagtacataa acacacagga gcaaagaaaa caaatataaa aatataggat aaataacaaa
    88321 gataaataaa ataacacaaa ataaaaagac aaataccata gaacacaatc aaatagaaag
    88381 tattgaagaa agttatgata tcaaaaaaaa ggtgtaatca aaaaaaaagg tgtaacaggt
    88441 ctgctaaaaa aattaagaga agaaaacatt ccaagaaata tcttcattaa aatacactac
    88501 agtactagaa agtattataa taaaaatgca agaaagtcca tatgtaacag cagataacct
    88561 catgtcactc ctagaaaaca aattcttttt actgaatgca tttgaaatat taaaagcaaa
    88621 caaaggttcc cttacaaaag gagtagacaa tactacagca aatgcagtga ctgaagagag
    88681 aattctaaat attaccttac aaatacacat acaactacaa ctataagaat agaagttcct
    88741 aagccaggaa aaactaccaa gagaccactc acaatcccaa atttttatat tataatagtt
    88801 caagaagcta ttagaatcat attaaataca atatacagac caagcttttc aagggtacaa
    88861 gtaaattttg gattcagaac gataatttta ttattaaata ataaataatt attaaataat
    88921 gataaaaaaa taatattgaa taaatttata ttaattttat tcatataata aaatattata
    88981 aatattttaa aataaaaagg aattatatat atattataaa atcaaattaa aacaataaac
    89041 taaagaaagg ttaacaaaaa ccttaattta aagtttttgt taaccttttt attaaaggat
    89101 ttttcttgca gctggtactt ttgtagcttt ggttctttca cttcagttgt gcaagcgtat
    89161 tagttctttt gcttctctca tcggcttcct tcttttgctt ctttcgcgcc ttcgcttctt
    89221 tcgcttcggt ttgcgaagca aaaagccttc cgctcggctt ccttcgtatc agcttcgccg
    89281 aagcgaaaga agcggcgcga agaagcggaa ggctccgctg aagcgaaaga agcgaaagaa
    89341 gcgaaagaag cgaaggtttc cttatcgctt tggttcgtgc tagtgtgtcg gcgaaactga
    89401 agatgtgaag aagaggatgc ctaagtagca gatgcaaaga agtgaaagct gaagttgaag
    89461 atgcaaagaa gcgaaaagcc gagctaatga agtgcatgaa tgaagaagac ttcacttcac
    89521 ttggctttgc tgaagcgaaa gaggagcgaa gaaattattt caatataata acatttttta
    89581 ttttattaaa attaaacacg acgtttttta ggaggtcgac aaccattatg tggaatacct
    89641 gttttttctc gtattacact aacttttacg ccagatttaa aaatttcacg aatcgctgtt
    89701 tcacgtcctt gtcctggacc agttactaaa attttaactt ctttcataag aaaatcacga
    89761 gattttttcg cgacaacttc tgcagctttt tttgcagcga atgttgttgc ttttcttttt
    89821 cctctaaatc cacatgaacc tgctgaactc caacataata cttctccacg cacatttgtc
    89881 agagtaatta ttgtattatg atgacctgtt tgaatatgaa caagaccacg ataagcacgt
    89941 cttcttagct tcataggtgt tgttttacga atttgttttg ccatttttta taattttaaa
    90001 aattaatttt tataatttta agaaaatatt cttcactttt ttatttaaaa aattctaaga
    90061 atattcttta aaaaaaaata atcagagatt ccaaaatagt aaaattaaat ttattttttt
    90121 ttttttaata tttgatcttt atttcatttt ttttaaatat ttttgtgaaa gaaaaaagaa
    90181 taaaaaataa tttttaaata tatattttta tattttggaa ggaatatttt ctatgaatta
    90241 agtaatagtt caatttaacc ttttttactt ttatactaaa attcttattt taaatttcca
    90301 aacaatatgt tctatttttt gggccgagtc ggattcgaac caacgtagga ataaaccagc
    90361 ggatttacaa tccgccccca ttaaccactc gggcatcggc cctttttttt aaatttttta
    90421 aaatattaaa aattcatttt ctttagcgaa gcctttgctt cgcaagtaca agattttaaa
    90481 ataaaacagt ttaaaaattt aagaataaag aatatatgat aagataaaaa attttttttt
    90541 tgtagttgct cctgtttatt tgttccttcg catcagtttc acttatgtga agaaggggaa
    90601 gcttccgctt ttttgctttg tgaaagagaa ccaaaataaa aaaaagaaga agaattttgc
    90661 atcaacatta gatgtgcaca aaacaaagat aataaaagat tacaaaagtg cagtaaatga
    90721 aaaacttctt aatttttcaa agcacttaaa aaaaattatc ttaagttgat tatagcaaaa
    90781 atattttttt ttaacaaggt ttaaaaaaat taaatattta atatttaata agagattatt
    90841 acaaaaaatg taataatctc ttattaaata atataaagaa taagaaaatt aaagtttgtc
    90901 gatagtttcg aattcaaatt taatttcttt ccaaacttca caagccgctg ctaattcagg
    90961 actccatttg caagctgagc gaataacatc tccaccttca cgagctaagt cacgaccttc
    91021 gttacgagct tgagtacaag cttctaaagc tacacggttt gctacagcac ctggagcgtt
    91081 accccaaggg tgacctaaag taccaccacc aaattgtaaa caagcatcat ctccaaagat
    91141 ttcaactaaa gctggcatgt gccaaacgtg aataccacct gaagctacag gcataactcc
    91201 actcatagaa caccagtctt gagtgaaata aataccacgg ctacggtctt tttcaatgta
    91261 gtcgtcacgc attaagtcta cgaaacctaa agttacttca cgttcccctt ctaattttcc
    91321 tactacagta cctgagtgaa ggtggtctcc accagacata cgtaaagctt ttgctaaaac
    91381 acggaagtgg ataccgtggt ttctttgacg gtcaattaca gcgtgcattg cacggtgaat
    91441 gtgtaataaa agaccatgat cacgacagta cacagctaaa gaagtgtttg cagtgaaccc
    91501 acctgttaag tagtcgtgca tgatgatagg tacacctaat tctttagcac attgagcacg
    91561 ttttagcatt tcttcacaag tacctgcagt agcatttaaa tagtgtcctt taatttcacc
    91621 tgtttcagct tgagctttgt agattgcttc agctacgaat aagaaacggt ctctccaacg
    91681 catgaacggt tgtgagttaa cgttttcatc atccttagta aagtcaagac caccacgtaa
    91741 acattcgtat actgcacgac catagttttt agctgataaa cctaattttg gtttgattgt
    91801 acaaccaagt aaccctctac catatttgtt aagtttgtct ctttcaactt ggataccgtg
    91861 tggaggtcct acaaatgttt ttgcataagc aggaggaata cgaaggtctt ctaaacgtaa
    91921 agcacgtaaa gctttgaaac caaatacgtt tcctacaatt gaagtgaata agtttgttac
    91981 tgaaccttct tcaaaaaggt caattgggta agcaacatac gcaatgtatt ggttgtcttc
    92041 tccagcaact ggctcgatgt cataacaacg tcctttataa cggtctaagc tagttaaacc
    92101 atctgtccat acagttgtcc aagtaccagt tgaagattct gcagctacag ctgctccaca
    92161 ctcttcagca ggaacacctg gttgaggagt catacggaat gcagctaaaa tatcagtatc
    92221 ttttacaaca taatctggag tgtagtaagt aagacgatag tcttttacac cagctttaaa
    92281 tcctgcaccg gctctagttt cagtttgtgg aaccataaaa aaagttcatt taaatatctt
    92341 gtcgatccta taataatcta tccgagtgat ttttttttag ttgtgctttg tcaatcttag
    92401 attaacaact tcaatttatt ttgtgctcct tctgtttcac attgccttct ttacttttgt
    92461 cgagtctttg tagtcacttt ttcaattctt cgctcctttg ctttgttggc tttgccgaag
    92521 tagtggaagc gaagaaccga agcgaagaag aagtgaaaag atgatgaagc atgcaagtga
    92581 aagtgaagaa tccttcatat tagctacgct aatgttatag taaacaagct aatgcaaaaa
    92641 gagcaaggca aaagttaata aaattgtata aaaaaaatac aatatttatt aattataatt
    92701 aatattataa attatttttt tttatttgtc aatcaatttt tgttatttta ttatacaaaa
    92761 atctttttaa aaattgaatt attttaaaaa ttaaattgaa ttatatatat attttttttt
    92821 tattatgaaa aaaataaaga aaattgtaaa aagttgttag atttacaaat tataaaataa
    92881 ataaaaataa tttgtaaatc taacaatttt atttggaaat aaatttaagg attatattct
    92941 gtaaatcttg aaacatagaa attgtttaca actacatgat aagttgaatc taaaccttta
    93001 tttaaacgtt cttttactcg actcataatg cgtgaaatca cataaatata agcttgttta
    93061 aatgcttttt gttgataaaa ttgtactgtt tcttgtttga attcttcaag ttttgataat
    93121 ctttcttcat gttgtgaaac acagttatta acttcttgtg ttgctcttaa aacaccttct
    93181 tctcgaattt gttgagcttt tttctttgct aattctaatt gagattttgc ttgatttaag
    93241 cgttcttgtg cttctgcagc tctttggctt gcttcttgta aattatttaa aattgttttt
    93301 ttacgatctt ctaataaagc tgttaaattt tttccaacaa aagaaattac aacagcaaga
    93361 actgcagcaa ggttaataat atttgtttca aaaatatttg tattaatacc aaaaccttca
    93421 gctaaattta gttcaaaact tgatatttgt aataaagaca gagaaatatg cataaatttt
    93481 tatgtaaaat ttaattaaaa atcaataaaa aattcataaa atatataaat taaaaaaaaa
    93541 gaaattcttt ttttaagatt tatattttat agatattaag aatttatttg aattcttctt
    93601 tgtttttttt cttttttcta tttgttgctg atttgtgcaa gcaataagat tcaaaaaaca
    93661 aatgcttgtt ttttttaact tctttgcaaa tataaagcaa atataaagca aatataaagc
    93721 aaatgaacac atatgtcaaa agaatgtata ataaaagaaa acaaagaatt atctgttttt
    93781 ttattgattt ttttatgatc caaatttaat aattattggt taaaatttga aaaattctca
    93841 ctaaatcagt ggaccctttt taagggtgga tttgttataa aaaaaattca atacttattt
    93901 tggtttttca aaattatttt ttcttaattt ttcaaaatta tttgattatt tacttttgtt
    93961 atttttgcaa ttaaaatttt tttttaattt taacatttag tgaatgcaaa taaagtgaat
    94021 aaggttattc tgattttgca ttttaaattt tttttgtgaa actattattg tttgagatta
    94081 taagtttaat taaaaaaatt taattaaagc agaaggaatt gtataaactt cttttgcttc
    94141 tccctccttt cgcttattgc tactttaaaa atgttatttc atttaaataa aaatatttaa
    94201 aacttgttat aaggcttaga atgaataaac ggaagactta taactaaggc ttataagcca
    94261 aagagaagac ttataactaa ggcttataaa taataagtta aaaaataaaa attaataagt
    94321 taaaaaataa aaattaataa gttaaaaaat aaaaatgaag ttatccgcct gcggttcttt
    94381 cgcgccgctt cggcgaaggt agccttccgc ttcttcgcat cggctacttc gcttcttcgt
    94441 cttcgcttcg gcttcgcttc tttcgcttct ttcgcttcgg cggagccgat gcaaaggaag
    94501 ccgagccgaa gcggaaggct ccgccgaagc gaaagaagcg aagcaaaaag ccgaaccgct
    94561 actttggcaa agccgacgaa gcgaaaaagc gaaggagcga agaaaggaag cgaagtaggg
    94621 gaagcgaaga agaagcgtag tgaagaagag aagagaggag cgagaagcac agaggcggat
    94681 ttaataataa aaaaaaaatt aagaagcgaa tgggttagcg aaaagtaatg ctaaagcaac
    94741 aactagtccg taaatagtta aagattccat gaacgcaaaa cttaataata atgccccacg
    94801 aattttccct tcagcttcag gttgtctagc aatcccttca acagcataac cagcagctgt
    94861 tccttgtccc ataccaggac caatagcagc aagacctaca gctaaaccag cagcaacaac
    94921 agatgcagca gcaacaattg gattcatatg aatttcctcc tagtaaaaaa tcagtaaaat
    94981 tataacaacc gcttcaagta taacttaaat gtttttttaa gtcaatttat tttatttgtt
    95041 tcttttttct ttcaatgttt gaaggtttga attcgcttct cgctccttca cttcttcttc
    95101 acttccgcta cttcacttcc tttcttcact tcggttcgct tcggttcttc ggcttctttc
    95161 gcttcggttc ttcgcgccgc ttctttcgct tcggtttgcg aagcaaaaag ccttccgctt
    95221 cgcttcggtt tgcgaagcaa aaagccttcc gcttcgcttc ggtttgcgaa gcaaaaagcc
    95281 ttccgcttcg cttcggtttg cgaagcaaaa agccttccgc ttcttcgctc cgcgaaggcg
    95341 cgaaggaagc cgagcggaag gctaccttcg cagccgcttc tttcgcttcg gcggcgcgcg
    95401 agggaaagaa atttttaatt ttaattttaa ttttaatttt ttaattgaag ttttttttta
    95461 attgaagttt tttgaaaaaa aaaatcttga caaaattcat tttttaattt ataattgggt
    95521 tgtttgccca ccggcgaggt taaggatcgt tgtcctttct tggctcatag ttgcggaggt
    95581 tcgagtcctc ccacctttga aaatagttaa ggttcgtttt cacacctgcg tggtaggttc
    95641 gaagaaaggt tcggcgaagc tgaagctttc ttcgaacctt acgcttgaaa gcttcgtagc
    95701 tagcgcgtcg gtgcttcggc ttctttcgct tctttcgctt cggcgtagcc ttccgcttcg
    95761 cttcggcgta gccttccgct tcgcttcggc gtagccttcc gcttcgcttc ggcgtagccg
    95821 atgcgaagaa gcgtggcttg cgtagaagct ttcgctgcta cgaagaaagc ttgcttcttc
    95881 gcttcgcttc tcttaggctt tgcattgcga agcaaagctc ttagattcgt ttgaacccgc
    95941 gaagcggcta agaaaggttc gaagaaagct tcggagctag cgcgtcgtct tcgccaaaga
    96001 agcagagaag ctttcgtaga agctttcgcc gctagagttc gaagtacagt acttcaattc
    96061 ttttgaacca gcttcgctgg tattctaaag aaaggtttga agaaagcttc ggagctagcg
    96121 cgtcagcttc gccgaagaag cgcgtcggct acgccgaagc gaaagaagcg aaagaagaag
    96181 cgcagtaaag cgcttcggct tccttcgcat cggctacgcc gaagcgaaag aagcgaaaga
    96241 agaagcgcag taaagcgctt cggcttcctt cgcatcggct acgccgaagc gaagcggaag
    96301 gcttcgccga agcgaagcgg aaggcttcgc cgaagcgaag cggaaggctt cgccgaagcg
    96361 aagcggaagg cttcgccgaa gcgaagcgga aggcttcgcc gaagcgaagc ggaaggcttc
    96421 gccgaagcga aagaagaagc gcgtcggctt cggcgaagaa gtggagaagc ttgcgaagaa
    96481 gctttcgctg ctagagtacg aagttgcaaa gaagctttgt tcgaagcttt ctctgctaga
    96541 gtacgaagta cagtacttcg attcttttga accagcgaag cttcaaagaa aggttcgaag
    96601 aaagcttcag agctagcgcg tcggtgcttc ggctgcgaag acgcgcgacc gaagaagcgg
    96661 agaaactttc gtagaagctt tcgtagaagc tttcttcatt tcctcacttt gttttgcttc
    96721 atatcggcta cactttcgct tcgcatagcg aagctgaagt gaagagctgc gcaaagcagt
    96781 gaaagcttct acgcacagct cgaagctttc ttcaaagtct agcagcgaag cgcagcctgc
    96841 ggagaagctt tcttcaaacc tttctttgaa taccagcttc gctggttcaa aagaatcgaa
    96901 gtactgtact tcgaagctgc tgcgtagcag tgaaagcttc tacgaaagct tcttagcaac
    96961 ttcgaactct agcggcgaaa ggttctttgc aagcttctgc gcttcttctt tcgcttcttt
    97021 cgcttcggcg tagccgatgc gaaggaagcc ttccgcttcg cttcggcata gccgatgcga
    97081 aggaagccga cgcgctagct ccgaagcttt cttcaaacct ttctttgaat accagcgaag
    97141 ctggttcaaa agaatcgaat tactgtactt cgaagctgct gcgtagcagc gaaagcttct
    97201 gcgtagcagc gaaagcttct acgaaagctt ttccgcaagc tgcgcttctt ctttcgcttc
    97261 ggcgtagccg atgcgaagga agccgacgtg ctccttcttt cgctttggcg aagccttccg
    97321 cttcgcttcg gcgtagccga agcgaaggaa gccgaagcgc tagctccgaa gctttcttcg
    97381 aacctttctt cgaagcttcg ctcgttcgaa agaaccgaag tacttactgc gaagctgctg
    97441 cgtagcagcg aaaacttctc cgcaagccac gcttcttcgc atcggctacg ccgaagcgaa
    97501 agaagcgaaa gaagccgaag caccgacgcg ctagctacga agcttttaag cgtaaggttc
    97561 gaagaaagct tcagcttcgc tgaagctttc ttcgaaccta ccgcgaaggt gcgaaaacgc
    97621 accgtaatta tttcgcagat gagaggactc gaacctccgc aactatgagc caagaaagga
    97681 caacgatcct taacctcgcc ggtgggcaaa caacccaatt ataaattaaa aaatgaattt
    97741 tgtcaagttt ttaaatttta atttattttt caaaaaactt caattaaaaa acttcttctt
    97801 cgcagccttc gcttctttcg cttctttcgc ttcggcgtag ccttccgctt cttcgcatcg
    97861 gctacgccga agcgaaggcg cgaaagaagc gaagaaccaa agcaaagaac tgaaccaaag
    97921 aaaagaaccg aagtgaatag gaagtaccta atttccttga ttttgcttgg taatttctta
    97981 tattacaaat acttaatttc tttttaatca tatttctttg aatcttattt tgagcctttt
    98041 ttttgagccc acaaagttct ttcgtctcgc gtagcggttc ggctttttgc ttcgcttctt
    98101 tcgcgccttc gcttcgtcga agccgagcct tccgcttctt cgcatcggct accttcgcgc
    98161 cttcgcttcg gcggagccga tgcgaagaag cggaaggctt tttgcttcgc aaaccgaagc
    98221 gaaagaagcg gctgcgaaga cgcgcgaagc gaagcgcgcg aaagaagatg tgaaagaaga
    98281 gagaagcgaa ggaaaatgaa tcagcttatc aatctttaga aactcaaatc gacgccaata
    98341 aaaatattaa ctttcaaaat ggtattttat ggattgaaaa tgctactata gataatattt
    98401 catctatcat tgacattact tatgacagtt taaataaatt aataagtaaa attaataagt
    98461 aaaattaata agtaaaattc aaaactctca aagtctaatg aaatcattta ctgtttttat
    98521 taataaaaat aataatacta taattataat tataggattt aataatatct tttaaaaaga
    98581 atttataaat aatatgttaa ttgataggct gacagtatgt tgtaaaataa agagaattta
    98641 atctaatttg tataatctta aataaattaa gaattttttt atcaaataat ttttttatca
    98701 aataattttt ttatcaaata atttttttat caaataattt ttttatcaaa taatattgaa
    98761 gtatcaactt atattacaag tcaaacagac acatttaatt tcctcattca tgcatgtaaa
    98821 aagaaagaaa agattggaaa attgttcttt cgcttcggtt cttttgcgcc gcttcggcga
    98881 agccgagcgg aaggctcttc gctttttcgc ttcggttctt tcgcttcgct tcggttcttc
    98941 ggcgaagccg aaggagcgaa gagccttccg ctcggcttcc ttcgcgtcgg ctcccttcgc
    99001 gccttcgctt ctttcgcgcc ttcgcttcgg cgtagccgaa gcgaaggcgc gaaaagtagc
    99061 gagaaatgaa gtgaaagagc gaaagaagaa ggagtgaaat caaagattgc aaaagaaaga
    99121 aaaaaaaaga aagaaaaaaa aagaaagaaa aaaaaagaaa gaaaaaaaaa gaaagaaaaa
    99181 aaaatattga caaaaaaatt atttttgata aatttataaa ttaggaatgt tcaaaaaaac
    99241 aaaagcttat taaaagctaa attggtcttt tgcaataaaa gattgtcgct tcttctttta
    99301 ttaagaataa gttgcaattc gcttctttgg ttcgcatagc gcttctttcg cttctttcgc
    99361 gccttcgcgc cgcgaagcgg aaggcttttt gcttcgcaaa ccgaagcgaa agaagcgaag
    99421 gaagccgagg agcgaaagag aaaaattttt tggagagttt gatcctggct caggacgaac
    99481 gctggcggta tgcttaacac atgcaagtcg tacgagatga aattttatat actcgaatat
    99541 ataattcttt aattatatta ttggggtata tttgatttta ttctagtggc ggacgggtgc
    99601 gtaacgcgta agaacttacc ttttggtgtg ggataacagc tggaaacggc tgctaatacc
    99661 gcatggtgct gagaagctaa aagtgaaaac tgccaagaga gaggcttgcg tctgattagc
    99721 tagttggtgg aggtaaaggc tccccaaggc gacgatcagt agctggtctg agaggatgat
    99781 cagccacact gggactgaga cacggcccag actcctacgg gaggcagcag tgaggaattt
    99841 tccacaatgg gcgaaagcct gatggagcaa taccgcgtgg aggaagacgg atcgtggtct
    99901 gtaaactcct tttcttagag aagacacccg acggtatcta aggaataagc accggctaac
    99961 tccgtgccag cagccgcggt aatacggggg gtgcaagcgt tgtccggaat gattgggcgt
   100021 aaagcgttcg taggtggttc ttaaagtctg ctgtcaaatc ccagagctca actttggaca
   100081 ggcagtagag aactcaagag ctagaggacg gtaggggtag agggaattcc tagttaagcg
   100141 gtgaaatgca cagagattag gaagaacacc ggtggcgaaa gcgctctact gggccgtttc
   100201 tgacactgag ggacgatagc tgtgggagcg aaaaggatta gatacccttg tagtcacagc
   100261 cgtaaacgat ggatactaag tgctgtcaaa aacagtgctg tagcttacgc gttaagtatc
   100321 ccgcctgggg agtatgctcg caagagtgaa actcaaagga attgacgggt cttagcacaa
   100381 gtggtggatt ctgtggttta atttgatgct acgcggagaa ccttaccagg gtttgacatc
   100441 ccaagaagag cctagaaata ggtttgtgct cctcttataa aggagagctt ggtgacaggt
   100501 ggtgcatggc tgtcgtcagc tcgtgctgtg aagtgtcgag ttaagtcttt taacgagcgc
   100561 aacccttgtc tttagttaaa taatctaaag agactgccgg agtaattcgg aggaaggaga
   100621 ggatgacgtc aagtcagcat gccccttaca tcctgggcta cacacgtaat acaatggttg
   100681 agacaatcgg cagcaaaccc gtgaggggga gcgaatctgg caaactcaat ctcagttcgg
   100741 attgtaggct gcaactcgcc tacatgaagt tggaatcact agtaatcgcc ggtcagctat
   100801 acggcggtga atacgttccc taagattgta cacaccgccc gtcaaaggtc gagagcagat
   100861 tgaacccgaa gtggcttacc ccaacagcaa tgaggggggt tccaacggtt tggtttgtga
   100921 ttaatcttaa gtcgtaacaa ggtacgccta ctggaaggtg ggcgtggaga acctcctttt
   100981 tttactttgt tcctatttat aattcggaac atttaaactt cttttttttt actttttttt
   101041 ctttaaaaaa aagaatttgt ttatttaaaa caaagcttta aaacaaattt ttaaagcttt
   101101 gttttaaata aacaaatttc tcttttcttt ttcttctttc acttcgcgcc ttcgcttctt
   101161 tcgcttcttt cgcttcggct accttcgcgc cgcgaagcgg aaggcttcgc cgaagcgaaa
   101221 gaagcgaaag aagcgaaggc gcgaaggaag ctgagcaaaa gagcaaaagg agaaagcttg
   101281 gaccattagc tcagctggtt agagcgcatg cttgataagc atgaggtcgt tggttcaagt
   101341 ccaacatggt ccacattttt cttttattat tatccttcgc ttttcttcgc agccgcatca
   101401 gcgtcttcgc ttctttcgct tctttcgcgc cttcgcttct ttcgcttcgg cgaagccgat
   101461 gcgaagggag ccgatgcgaa gaagcggaag gctcggcttc cttcgcttcg cttcttttcg
   101521 ctacttcggc gaaggagcca aagaaccaaa gcgaaggagc caaagatgcg aagaagcagc
   101581 aataattaat aaaagaacaa aattaagagg tcaacaatta ttctttcaaa atcaaaaatt
   101641 atttcttata ataaaaaaca aattgcagcc gtattggctc ggcttctttc gcttcggttc
   101701 tttcgctctt tacttttaaa ttttgaataa agggggtata gctcagttgg tagagcatct
   101761 gctttgcacg cagagggtca ggagttcgaa tctccttatc tccaccattt ttgcaatcat
   101821 atgacttgct ttcgctcctt tttagctttc gcgccttcgc ttcggcgtag ccgatgcgaa
   101881 gaagcggaag gctccgccga tgcgaaggct ccttcttcgc ttcgttttgg tcacgcaccg
   101941 cttctttcgc ttcggctacg ccgaagcgag aagcgaaccg aagcaccgaa acgaagcgca
   102001 gtagtgaaga agagcaaaag ttggaaatat cataatatat tatatatgat atcatatgat
   102061 tcggaatgat taggtcaaaa aaaagaaggc tcacgacgga gacctaggct ctcagagacg
   102121 atgaaaggcg cgataccagc gatatgcttt ggggagtagg aagaatgcat tgatccaaag
   102181 attcctgaat agggcaacct gtccgactat ctatgaattc ataaatagat tagaggcaac
   102241 ctggtgaact gaaacatctc agtagccaga ggaaaagaaa gcaaaagcga ttcccgtagt
   102301 agcggcgagc gaactgggac cagcctaaac caattttatt ggggttgtgg gaagacaaaa
   102361 aaaaggaaga gaaaaaaaaa gacgaagcag ctgaatcctg caccatagat ggtgaaagtc
   102421 cagtagtcat attcaatttc tctattattc tcaatatatt gagtatatta tattgagtat
   102481 attatattga gaattcattt gaaatttaaa atttatttaa tgtctatccc gagtagcatg
   102541 gggcacgtgg aatcccgtgt gaatctgcga ggaccacctc gtaaggctaa acactcctga
   102601 gagaccgata gcgaaatagt acagcgatgg aaaggtgaaa agaacccccg tcggggagtg
   102661 aaatagaaca tgaaatcgtg agctgacaag cagtgggagg attctcgctc gctttgcgag
   102721 aaaaaaatct gacctcgtgc ctgttgaaga atgagccggc gacttatagg aagtggcagg
   102781 ttaaagagta agatctggag cctaagcgaa agcgagtctg aatagggcga aagtcacttc
   102841 ttatggaccc gaacctggat gatctaacca tgagcaagct gaagcttagg taacactgtg
   102901 tggagggctg aacggaccga tgttgaaaaa tcggccgatg acttgtggtt agcggagaaa
   102961 ttccaatcga attcagagct agctggttct ccccgaaatg cgttgaggcg cagcggtaat
   103021 gatgggcaat ctaagggtag agcgactgtt tcggtgcggg ctgcgaaagc ggtaccaagt
   103081 cgtggcaaac tccgaatatt agatttgctt tccatgtgcc agtgagacag tgggagataa
   103141 gtttcattgt caagagggaa acagcccaga tcatcagcta aggcccctaa atgactccta
   103201 agtggaaaag gatgtgaaga tgctgaaaca accaggaaat tcgcttatcg tgggctgatt
   103261 tctgtcggct tatcggctta tcggcttttc ggcttcgccg aaccgaaaga agccgaggaa
   103321 ccgaaccgaa gactttgttt atcggcttcg ccaacagaaa ttataattag gtaaattgca
   103381 agaagattta agaattgctg cttatgttct tatgttaact tgcagcatag tttcttattc
   103441 aataacaaga ggttctaaag attagtggaa taagaaaagt gttcaacgac tagaaatttt
   103501 aaatttccaa gattacctaa gttaatgaca taattttatg tcattttcat gacatagtct
   103561 gaactgcata gaatgcataa tatgcagaag caaaggataa actcctttgc atgaataatt
   103621 ttaataaatt attcacttaa tcatactatt tatacaacta cttttttatt cataatcata
   103681 ttatgtctat aaatcataat tataatgata ttgtatgtgg cttttttgac gcagatgctt
   103741 cttttttttt tgaagcaaag ctttaccttg gcaaaaggaa acctgttacc tatcatgtga
   103801 atattatttt ttctcaaaaa gatgtcacag taattcaaat ggtattaaaa acaattggtt
   103861 ttccagcaca aacttatatc tctaaaagaa cacataatct aaaatctggt aatgttactt
   103921 attcaactag caaatcaata gcattttccc ataaatgtgg tgtaaattta ttggctattt
   103981 gggcaaataa ccctccaaaa gctccaacaa agtatttaga ttataagatc tcattagttt
   104041 tagttcaagc aaataaatcc cctgaacatg aagttgtaaa gaatttatta ccttctgtga
   104101 atattgatca aagaattgca agtttatctt tgctttattt aagatatcaa atgtttggca
   104161 aagtaaaaga taataagcat ccaaatctta ttccttttat tttattttta tatagaagaa
   104221 agatatataa agcttaaagc aacaaatctt gaaattcaaa aaggggaagc aattggtatg
   104281 caattgctca ataaaattga gcaagaagta actacacatg taaacaattt aacaatgact
   104341 gaggattctt ttttaggtct ccatattgga gatggaagct tcagcattgt gacatatatc
   104401 aatcaaaagg gtggatataa ttttagagct atgtttacat ggaatttaac agactgtaca
   104461 gaaaacagac aacttttaga agctgtaaag aaatttttag aatctaaaaa catttgtttt
   104521 agtatatctt gttggagagt ggaaccaact tacctgcaat tgcaaattaa aagtttgcct
   104581 gaatgcttaa aattagttga tctttttgag caatgggatg caagaacaat ttttcctaca
   104641 gtaagattaa atcagtttct catgttttca gaagctataa agctgtattt agatccgaat
   104701 tttaggaatg attgggttat gtgttcaagg ctaattgata taaaatggaa gagaaaccct
   104761 ggtaccaatt taaaaaagaa aggaagtttg caagaggaca tgattcaact gcaaacatgg
   104821 tttaataata aagattgatt aagcaacaaa cttgtagaag cagctatttt ttaaagagtg
   104881 cgtaatagct cactggtaaa gcgtttttgc gccgacaatg gccgggacta aggagtctgc
   104941 cgaagctatg agattttttg tttcttttaa ttctttcgtt tccttctgaa gaagaagcat
   105001 gtgaataaaa gaataaaaat cggtagggga gcgttcagca ttgggtgaag ctttgacgta
   105061 agtttgagtg gacggtgctg aagtgagaat gtcggcttga gtaacgaaaa cattggtgag
   105121 aatccaatgc cccgaaaacc taagggttcc tttacaaggt tcgtccatga agggtgagtc
   105181 aggacctaag gcgaggccga caggcgtagt cgatggcaaa caggttgata ttcctgtact
   105241 tttttgaaag ggaaccgagg gacgaagtcg gctaaattga gtctgtgaat ggaatgcagt
   105301 ggaaatgtcc aaggttaaac agatcgaaga aaaacgaatc tgtagctaag gcatgatccc
   105361 actctcctga acttgtttgg gcagagtgtc aatgatgtca tgcttccaag aaaagctcgt
   105421 acaccatctt atcgcttcgc ctcggcgaag ccgaagcgaa gtgtaagttt aaactttcaa
   105481 aaaacctgta cctgaaaccg acacaggtag gttggtagag aatactaagg ggcgcaagag
   105541 aactctctct aaggaactcg gcaaattggc cccgtaactt cgggagaagg ggcgcctttg
   105601 acttcgtcaa gggccacagt ataaagattc tggcaactgt ttaccaaaaa cacaggtctc
   105661 cgcaaagtcg taagacaata tatgggggct gacgcctgcc cagtgccgga aggtgaagga
   105721 agttggttat ttaggccttg cgcctggaga agctgacaac cgaagccccg gtgaacggca
   105781 gctgtaacta tgacagttct aaggttaatt tggctagcct tagtaaaact aaactatatg
   105841 ctggaaactc ctcgttctgt caagaattcg ttcctttctt gcagaatttt gttgaaacac
   105901 aaaagtttca caaaaacagc tttcgcgtac tcgtaagata acaaggtaaa aacataaatt
   105961 tgcattcatt tgcatctgca tctgctcctg catctgcgga gcagaagcag atttctgctc
   106021 cttctgctat gcagaaatct gcttctgctc cgcagatgca gaagcagatg cagaaggagc
   106081 agcagcaatt aaattcattc actgccagta acaattcagc caacgcagtt ttttacccga
   106141 actttcatgt aaaaatcgcg aagacatggg gacaatcagc agggaaggct tgagaatatc
   106201 cccatcaaat cgatggaaga attcgagaga accctcagag actatacgtt tgggaacttt
   106261 ttgatgaaaa taaaacaact taacaaagaa ggagatatat gagcacacac ttagaagcac
   106321 aatggattgt tggttttaca gatggcgaag gttgtttcaa tctcgatgtt catcttcata
   106381 aagacacaaa atggggtatt caaatgcaac ctgaatttac ggttgttcaa ggagaggttg
   106441 acgtcaatat tttgcatgct ttgaaaaatc gtttcgggtg tggaactgtt gccgtgaatc
   106501 gcaaagacca aacgagtaca cgcatgatgt atcgagtgaa aaacatcaag gattgtcaca
   106561 ctattattgt tccatttttt gaacagcacc agttaaagac gaaaaaacga gttgaattcg
   106621 agcgatttcg aacgattgtt cgtctgatgc acgaaggtta tcatcgccaa tctctgagac
   106681 atttcttaga aattctcgaa aaaggtgagc aacttagagt tcgtcaaaga cctgcagatc
   106741 taaaaaaacg cgaaaaagtt acgcaaaaga ttgcggaatt gcgtcaaaag ctcgaagaag
   106801 atcctacgtt gtaagtaaaa ctggtaaaaa ggttcgacat ttttctgaaa aaaagtttaa
   106861 gatagagtcc agctttagtc gaaagattaa aggtatatct gagcgaaatt cattgtcgag
   106921 taagtttcga cctgcacgaa aggcgtaatg atcagaatac tgtctcagag agagacttgg
   106981 tgaaatagac ttatccgtga agatgcggat taacaacatt tggacagaaa gaccctatga
   107041 agcttgactg tatcctggaa ttgggttcgg gcttttcttg cgcagtctag gtgggaggca
   107101 ttgaagattt ctttccggag agattggagc catcagtgag agaccactct ggaaaggcta
   107161 gaatcctaag agtgatccct aatcgggaca tttgacgttt tcaggagggc agtttttttg
   107221 gggcgaaagt cctcctaaaa ggtaacggag gcgcgcaaag gtttcctcag tctggacgga
   107281 aatcagacgt tatagagtgt aaaggcaaaa ggaagcttga ctgcaagacc tacaagtcga
   107341 gcaggggcga aagccggcct tagtgatccg acggtgtccg tgtggaaggg ccgtcgctca
   107401 acggataaaa gttacgtgcg acctgacagg aggaaagccc ctgggcgtgc tcctgaacat
   107461 acatgccctg gacgaggggt gggactcccc tcatctactc atgttgttaa gcttttctat
   107521 ttgattggtg aaaatccaat aactctgact ccaagagtta agccatgcag tatgttacct
   107581 agttcactag gtaatcccta cattataatg tggttggcaa ccacttataa tggtaagcag
   107641 gggcaaacct gaagcaggta atgacattac cattacactg tacagtaggc cacactataa
   107701 atacataagg gatcagatcc cttatgccga gtatacaaat cttccaacga agtctaagga
   107761 acttacgcat aaagtctcgt caatatccag cttgggttat gtaatgatct ccaggcacac
   107821 taaatatagt gcacatccca atattaccag caagaggggg taacacctct gtaggagaag
   107881 gtagggatcg gggcaaagta agatactcat atagtaaaag agatagaaag gaacagggta
   107941 accccaacac attccccaac cttagcatac tggtggtgat ctcatcacca cttcatgtca
   108001 aagttgggaa ggaaaatgct actcatgaat gtgttgtggg agaggatgga acaaaaagcg
   108061 aatgccaagg atgaattaac atcctgacga agactcttaa aaggaggggg agtaataccc
   108121 tggatatgct gacttgttcc gcaataagaa ttttccatct cctaaaaatt tctttacagc
   108181 ttctaaaaaa aggagatctc tccagctaga aatagcaagg gtaagcaact taggaaaaag
   108241 aatcagccct aactgattct tggaaaactt attgagtagc cgtatgatgg gtgactatca
   108301 cgtacggttt cggaggagaa gccctactag taatagttag gtctcactct ctaactctag
   108361 ggataagaat tgttcttcct tctagaaata gaagtgctat tcattgaata gagagtaaaa
   108421 aacattgtaa tatagaatat tatagttgtt caattaataa tactaagtta tgagattagt
   108481 aaaattgcaa catcttaaat attttaatcg cttcttcggc tattcgcttt gcgaagcgaa
   108541 gccttcgctt cgcgacgcga cgcgcatcgg ctcttcactt cttcgcagcc gcgaagcgga
   108601 aggctcttca cttcgtgaat cgaagcgaaa gaatcgaagc gcttcggcga agccgagccg
   108661 agcgaaaaaa aataaaatgt ttgtaaacta agtgaattgc aagaatacta agttatgaga
   108721 ttagtaaatt tgcagcatag ctgctgaaag agggccctaa tccttaaaac cctttttgaa
   108781 aagtttcatt tagtcaacaa aatttcctct ttattaggta ttaaaataaa aattacacca
   108841 taaaagagta gtgggtaggc aaagtgtagc ttgtacacta gatagtgctc tgactttgct
   108901 tgtccatgag tatgaagttt ctgctcagaa tttaactgtt ttaatcaaga aaaaataaaa
   108961 tgccaaagaa aaaaatcatt aaacttcttg atgtagttcc aaaagaaaag ttaaatatgc
   109021 taagtgttga agttgttaac ttaacaactg atagcaaaac gacttttgaa atggttaatt
   109081 caaaacttat gcctcctaaa gaagagcttg ttgatataaa atatggaact ggcccattgt
   109141 cttatgaagg taaaggtgat tctgatggta ccatgattgg agctgcatca aaaaatggat
   109201 caagttattt gattcgatgt gtaggtgtga aagcttatga aaagctaaac aaaattgtta
   109261 ctaaagaatc aagtcaatta tctgaacttg aaaatatcaa gttcacaagc agcaggtggg
   109321 tttaaactac catcagaggt agatattgca caattaattc caaaagctat ttcaagtcaa
   109381 caaaacttag gtagcaaaag aacaaaagtt tcagtatctt cagatggtgt ttttcaaatt
   109441 gggaccaaaa cttcaacaaa aagctttgaa attgctatag ttaaagatga ttcttctcaa
   109501 agcaaccctt gcttgagcat tctttcttct gttaaagagg taaaaaataa acatatccaa
   109561 gaaatggata aacataattt agatctaggt gatattcacc tcttaagttt aagagaagca
   109621 tttaattcat taaatgattg tcaattaaag gatcttgtta ttaacttcat taaacaggaa
   109681 tattctcttc ctacaaaaga aaaaatgaaa ggaaaatcaa aagatgaaac tttgctgcca
   109741 aaagcaaaat atttgcaatc agcttttaaa tgtggtatta aatatcttga agatcaagaa
   109801 cttacagttc aaacacaaag tgttgttaat aaatttttaa caactttagc ttttagaggt
   109861 tggataaata agattaaatt ctattcagat agaaaatcaa cctcacaagt aagcaaagaa
   109921 gatttaaaag atgtttggcc agaatttctt tcagactctt ctgctcctca gctttgccga
   109981 aaagaagaaa aaattgttga aacaaagggt ggggatgatg tgtaatgcaa ataaaaaaga
   110041 aatgcaacac atccagcaga gtgtccaacg actaggaatg agtctctcaa actcacttcc
   110101 atcagtgctt agtagcttaa attatgctcc aacaatattg gatgcaaggg aagctttaat
   110161 taaaaatggt ttaacaaaag gaaacaatag acatgtaaat gcttataaaa agctgttgcc
   110221 tgatacttta cctcctgaag tttttgattg gtgtgttgga ttattattat cagatgcaac
   110281 acttcaaaag aacatttcag ctaaaaatcc agcagcaaga ataaaaattc agcaaagtat
   110341 ggcacataga gaacttatag aagtgacaca agaacttcta aaaccttgga tcttttctat
   110401 tggtgacaaa agtcaaacaa tgttagaaat agctactatt caacataaag catttcttcc
   110461 attaattgat gtttttcatg attatcaaac accaataaag gcatcagctt gtgtttataa
   110521 aaaaccacaa ccttctataa aagatcatct aactccaatc tgtgttgcag cttggtatat
   110581 gggtgatgga aatttagcag gtagagcttg taacttccac actgaagggt ttttaaaaga
   110641 aggaactgaa ttattagctc aattgcttac tgaaatttat ggctgggaaa caagagttat
   110701 tgatgcaggt tactcagatt atttaggtca ttcaatgcat atgcttcaag ttagaagtta
   110761 ttcttcagat gaagttgcaa aagtgttaac accttttatg ttagattctt ttaaatataa
   110821 gattccactt ccaagaattc gaaaaaaaag agctccgctt tgcgggtgaa gacaaaattt
   110881 aagctaaaga catagtctga cctcttacat aaagtaagag atccagatta tttatatata
   110941 taatctggag ttttagattt atttttcaac taaattcatt tcattttgtt gaaaaataga
   111001 tataaaatta acattagtga acaggctgat cttctccaag agttcacatc gacgagaagg
   111061 tttggcacct cgatgtcggc tcatcacatc ctggggctgt agtaggtccc aagggttggg
   111121 ctgttcgccc attaaagtgg tacgtgagct gggttcaaaa cgtcgtaaga cagtttggtc
   111181 catatccgat gttgtcgcta gagcgctgag gggatcctta aatagtacga gaggattttt
   111241 aaggtcgtgc ctatggtgta tcagttctct ctccagaggg aaacgctgag tagctacgca
   111301 cggtttagat aaccgctgaa agcatctaag tgggaagctt tcctcaagat gagcgctctc
   111361 cattatgcca cagctagaca agctgatgat aggtatcagg tgaaaggtct gcaaggattt
   111421 gagccgagat atactaaagg ccaattgatt ttgaccaatt tttatttctt tcttttcgtc
   111481 acttcatctt cgattcttct ttcgcttcgc tttggtttgc gaagcaaaaa gccttccgct
   111541 tcttcgcgcc ttcgcttcgg cgtagccgat gcgaagaagc ggaaggcttt ttgcttcgca
   111601 aaccgaagcg aaagaagcga aggcgcgaac cgaagatgaa gaagaataag aaaagaaagg
   111661 atacacaaaa aatacacgcc ggagctttgc tccgctgaaa ttctggtgct ctatgctaaa
   111721 gtggaaccac gccaatccat cccgaacttg gctgtgaaac tctttagaag ttgatggact
   111781 tgttggaagt ctggcaggaa aactcaacta gcgccaggat gatctttttt ctttctaaat
   111841 ctttctttct aatacaatct tataatctta taaaatctaa tcttataatt aataagataa
   111901 taagataata agcaaaaata atctatgaat tttataatct atgaatttta taatctatga
   111961 attttataat ctatgaattt tttcgcttct ttctttctga atcttataac ttataaataa
   112021 tataacttat aaataaaata aataaataaa ataataagaa tattctttta tttttctttc
   112081 tgtataataa gaagaaccaa ataatcaaag attattcttt ttattataag attcagaaca
   112141 atcatccttc gcttcttctt tcgcttcttc tttcgcttca gttcttcgca tcggctacct
   112201 tcgcgccgct tctttcgctt cggcggagcc ttccgctcgg cttctttcgc gccttcgctt
   112261 cggcgtagcc gatgcgaaga agcggaaggc tccgccgaag cgaagcggaa ggctccgccg
   112321 aagcgaaggc gcgaaggaag ccttccgctt cttcgcatcg gctacgccga agcaaaagaa
   112381 gcggcgcgga ggagcgaaga accgaagcga accgaagcga aagaaccgaa gcgaaccgaa
   112441 gcgaaagaac cgaagcgagt gaaagaagca gtaggagaga tggctgagtg gtcgaaagcg
   112501 actgattgct aatccgttgt acgatctttt tcgtaccgag ggttcgaatc cctctctctc
   112561 cgaatttcat tcattttatt tcatccattt tatttcatcc atttactcct tcacttattt
   112621 gcagacattt actccttcac ttatttgcag acatttactc cttcacttat ttgcagatat
   112681 ttactccttc acttatttgc agatatttac tccttcactt atttgcagat atttactcct
   112741 tcactccttc ttggctttgc ttcttctcgc ttctcgctcc gcttcttctt cgcatccctc
   112801 gcttcttcgc atcttcggct tttcgctttt tcgcttcggt tcttcgctcc tccgcgccgc
   112861 ttctttcgcg ccttcgcttc ggcggagcct tccgcttctt cgcttcggcg gagccttccg
   112921 cttcgcttcg gcggagcctt ccgcttcttc gcatcggcta cgccgaagcg aaggcgcgaa
   112981 agaagcgaaa gaagcggttc ggcttcgccg aagcgaagaa ccgacgcgct tgcgcttcgg
   113041 tcgcgcgtct tcgcagccgc gaagcggaag gctcccttcg cttcggcgga gccttccgct
   113101 tcggcggagc cttccgcttc ttcgctccgc gaaggcgcga aagaagcgaa agaagtcaac
   113161 gcaccgaaac gaagcgaaag atgccgagct gaagcgaagc gaagtagcga taagcgagcg
   113221 gaagcgcgcg aagaagcaaa aaagccttcc gctcggcttc gccgaagcgc cttcgcttct
   113281 ttcgcttcgg tttgcgaagc aaaaagcctt ccgcttcttc gcatcggcta cgccgaagcg
   113341 aaggcgcgaa gggagccgat gcgaagaagc ggaaggctac gccctcgctc cttcggcttc
   113401 gccgaggcga aggctgcgaa tttttggttg atgattcatt tttggttgat ggttcatttt
   113461 tggttgatgg ttcatttttg tttgctggtt catttttatt ttaaaaataa attttaaaac
   113521 ttacatcttt ttgaactttc tgatataata aaaaaatata aatttcatcg ctttcacttt
   113581 cgcaaggagc gagaagcgaa gagccttccg cttctcgcat cggctattcg cttcttagct
   113641 ccgcttcggc ggagccaagg cgaagagcct tccgcttctc gcatcggcta ttcgcttctt
   113701 ctcgcatcgg ctattcgctt cttcttccgc ttctttcgct tctttcgctt cggcggagcc
   113761 ttccgcttct tcgcatcggc taccttcgca tcggcttcgc cgaagcgaaa gaagcgaagg
   113821 cgcgaaggta gccttccgct cagcttcctt cgcttcggcg gagccttccg cttcttcgca
   113881 tcggctacct tcgcatcggc ttcgccgaag cgaaagaagc gaaggcgcga aagaagcggc
   113941 gcggaggagc gaagaaccga agcgaaggct gcgaagaagc gaagcgaaag cgagaagcac
   114001 cgaggaagca taaaaacgta tttaaaaact tatttcttga atttttttag catagcataa
   114061 tgaatcgcat tttaaagcct attaaatgaa atccatttaa aataaatatg cattttttta
   114121 ttttaaactt tttattaagt atttcaaaac gattttttta catttaatat atatttatat
   114181 ttttttttta tcctaataaa gtttcatttt aaaattaaaa ttctaataaa actttcaaaa
   114241 ttttttttta tttatgatta aatttttaaa aataaaatta agttgacaaa taaaaaaatt
   114301 tcttatattt atatatatag cattttgccg aatttaaatc catttatata aattcttctt
   114361 taattttaaa aataattgaa tatttgaata attttccttt ttaattaatt ttaatattta
   114421 tataaatgtg atattaattg ataaaaaatt ttattaactt tttaaattat gaatcaagaa
   114481 aaaaatcttg aaaatttaca acaaatcact ttagatagaa aagattcaaa agttgaaaat
   114541 caatctttca aaacaaaaga atcaatttca aaatggagag aaacaattca atcaaattta
   114601 tctccagaaa aattaaaact gaattttatt aaatatccag ttcgaacaga aaaagctttt
   114661 actgctatgt ttaaaaatca acaatatact tttgatgtag atcctagatt aacaaaatct
   114721 caaatcaaaa aattatttga agatttattt caagttaata tagtaagtat taatacacat
   114781 attcctccac gcaaaaaagt acgtgtaggt actgttcaag gatatcgtcc acgtttaaaa
   114841 cgtgttattt ttactttaaa aaaagatcaa tcaattcaat ttgattaaat tattattttg
   114901 cttatttgca atttcacttt atatttgctt ttttggtttt ggaattgaat attatatttt
   114961 tttttttgca atcatttgca atcaaagatt gcagtttctt tacataaact atgcataagc
   115021 aaaaggacat atatgcaaaa cataagttaa aaaatgtaag caatccatgt agtggtcaca
   115081 atctaagatc ccaaataaat gaatctagga gagttacatt aactatgtac aagcgaaaga
   115141 aaactcactt ctttgtattt gcgttttcaa ttttttgcat cttcagcttc ttcaccttgg
   115201 ctctgctaaa gcgaaagaca cgcttgtgct tcagttgtgc gttgactcag cttctttgca
   115261 gccgcttcag cggagccaat gcagaaggct ctccgctttt tcacttcggt tcttcttccg
   115321 cttcgcggcg cgaaagaagc ggcgcggagg agcgaagaag tgaaaagcca agacaaagaa
   115381 ccaaagcaaa aaaaaacact tgcgtgacca aagcaccaaa acaaagtgaa aaaagaaaat
   115441 gaaatgcaaa taaatgaaaa agcttaactt cacaaaagaa gaagcaataa taactttctt
   115501 taatttaatt aattatcttt gttatgaaga atttcaatta aaaaaaagta aaaataaaac
   115561 aagaaaaaat attataaatt aatataagaa tatattttct tatatataat taactttttt
   115621 atctaggttc ttttatttac aaatctacaa aaaataaatt gacttttcat tgtacttact
   115681 taattctttt aaaaatttat aacataaata atttagaaaa atttatttgt attttttaaa
   115741 aaatttttca tttttttttc gcctcatttc ttcgcttctt cgcagccgcc tcggctccct
   115801 tcgcgccttc gcatcggcgg agccgatgcg aagaagcgga aggctttttg cttcgcaaac
   115861 cgaagcgaaa gaagcggctg cgaagaagcg aagcgataat cttggatttt ttaacagttt
   115921 tgattgtaaa cactatatta ataaaaataa tctttattat ttatatgaaa aaacattaaa
   115981 attcaataca ataaaatata gatttgtaat ttttgttttt ttttatatta aaaaatgatg
   116041 tttttataga aattttcatt tttttataga ataaaagaaa caaatccatt tgaattgttt
   116101 attttttaaa aaattttata aacttatggg aattcgtttt cttaagccat ttactgcagg
   116161 aactagaaat cgatcagtat cagatttcag tgaaatctct aaaaaatcct caaaaccaga
   116221 aaaatcgctt tcatttggta ttcaacgagc taaaggtcga aataacaggg gagtaataac
   116281 atgccgccat aaagggggtg gtcacaaacg tctatatcgt gaaattgatt ttagacgtga
   116341 taaaattggg gttccagcaa aagttgtttc aattgaatat gatccaaacc gtaatgcaag
   116401 aattgctctt ttaagatatg aagatggaga aaaacgctat attttacaac ctcgcggctt
   116461 atttgttgga gatgtaattg tatctgatat tcaagcaccc cttttagtag gaaattcttt
   116521 acctttacgt aatattcctt taggggcaca agttcacaac gttgaatttc aaccaggttc
   116581 tggagggcag ttagggagat cagcaggcgc tgttgtagaa gtattagcta aagaaggaaa
   116641 ttttgttact ttaagattac cttcaaaaga aattcgtttt gtttcaaaaa attgttgggc
   116701 aacaattggt caagtaggta acattgaagc ttatacttta cgcattggaa aagcagggcg
   116761 taaccgttgg ttaggtaaaa gacctactgt tagaggttca gttatgaacc ctgtagatca
   116821 cccacatgga gggggtgaag ggcgtgctcc aatagggcgt tctagacctg ttacaccttg
   116881 gggtaaaccc gcacttggcc aactaactcg taaacctaaa aaatatagtt caaaactaat
   116941 tttaagaaaa agaaaataaa attttcactt tggttcttcg cagtcgctac ataaaagcaa
   117001 ggagcaaaga accttctctg tagtttgctt cggttcactt aggttctttc gcttcatcaa
   117061 cttcgccaaa gtaacgaatg caaagaagta aaaagccttc ttcttacgag aagcaaagaa
   117121 ttgagaagcc acgtagtgga agtgagcaaa aaagtttttc tttttattca ttcaattaat
   117181 cctttatatt attgttaaat aataataaga aaattgtttt tttttatttt attctgggta
   117241 atttctattc tttttgaatc tgcaatttgt ttttttatta aatttataaa attaagaata
   117301 aactgccaat aaaagattat tcagttcttt ttatattctt ttggaatcta tgattattta
   117361 tttttcaaaa ttttagatag ctgtttcttc acatgcgcta tgcacaagtg aaggaagcaa
   117421 taaaagattt caaataatct aagatttttt cttcactgct tcgattcatt aattgaagat
   117481 ttgtgaatgc atagttactt tttcacttcc gtatgtcttc tttcacttta tatacactta
   117541 aaatgcaatt gatgcaagaa gcaaaagaat gaaaaattca caattaacta taatgaaata
   117601 tactaaagca aaaaagcaaa caaaaataga aaataaatat aatagattat aataaaaaaa
   117661 aacaaatatt taaactagtc tttaatttag tctaaataat aaatctatac agtatagttc
   117721 ttattattaa gatttagaaa atgaaaatat ataaatctaa tgtagctttt ttatttaaaa
   117781 aaaaattttt attgaatttg tttttatttc aaaaaaattt caaatttaaa attggattct
   117841 ttttattaaa aatagaaata aaaataattt acttctttaa ttaatttttt ttaaataaag
   117901 aaaataaaaa agctaagtca aaaaaaaatt taattattat gcctcgttca attaaaaaag
   117961 ggccttttgt tgcagaccat ttattaaaaa aaatcgaaaa attaaataaa caaggtcaaa
   118021 aaaaagtatt aacaacttgg tctagatctt ctacaatttt gccaatgatg attggtcata
   118081 ctatttcaac ttataatgga agagaattta ttccagtatt tatcactgat caaatggttg
   118141 ggcataaatt aggggaattt gcaccaacac gaacttttaa aggtcacgtt aaaagtgata
   118201 aaaaagcaaa aacaagacgt taatagaatt aaattctatt aactttttct tttattattt
   118261 taattaatgg ataaaaaatt acttaagtaa ttttagtgtt ttacacgctt tcattaacta
   118321 ctttactata ttgaaaataa aataacatgt tttggaatct ttatcaatac caaaagtaaa
   118381 gaaaaaagtt tggaattaaa aatttaaaag tatagcaagt gagtaaaaat tttatattta
   118441 agttttttaa acttttctag tttttttatt taaaatctat ttaaattttt tgtttaataa
   118501 aaaaaatttc tttcacaaat aataaaagaa attgaaatca atttttttat tttctttcat
   118561 ttgattaaaa aatcaaagaa aaaaatttta gcattttgct tctttcactt tttttgcttc
   118621 tgcgcatctg ctacattggt gaagcttcct ctttgcttcg ctccttcgct ttttgcttcg
   118681 ctcctttgct ttgcgaagaa gaagcgaaag aagcttattt taagaagcct tcacttcata
   118741 ttagcttcac caatgtaaag gaagccgagg taaaagaagt aaagagttag aaaaattaat
   118801 attaaattaa aaaaaaaaca aaaaatctga atattaaaca aaagtaagaa ataaatttaa
   118861 taatatttca ttttttcatt ccttttattc tttctttttt gaataaaata tttattactt
   118921 attattttaa aatgaaggac tcaaaaggat aagcatttat taaaagtaat cttttgttgc
   118981 ttttgcaata attgattgca aataaactaa aagaaatatt ataaaaaaaa cttcaactaa
   119041 aagaagttta agattttatt ctttataaaa aaaaaatgtc ttattttaat ttttaataag
   119101 aaattatatt tttaataaaa atacattttt tcttattaat aagaatgata aaaaattaaa
   119161 aaaaaaaatt aataatatat ggcaaataaa gcaatgattc aacgtgaact taaacgtcaa
   119221 aatttagtta tgaaatatgc aaaaaaacgt tcaattttaa agcaagaaat taaaaaagct
   119281 tcttctttaa aagaaaaact aactttacat agaaaattac aacaacttcc aagaaatagt
   119341 gcagcagtta gattacataa ccgttgttta gtaactggaa gaccaaaagg ttattttaga
   119401 gattttggtt tatcaagaca tgttttacgt ggagcgactc gtttgttcta actaaaaata
   119461 ttttttaata tttttcagga aaagacagga ttatgttatt aatacataat aataacttta
   119521 tatagatgaa ggtaaaaatc cttcccacat tgctatacct agtggactct taaatcttga
   119581 tggaaggatt tgctaccttc tcagttaagc aaagatttaa ggaggtgcta tggataatta
   119641 aagttaacca atttaagctt cttccatcaa aatatattcg cttcttttgc ttggtgcgct
   119701 tgcgcttctt cgcctcagct cttcggttct tcactccttc gcttctttcg cgccttcgct
   119761 tcagcatagc cgaagcgaag gcgcgaagaa gcggaaggct cccttcgcat cggctccgct
   119821 gaagcaaaag aagcgaaaga agcgaaaaaa gcgaaagaag cggctgcgaa ggagcgagac
   119881 aaaaaatttt aaagatggct taatatttga tttcatttct ataaaatatt aggtatggtg
   119941 gcacaatatt tcacgtaata tatgtgcgta tagccattga ttgaaacata acataaagga
   120001 gtattgttgg atcctaaggc actagaaaat ctatataagg aacgaggaaa cccttttttt
   120061 gttcccatcc acttcgcgga gggcagggaa aaagctattc ccgcatacaa taaaatgagc
   120121 acgattggtc aaaaagcaaa tgctattctg taatagaata gatatgccca cgtggccact
   120181 tagtttatag actttaaaaa actttgtttc tttttttgtt gcacttttag aatcttcttt
   120241 acagtcttta attattttgt tttctgcgac tccttctctt tggttctttg cagccttcgc
   120301 ttctttcact tttttcgctt ctttcgcttc ggcggagccg aggcgaaggg agccgaggcg
   120361 aagggagccg aggcgaaggg agccaatgcg aagaagcaga aggctcttcg cgtcttcttc
   120421 ttcttcagct tcttcggttc tccacttcag ttgggcgttg gtgcttctcg cttttgcgta
   120481 gcgactgcga agcccttgcg cttcaccaaa gctgagccga cacatgacca aagcactaaa
   120541 ataaagaacc gcagaagcaa agggggtgag aaccaaagcg aatcacttca tgttcagcaa
   120601 aacatgtgca tgcttcgctt cagcttcttt ttccttgact ttgctacaga agacaattca
   120661 gcaaggaatt cccaatgcac tttgctccac aaaaagtgtg accaaagtag aagtgaataa
   120721 agaagcaaag aagaagtgaa aaaaaaattg aagaagtgaa aagaagaaat gtgaaatgga
   120781 ggtttgtttt gatcctgaaa gacaatcttt ttttgaaata aaaacaaaat gtaatgaatg
   120841 aaagaataaa attaaaagtt tacataaaaa ctaagaggag ctgtgtgcga tgaaagtcgc
   120901 atgcacagtt ttgaaacaga gtttaataag gcaacttatt atccgactgg ctttctatta
   120961 ggaagattga aatggcacat gaaggtttat taccaggggt aagaaaagcg agctggtaat
   121021 gtttgtaata ataaaaaggc ttatgatttt cctatgaaat acaaactttt taggaaaatc
   121081 ataagccttt ttattattta aatgctttta attgaagatt tttgataaga aatataaaaa
   121141 tcaaaatatt gacttttttt ttttattacg ttaacataaa taaaaattga tgcggatgta
   121201 gctcagttgg tagagcgtgg tccttccaag tccaatgtcg cgcgttcgaa tcgcgtcatc
   121261 cgctttaaag aaccttaagt tagttattta atataaagtt ttttactttt ttatttgtta
   121321 aaaattgaaa aaattttaat cttgattatt caagtttatt ttcctaatct ttttcactct
   121381 gcaaaagaaa acatgcaaaa aacttcttta aaagaaatac ttattttgct ttgtataggc
   121441 tcctttcttt ccagttgcta cacttcactc ttttttattt cacttttgtt tcagtgcttc
   121501 ttcaatttga cgcagaagaa ggcaccaata catgattgat gcgaagaagc tgagaaaata
   121561 aaggagcact ttgcttcggt gctttggtgt ttcggtcgga tgttagctcg gctctttggt
   121621 tcttcgattc tttcgcttcg gtggagacaa ggcgaaggga gccttccgct cagcttcctt
   121681 cgcatcggcg gagccttccg cttcttcgca tcggctacgc cgaagcgaag gcgcgaaaga
   121741 agcggcacga agagagccaa agcacaagcg cactgaaaca aagcaaaaga agggagcaaa
   121801 ttgaaattca agatttattt tttttttagt attaaaattc aatttttatt tttataaaaa
   121861 tttataaata gtattgaata caaatttaat attctacttt ttaattaaaa aaaatttatg
   121921 acaatgcgta caccagaaga attaagtaat ttaatcaaag gacttattga agaatatact
   121981 cctgaagtaa aaatggttga ttttggaatt gttttccaag taggagatgg tattgctcgt
   122041 gtttatggat tagatcgagt aatgtctgga gaacttttag aatttgaaga tggtacttta
   122101 ggaattgctt taaatttaga agcaaataac gttggagcag tattacttgg ggatggatta
   122161 aaaattacag aaggaagtcg agtacgttgt actggaaaaa ttgctgaaat tcctgttgga
   122221 gaaaattact taggtcgagt tgtagattct ttagctcgcc cagtagatgg taaagggcct
   122281 attgcaactt ctgaaacgcg tgctattgaa tcacctgcac caggtattat tgcaagacgt
   122341 tctgtttatg aacctcttca aacaggtcta gtttctgtag atgctatgat tcctattggg
   122401 cgtggtcaac gtgaattgat tattggagac cgtcagacag ggaaaacagc aattgcagtt
   122461 gacacaattc ttaaccaaaa aggaaaaggt gtagtttgtg tttatgttgc aattggtcaa
   122521 aaagcatctt cagtagctca agtattaaac agtcttaaag aacgcggagc attagattat
   122581 acaattattg taatggctaa cgcaaatgaa ccatcaactt tacaatatct tgctccttat
   122641 acaggtgcaa ctttagcaga atacttcatg tatacaggaa gagcaacttt aacaatttat
   122701 gatgatcttt ctaaacaagc tcaagcatac cgtgaaatgt cgttattatt acgtcgtcca
   122761 ccaggtcgtg aagctttccc aggagatgtt ttctatttac actctcgtct tttagaaaga
   122821 gcagcaaaat taagtaatgc tttaggagaa ggtagtatga cagcacttcc agtagtagaa
   122881 actcaagaag gagacgtttc agcatatatt cctacaaatg taatttcaat tactgatgga
   122941 caaatcttct tatcggcaga tttatttaac tctggtattc gtccagcaat taacgtaggt
   123001 atttcagtat ctcgtgtagg atcagctgct caattaaaag caatgaaaaa agttgcagga
   123061 agcttaaaac tttcgttagc tcaatttgct gaattagaag ctttctctca attctcttca
   123121 gatttagatc aagcaacaca aaatcaatta gcaagaggtt ctagattacg tgaaatttta
   123181 aaacaacctc aaaactctcc actttcagta gcagaccaag ttgcaagtat ctatgcaggt
   123241 acaaatggtt tcttagattc tttaagtgtt gaacaagttc gtccattctt atctggattc
   123301 agaaattatt tagcacaaaa ttgccctcaa tatggggaaa ttgtagcaaa aacatcagat
   123361 ttcactcctg aagctgaagg tttattaaaa actgcaattc aagaatatct tgaagatttt
   123421 aaatcacaaa atgttgctta attttaatta aaaaaaaatt ataagaaatt atatgttata
   123481 atatatatta taatttctta taattttttt taattgaaat tgtattcaat ccttttttaa
   123541 atctaaataa ctaattaact aattaattaa aaaaaaatga actttgtgtc tataaatcgc
   123601 gtaaaattgt aaatttaaca attagagatg ttaacactta aaatttttgt ttatactgtt
   123661 gtaactttct ttgtattctt atttgttttt ggattcttat ctaatgaccc tgctcgtaac
   123721 cctggaaaag gtaatttaga ctaatggaaa tatagggtat ataaaaataa ataaaaaaag
   123781 aaatggattt atagatttta aaatccattt ctttttttat taaaatttaa atttataata
   123841 aaattaactt atatctatta aaatgaacgt agaattttag ttttctatta agtttgtaat
   123901 tttacttgta ttgtttttat ttgttttgaa tctttgattg caattttttc agaataaaaa
   123961 attctgaaag atcttagaat ttgcttgttt tgtaatcttt gattgcaaat attatattaa
   124021 aaacacaaag aaagcacatg tgtgtttgct tttagaatct tttattctaa aagttaacca
   124081 aacataaagt tgaatcacca atgcagctac aaataaacac ataataactt gaaaaagaga
   124141 aaacaaaata gtaataattc aaaatattat ttttttgatt tcaaataaaa aattcaaaaa
   124201 taataaagga aaaaaaccat atatttttgt tttttaatta aaaaaataaa aacaagaaaa
   124261 attttttaca acttaataaa atttttagca ctttgctttt agattttttc atcaatcttt
   124321 tattaaaaaa aaaacagttg cttttttgca tatgctattt tgtttcttca catgcttgtc
   124381 agtgcttcag ttttttggtc gcgcgtcagt gcttcagttc tttgattctt tctctccttt
   124441 gcttcttctt cgcgccttcg catcggcgcg aaagaagcgt agcgaagtgc ttcggtcgcg
   124501 cgtcgacttt gccaaagcaa caacgcgcga ccgaagagaa gcggaaggcg cttcgcttct
   124561 tcgcattggc ttcgcttcgc atagcgataa gcgaaagaac caaagcgaag aagcacagaa
   124621 gaagaatcga aaagccaagg tagcaaaaat cagagtgaat aaacaactgc aagagctctt
   124681 cagtttaggt catgcttctg tgccttaact ccttcttctt ccgcgtagcg gaagtgaaga
   124741 agtgaaggag tgagaagtga aagaagaagg cttttcactt cctttcttcg cttcgattcg
   124801 tcgcggaacg aagaagcgga aggctcttcg ctccttcgct tcacgaagaa tcgaagcaaa
   124861 ggagcaaagt agcggttcgg cttccttcgc atcagctacc ttcgcgcctt cgctttggcg
   124921 tagccgatgc gaagaagcgg aaggctacct tcgcatcagc ttccttcgct tcggctacgc
   124981 cgaagcgaaa gaagcgaaag aagcaaaaga agcgaaagaa gcgaagcgga tgtgaaagaa
   125041 gcaaagaatc gagaagcctc gcagtggaag cgagcacttt gcaaccttcc tttcttttgc
   125101 tttttatttt gcaaatagaa ggagcagaca aacaaaatta aagaagaaac tgcagtaagt
   125161 aaaagcaatt tctccacttt gcaaatagct ttgattactg cttcattgct tttatttgtt
   125221 aaaggaagca tacactactt tgttttatga atgtaagcaa aaaaatatgt aaatatgcaa
   125281 caaatgcaaa ttaagaagaa aatgaaaaga atgaaagcaa acaaaagcaa aatgaaagaa
   125341 aaattttaaa aattttatgt tgaattttat tttttatatt gaaagaaaat atatttcttt
   125401 catttcattt tattttagaa aaaataatgg ataaaaaaac caataataaa ttgaatttgt
   125461 ttaattggtt gtttaatgat attaatcttt cttttttaac atctacgaaa attaataata
   125521 aatcgtgttc tattggaatt tttgattcca atatacattc acaaccattc attcaaaaaa
   125581 aaaacaaaaa tactaaaatt tattcaaaaa tgaattctca atatgatgat catccaaatt
   125641 taaataaaaa tgaattaaat tttttaaatc aagaattttt gaagtctaaa gaagaaaaat
   125701 ataataaaaa attattaaat acaaaaaata taataaataa agattattct tttggaattt
   125761 caaataattc acaatcaaat attccaaaac aacaaaattc aaaattatat agtaattcag
   125821 aagtttttaa tgaaaattta aattcagaga gttcctttaa tagaaaaaaa ttctcttcgc
   125881 tccgcgagaa agaaaaatta aataaaagtt catcaaaatc acgttttatt gaaacatcaa
   125941 aacaacaagt tgtatcaatt acttatgaag aaattggttt atttccaaga tcatttaacc
   126001 gtgtttttga tcgctttttt aaacaattat tctttgatgt tgaaaattta gttatccaag
   126061 aatatcgttt ttatagatat ttatttttaa ctactgtaaa atgtgttttt attcttttat
   126121 ttgttccatt aacaattaat tttatagcta aaaattattt tgtaagacca ataactgaat
   126181 attattggaa ttcacatcaa atggaaattt ttctaaattc ttatcaacaa aaaaaagctt
   126241 ttacagaatt aaaaaatttt gaagaaaaaa tttattttga atcattaatt tttccaatga
   126301 attcttctat gattttagaa tcttcaattc ctccaattct gccttttgca cgcttcagcg
   126361 aagctggtgc aaaggcttcg gtctcttcag caaagctggt aagcgaagag ccaatgcctt
   126421 cgcagccact ttcacttctt tcacttcgct ctgcgagcga aggagcaagt gaaagaagtg
   126481 caggaagaag tggaggtgaa catgaagcga aagattataa atacattaat ttaacacaaa
   126541 atagtgaaag tgtattaaat gtaaatgaac aggaaaaaat aaaacaaaat tcaaaatttt
   126601 ctcaaatgtt tacacaatct attcaaaaac gtctacaatt acaaacagtt gaattagcaa
   126661 aacattataa tgaagaaagt attgaagcta taacaaattt ttttgccgat ttaattagtt
   126721 tgagtacttt atttgtttta cttaaacttt tagaaatcca aatcaatatt acaaaatctt
   126781 ttttattaga agtttttttt gggcttgacg atagtaaaaa atcattatta attttattta
   126841 taacagattt attggtaggt taccattctc caaatatttg ggaactcttt ttctcaacaa
   126901 tttttgacca ttatggattg cctgaaagtc aaacaaccat atttttgctt gtagctactt
   126961 tacctgtttt attagatgtt ttattcaaat atttaatatt ccgtcattta aatcgagctt
   127021 caccagctac agttgcaact tatcatgcta tgattgaata gattatttat tttaatttct
   127081 tatataatat caaatattat tcttctcttt agaattttaa aattttggaa aattaattaa
   127141 aaattgtaat tcacattatt tattttcatt ttgcttgatt tttttaattc aggatccttt
   127201 agatctgtgc atctttgctt ctttaaatag tgaagaagca aagcaccttt tttttattgt
   127261 attagtaagc acaatatgtg atcattttgt ttgcttcttt gcttccttta cactttgttg
   127321 atcacatcag tgtatcttcg ttttggtttc tttgcgccct cttcttttgc ttctcgctcc
   127381 gcgaaggctt cgccgaagta gcggaagcga agaagtgaag gagcgagaag caaaaaaaga
   127441 agatgcaaag aagcgcataa tgaagcaaag aaaaagcaaa tccaaaaaat attttataat
   127501 aaaatataac aaaaaaaatc aagctaataa atgagaataa tgtgtgaaac tacaaaatct
   127561 ttcaaatttt tctttttttt tttataatat aaaaaaaaat aatattaaaa ctttatttgg
   127621 ggtgaaattt tggtatctat caaaaaatct accttatttt tttgaatata attctttcaa
   127681 tgagcttttg aaatcttaaa ttgtcttctt tactccactt cttttttttt cactattcaa
   127741 taacgcagag aaacaaaaaa tctatcttat gttcacatat gatatgtttc tcccctaagt
   127801 aaatataagc aacgggggaa agatcccagg tgataaggaa gcctacatta ttttgcatat
   127861 gctatgcata agtgaatgta agttaacgga gaagcaaaaa aatatcaatc ttagattgat
   127921 tcatcatgtt cctaacttct ttgccttggt tctttagtta ttcagcttct tcactcgtct
   127981 gcgcttcttc tttgcttggc ttcacttatt gtgacttcgc ttccttcgct tcacaaaagt
   128041 agtggatgca aaggagcaaa gttacaataa gcgaaagaag ctgaagaacc aaagcattca
   128101 caaagcaaag taacacagtg aatgaaagta aagtgaatga aagtaaacaa aagcacacta
   128161 agattttgag taattaaaaa attataattt tttatttttt aatattttag gcagtttatt
   128221 tgtatttttg gattaaattt tataattctt ttataatata aagaaacata tataaatttt
   128281 aggacaaagt ttttggattt atgagattta ttaaaaattt tttgtcttaa aatttaaaag
   128341 aaaaatatta aaaaactttt ttcttttaaa ttcaaagttt ttaaaattta atatttcaaa
   128401 taaatttcat gaaaaacact aattatttta tgaaggaata ttaatgtcta ctgtaaatga
   128461 aattcttgaa aagttaaaaa ctttaacttt attagaagct tctgaacttg tatctaaaat
   128521 tgaagaaact tttggagttg atgcatcagc gcctgcagga ggagctgtta tgatggctgc
   128581 tccagctgca ggagcagctg aagcagctcc aaaagaagaa gaaaaaactt tatttgatgt
   128641 tgttttagaa gaaattccag cagataaaaa agtttcaatc tataaagttg ttcgttcaat
   128701 tgcaaatatt gctgtaaacc aagtaaaaga atttactagc tctttaccaa aagcattaaa
   128761 agaaggaatt tctaaagaag aagctcaagc tgcaaaacaa caactagaag atgcaggtgc
   128821 aaaagttaaa attgtttaag aataagcata acatagttaa atgggcttta tttttttaat
   128881 aaaatataaa atatatatat atgtatcatt taatgatata tatatatatt ttatatttta
   128941 ttaaaaaaaa atttatcttt atttcaaatt tgatttttaa atttttaata aaaaaacctt
   129001 ttaattgaag tttttttttt gctatcttga tttaaatctt taaaaatgtt aatattttta
   129061 tatatattat atattatact ttcacaaatc ttttctttaa agccggggta gctcagtggt
   129121 agagcagagg attgaaaatc cttgtgtcac cagttcaatc ctggttcctg gcaattcttc
   129181 tttttctcta taaagaaaag agcacatttg ttttcttttt tttgcttctt cagtgaagac
   129241 aagcctttgc ttcagcttcg ctgaagcaaa gacaaaagga gcaagagaaa gaaaaagcaa
   129301 ggaagaaaaa aagtggtgaa gtgacaatct tagattgatg aaaaactcga aaaacatatt
   129361 aaaagaatat atttgaattg acctaatatg gtccgtaatt acggaaatgt ttgtaacaat
   129421 ataacaattt aaataaaaat tctaataaga tttgtgtttt tctttctttt ttataaaaaa
   129481 gaaaagcttg aattcattga tttttcaatt aatcttatat cttaaaatat aaaaacttta
   129541 tggcagtacc aagttttatt cattaagaaa aaaattttct tttatttaat ttcaataaat
   129601 taatttagat agttttgttt tttatcaact tataaaaaag ttgaatttta tttagtaaaa
   129661 taaatagaaa agttttacaa tttttacaaa acttttcttt ttttaagatt cattaataat
   129721 aaaaataaaa atcaatattt ttatttttaa taaaatttta tttttggaca taatatttta
   129781 tataaaatat gtataatttt tttattaatc taaactatta ttttctaaat taatggataa
   129841 atttaacagg attgtttttt aaataaattc ttttttttta ataatttata tatatattaa
   129901 aagtaaaata tgatagaaaa tttatgatta aatttttaaa atttaatata aataatatat
   129961 tttaattatt gtaaaaaaat aattatttaa ttaaacactt actagaaaaa aatttaacgt
   130021 aaattatttt tataacattg ttaacttttc actgaatatc tatttttaga tataagttaa
   130081 acattaacaa tgttatacta aaaaagttaa aaattctttt ttttacaaat tgacaaaaag
   130141 aaaaaaataa gataatataa agaaaatgaa ttttgatttt tatcaaaaaa taaaggcccc
   130201 catcgtctag aggcctagga cacctccctt tcacggagaa aacggggatt cgaattcccc
   130261 tgggggtaat tttttaatta cttgatttaa aagtgtagga taaatttttt ttttttggct
   130321 ttaatgtact tttaaaatta catttatttt atataaataa accatttagc atgtcaaaag
   130381 caagaaaatc tcttaaagtg ttcgtataaa aaacatcatg taaaacagag gttttttttc
   130441 tggaatccat ttttttttat tttctctgta tgagaatttt atttagaaac cagaaaattt
   130501 ctagaaaatt tctagaacca gataaaaagt tcaatgcata attttttcga aaaaaatcga
   130561 aattttagtt tatagctcat agtcttttct gtttatatta aaaaatttta atatctaatt
   130621 attatatttt taagaaaatt ttttttaata ttttaatttg taaaataaag agaatttaat
   130681 ctaatttgta taatcttaaa taaattaaga atttttatct aataaaaact taaaaaaata
   130741 aaaggctata tttttataga ataaaatttt atagtaaaaa acaaaaatat taaaatttta
   130801 tttatgagat agaattttaa aattctatta taaaaaagta tattttaagc cttctttatt
   130861 ttttacgcgg agtgaataca tttaaaaaat tttatttaag agataataaa tatgctttat
   130921 tttaaacagg aaatttttta ggatttttaa caagtaaaaa ctagtttaaa atttagaatt
   130981 ctgatatatt aaacgtaata ttatttaatt aaaaaattaa acaaacaaag tgtaattctt
   131041 tattttaaat tttaacaaat ttcatttatt atttaaaaaa taaaaaatat aaaaatattt
   131101 tttatatagt aagttcgtag cgcttacata atttttattt ttaattaaca aaattaaaaa
   131161 taaaattaac taaatttcaa aattagaaag ttttttttat tttttatctc ttattctata
   131221 tacaaattat tctatataca aataatagat aaaagaaaat aacaaacaaa aaccaaaatg
   131281 attaaaaagt gtttatttta taaataaatt tttttattat aatatctttt tttatatatt
   131341 attttaaatc ttttatcagc ttctttaatc cttggctttc agattgtgcc tttcacttcc
   131401 tttctctgct ccttttgctt cacctcgtga gcgcgaagcc ttcgcctcag ctcgcttcgc
   131461 ttcagctccc ttcgcttcgc gaaagaagcg aagcgagcat ggtcgaagta gtgaaaagct
   131521 gcacaaagag gtcaaagcag ctgatacagc tgcaaagaaa gatcaaaaag cacttcgcta
   131581 cgcaaactga aagatccata taaaaaaagc gaataatatt ataaaaacac ataaatatag
   131641 aagcaaagtt cgctttgcaa atactgagca aattaggagt caaaaaacat attatatggc
   131701 aacaaaattg tttcctaaat ttagccaagg tttagctcaa gacccaacaa ctcgccgcat
   131761 ttggtttgga cttgcggtgg cacatgactt tgaaagtcat gatgggatga cagaagaaaa
   131821 tttatatcaa aaaatttttg catctcattt tggacaatta gcaattattt tcctttggac
   131881 ctctggtaat ttatttcatg tagcatggca aggaaatttt gaacaatggg ggtcagatcc
   131941 tttacatgtg cgtccaattg ctcatgctat ttgggatcct cattttggtc agcctgctgt
   132001 tgaagcattc actcgtggag gtgcttctgg acctgtaaat atttcaacat caggggtata
   132061 ccaatggtgg tacacaattg gaatgagaac aaaccaagat ttatatgttg gttctgtttt
   132121 cttagcatta gtatctgcaa ttttcttatt tgcaggttgg ctgcatttac aaccaagttt
   132181 ccaaccatct ttatcttggt ttaaagatgc agaaagccgt ttaaaccatc acctttctgg
   132241 tttatttggg gttagttctt tagcttggac tggtcactta gttcacgtag caatcccaga
   132301 atctcgtgga aaacatgttg gatgggataa tttcttaaca caactgccac acccacaagg
   132361 attaacacct ttctggacag gaaattgggc agcttatgca cagaacccag attctgcaag
   132421 ccatattttt ggaacttctg aaggatcagg acaagcaatt ttaactttct taggtggttt
   132481 ccaccctcaa actcaaagtc tttggttaac agatattgct caccaccatt tagctattgc
   132541 tgttcttttt attgtagcag ggcacatgta ccgtactaat tttggtattg gacaccgtat
   132601 gtctgcaatt ttagaagcac atgttccacc aggaggacgc ttaggggaag ggcacaaagg
   132661 tttatttgat acagttaata actctttaca tttccaatta ggtcttgctt tagcttctgt
   132721 aggaacaatt tgttctttag ttgctcagca catgtattca ttaccaccat atgctttctt
   132781 agcaaatgac tttacaacac aagcagcttt atatactcac caccaatata tcgctggatt
   132841 tattatgtgt ggagcatttg cacatggtgc aattttctgg attcgtgatt atgatcctga
   132901 acaaaataaa ggaaacgttt tagcacgtat gttagatcat aaagaagcaa ttatttcaca
   132961 cttaagttgg gtttctttat tcttaggatt ccatacttta ggtctttatg tacacaatga
   133021 tgttatgcaa gcttttggta cacctgaaaa acaaatttta attgaacctg tttttgctca
   133081 gtggatccaa gcatctcatg ggaaagcttt ttatggtttt gatttcttat tatcttcacc
   133141 aacaagttca gcagcttctg caagtcaaag tttatggctt ccaggatggt tagatgcaat
   133201 taataataat caaaattctt tattcttaac aattggacct ggtgatttct tagttcacca
   133261 tgcgattgca ttaggtcttc atactacaac tttaatttta gtaaaagggg ctttagatgc
   133321 acgcggttca aaattaatgc cagataaaaa agattttggt tatagtttcc cttgtgatgg
   133381 accaggtcgc ggaggaactt gtgatatttc agcttatgat gctttctatt tagctgtttt
   133441 ctggatgctt aatactattg gatgggtaaa attagaaagt tgcccctggt aaactaaagt
   133501 ttatcagaga atcacttaac gacaagtgat atagattttg atttcttatt tcctataatt
   133561 ttatagtcgc tatttttgta tcttatcttt tctatgaatt tactttacac tcaacttttt
   133621 aaagattttc acaagagttg gcttcagttt tctttatcaa accaactctc ataaaaaaga
   133681 cattattttt tctctaggtt gccattttat tcatcatttg attctttcat atccagaaag
   133741 tcaaaatcag tttcaacaag aattaaaacg tgtcttatga taaatgcgca agaagaaaat
   133801 aaagaacaaa ttgcctgtct tcgttgtggt aaaatctttc aaaaagtggc aggtaaaaga
   133861 tggcactttg acaattgctt aaaaaatcct ctcattcttg aaaaaacgtt aaaagaaagg
   133921 gaagaactta gacaaaaagc cattggcaga aataagaaga aaaaatcaaa atctacttcg
   133981 cttcgcgaaa agatgaagaa agactctata cttccagttt actttttttc ctaagtaaac
   134041 tggaagtata gagtctttct aaaaaatgga gtgaattgcg ggaaagcttg aaaaagctaa
   134101 tccgcagcga aatcaagcgg agttttggta gcttgatacg ttcagagact agtacgtgag
   134161 actcaacaat aatcgtacgt aagcgctcca tatctagata agagtgaagc taaacttttt
   134221 gtttagataa agagatagtc cataaaaaag atgagagagt acttttgata gcgaagcact
   134281 tttgacaaag tatttttggt atttgtccaa aaggatgctt cctttttacc tttgttgctc
   134341 aaaaaaaaaa ggccaaaagg gagcaccgag aattgccctt catctttttt gaactttcta
   134401 ctggcactgg aaacacttaa ctttatggca aggaaaccct tctcaatttg atgaatcttc
   134461 aacttattta atgggttggt tacgtgatta tttatggtta aactcatcac aattaatcaa
   134521 tggttataac ccgtttggta tgaatagttt atctgtttgg gcgtggattt ttcttctggg
   134581 tcatttagta tatgcaacag gtttcatgtt cttaatttct tggcgtggtt attggcaaga
   134641 attaattgaa actcttgtat gggctcatga aaaaactcct ttagcgaatt tagtttattg
   134701 gaaagataaa ccagtagctt tatcaattgt tcaagctcgt ttagtaggat tagcacattt
   134761 ctctgtaggt tatgtattta cttatgctgc tttcttatta gcttcaacat caggtaaatt
   134821 tggataaacc aaatttttaa aaatgaattt ttcatatttt gtaaatatca tttagatttt
   134881 atttaaattt atttgtttct tttgcttttc actttttcac tctttcgctt tcgctttagt
   134941 tctttgctcg gcttcctttg cttcaactcc gatgaagcaa aagaagctcg tcgtttcggt
   135001 tgcgcgtcga cgaagtcgaa gcaccgaagc accgaagcac agaagaaaag ccattgtgaa
   135061 gaaagcacaa gcaaaagaaa caaataaatt taaaatatat aaaaaataaa agttgaaatt
   135121 ttcaaagact taatatatta attaaaagaa ttggaaaaat atatttaaat tgtttttttc
   135181 aattctttta attaatatat taacaattta aattttacac ttttaaaatg aaattaatca
   135241 attaatcaat aaaagaaata tatttatatt ttttattttt tcatatttat gaaaaattta
   135301 aacttttaat cactattaat tataatttct ttctttctga atgattaatt tcaaataatt
   135361 ttagagcatt tacttcaaat ttcagagtct aaaaaaaaat ctgctgctta ttttttagaa
   135421 tcttcttttt ttattaatgt tttattacaa aataaaaaat cattgatcca gaaataataa
   135481 aagaaaaaat aacagtttat acataaaatt tgtggaaatg tattataata tctactaata
   135541 aataatacta ttttttttta ataatattat ttaaaatttt tttaaatttc aatcttttca
   135601 caaaatgaat attcataaat tcatttaaat tttttttttg tttttatttt gcaaagtggt
   135661 cagaaagaaa aatacacaaa aaaattttgt tttttgttat tgttacataa attaatgatt
   135721 attaaaattt tattatattt tctaaatttt aaaatatatc tttctttcag tttttttgct
   135781 tatatttttt tcttctaatt gatttataaa gtaaaaaagt gagccacttc ttcacatcag
   135841 tgctttggac acacaagtgc ttcggttctt ctttcttcac agacgctacc ttcgcggcgc
   135901 gaaggtagca aatgcgaaga actgaagcaa aataagccgg gcgaaggagc gagaagcacg
   135961 ctaagcaaag gggccgctga tgtggagcaa aaaagcgcag aagaaaggag caaatgtgaa
   136021 gtgggtgaag aacattttgg attgatgtaa aagtgaacat ctttacttta attgacaaca
   136081 caaaaagtta ccccacatac aaagaagcaa aaaaaaattt ttttacttta aaaaattgaa
   136141 tgataaagag ggtttattta ataaaataaa aacttaaata gaaaaaacat actaaaaatg
   136201 tcttattttc aattggaaaa ttttttttca aatttttcct ttttaatttt atttgtttca
   136261 atgatttact attggataaa tattgccttt aatttaaaaa ataaaaattt aggaactgtt
   136321 ggaatgattc tagcaaattt ttcaattttt actttattaa ttttgcgttg gaaagaatca
   136381 ggacattttc cattaagtaa tttatatgaa tcttttctgt ttttatcttg gaatttaaca
   136441 ctgattcatt taattttaga aaaaataact cttttttcca ataaatcaga gaagttttta
   136501 ggtgcaatta cttcccctac tgcattattt acaaatgctt ttgcaacatt tagcttacca
   136561 gaagatatga gatcaccttc tccacttgta cctgctttac aatcaaattg gttaatgatg
   136621 catgtaactg ttatgatttt aagttattct gctttgattt gtggttcttt attatcaatt
   136681 gcttatttaa ttataacttt taataataat aattcaaaag aaaaagtatt atatgcatct
   136741 aataatatta tttcacaatc agatattggt aaagaacaaa atttgatttc aaatgaagtc
   136801 ttaaataact ctttaagtag ctcttcttca atttctacaa attcaaatgt gtattctttg
   136861 aatttttcaa ataacttata tactacaaat ttaaataata ataataaaaa tgttgtatct
   136921 aaaaaaataa aattagcaga tgatttagat aatttaagct atagaatttt aggagttgga
   136981 tttcctttgc taaccattgg tattttatct ggagcagtat gggcaaacga agcctggggt
   137041 tcttattgga gttgggatcc taaagaaaca tgggctttat tgacttggtt agtatttgca
   137101 atttatttgc atactcgaat tactaaagga tggcaaggta agaaaccagc tattattgct
   137161 tcattaggat tttttattgt ttggatttgc tttttaggtg ttaatttatt tggtgaaggt
   137221 ctacatagtt atggttttat taaaatgaat gggtaatttt atgtaatgta aaattcagtt
   137281 gttttaattt ttatattttg gttttgtgtt tcttgcaaaa tctttgatcc agaatatcct
   137341 tttattggct tctttacagc cgccactttt gcttcttctt tcgcttccgc tacgcttctt
   137401 tcgcctcagc tcttcgcttt ttcacttctt cggcgaagcc aaaggagcga agagccttct
   137461 gcttcttcgc ctcgctcctc ggcttcgctg aagaagcgaa ggctgcgaag aaccgaagcg
   137521 aaagaagaag aagtgaaggc tgcgaagaac caaagcgaaa gaagaagaag tgaaggagcg
   137581 aagaagcaaa gagccttccg cttcttcgcc tcgctcctcg gcttcgccaa agaagcgaag
   137641 gctgcgaagc aacttctttt gctcatgaag caaaggtgta accaatgcga gggcgtactt
   137701 cgcttcttcg gcgaagccta ggatctgaag catgcaagta cgctgaaata aagcaccagt
   137761 gaggctgcac ttcttttttt tgctgcttct ttgcttcttt acagagtgaa aaaggagtaa
   137821 aaaaaatcat tcaaaggctc gagcaaaaga aatgcttaaa ccaaaataca atatacaatt
   137881 tatttaattt aaattaaaaa tttaaagttc aaaattattg ttcttagatt taaattattt
   137941 aataagttta atagaatttt ttaaatacgt tttccaattt ggttccattt ttatggataa
   138001 gtttaaaaaa aatattttaa aaaattgttt atatttttaa aataagtcaa ctctttaatt
   138061 ttaatattaa agatattgtt gctttttgca tataaacaat tttttcttta attctttttc
   138121 ttttttaatt attaaaaaat cgaaaagaaa aagaattaaa gaaaatatct actatgagga
   138181 gatgtttaaa taaaatttaa aaatgaaata tatatttcta atatttatat tgaagttttg
   138241 aaaatttata tcaaacatca ttgattcttt gaaatttaaa atatttgtat aaacaaaaaa
   138301 aaacaataga ggtttttaat aaaaaaaaag catagcagca atttttttat acttatttat
   138361 tttgtaaaaa taatcatttt ttctttttta attaaaaaag aatcattgtt ttgaaattat
   138421 taaaatttga aaagaaagag caaaataaat gaataaataa aaaaaagtat taaagattgt
   138481 ttgttgaatg attttataaa aagagtttaa tttttttaaa ctaaataaat aattcttatg
   138541 cctcttccta aaaaattatt tcttaaaaag agaaaaaatt catatgacat caattcttca
   138601 aattgcatta ttagccctaa ttgctgtttc atttgctcta gttgttggag tacctgtagt
   138661 ttttgcaaca cctaatggtt ggtctgagaa caaaggaatt gttttctctg gtttaagcct
   138721 ttggcttctt ttagtatttg ctgttggtat ttgcaattca tttgtaattt aattgaaaaa
   138781 aataaatgga aataaaaaag ataatatttt ttcttttttc agcttttcgt ttcttcacat
   138841 cagcttggct tcttctcgca gccttcgctt ctttcgcgcc ttcgcttctt tcgcttcggt
   138901 ttgcgaagca aaaagccttc cgcttcttcg cttcggctac cttcgcattg gctacaccga
   138961 agcgaaagaa gcaaaggcgc gaaggtagcc gatgcaacaa gtggaaggct cttcgccttt
   139021 ttcgcttctg ctacgcggct gcaaagaacc aaagcgaaga agccaaagta gcaataagcg
   139081 aaaaaaaccg cagaaacaaa gaaaatcttt tttattttca tttatggatt tccataaaga
   139141 gtaaaaaata ttattttttt aaatttagta taaatttttc ttaatctcct ttaaaaggtt
   139201 cagtaataac tgaaaattat ttttatgaaa aattactttt tcatttaaaa aattctaata
   139261 tttctatttg atttaaaaaa tcaaattttt tattattttt tttaactcta ataaaaaatt
   139321 tcccaaatcg aatagaagct taaaaaaaag cttttaaata attttttatt aactttttaa
   139381 taaacttaaa aaataaattt gatttttttt tgcattattt tttatattta taactaataa
   139441 actatttata taataaatag ttataaaata aatagaaatg ttaaaaaaaa tttttaagtt
   139501 tattctttta tagattaata aataaatata tttaaagata taacaaattt taataaaaat
   139561 taaaaacacc atggaagtaa acatttttgg actaactgca actgcattat tcatcattat
   139621 ccctacttca tttcttctta ttttatatgt aaaaacagca gcaaatgaat ctgcttaaaa
   139681 attaaataaa aaattaaata aacataagaa attaatatat attaatttct tatgtttatt
   139741 taattacctt ttacaatctt ttggttattc aagatcaaat attattcttt agctgcatat
   139801 tcttttggaa ttacatattt cttcactcac ttgcattctt tcttctgtga ctttgccgac
   139861 acatttgctt cacttcttga gcaaatgact ctatagcgca ttttcatttt cttccgcatg
   139921 taaagcgaag gtttcttttg cttctttctt ttttcacttt ggttcttcgc agccaagaag
   139981 cagaaggctt ttcgcttctt tgcttcttcg catccgctac ttcgcgctgc ttcggcgaag
   140041 ccgagcggaa ggcttccttc gcatcagctt cgccgaagca aaagaagcaa aagaagcgaa
   140101 agaagcaaaa gaagcgaaag aagcgaaaga agcgaaaaga agcgaaagaa gcgaaagaag
   140161 aaccgaagca aaagaagcga agagctgagg cgaatagacg ctactttggc gaagcccagg
   140221 aagtgaagga gcgaagaaga cttcgcttct tccgctacac ggatgcaaaa gaagcgtcag
   140281 taataatcaa agattgcaaa cacacaacaa aaagaagcaa agaaaacaag caaaatagct
   140341 tatgtgttta taaagtgaaa gtgtcaatca atattttgaa agcatgcaaa gaaaagttaa
   140401 gatcttttgc aatcaaatat aacaaaagat agaaaattta attctagaag tacaaattta
   140461 aagataaaaa cttgatttta ttatgaaatt tatataaaat attggtatat taaatttttt
   140521 tatttttaaa tttcattaat ttcttacaag aattttaaaa aaaagggctt gtagctcagt
   140581 ggactagagc atgtggctac gaaccacagg gccgggggtt cgaatccctc caagctcatt
   140641 aagagaattt tatgattaaa atgtagataa atctttagtt tttaaagaaa aattgaatta
   140701 aagtaatata tatatatttt ataaaaacat aaaaaaattt tatttcaatt ttttcaataa
   140761 attgatagat aatttaaaat attaaattat tccaaatact ttttaagtat ctacaaaaaa
   140821 aatttaaaat tttgttttca ttaatttttt tttataaaaa caagaaatta aagttatatc
   140881 cataaatact tattttttta aaagaaaaaa tctttttttt aaaaataaat gacataaaaa
   140941 aagatttttt cttgctttct tttgttttca ttttagccac attaggactt ttcactgcca
   141001 ctgcacagat cacatccact cctttctctt tttcttcact tcaacttggc ttcttttttt
   141061 cttttacttc ttgtctcggc tccgctgaag caaagtatcc gagtcaaata agcggaggct
   141121 ttttgctact ttggcgaaga gccaaagtag caaaaagcac agatacaaaa caaaggtgaa
   141181 gctgagccaa agatatgaaa gaagctgaag tatgatggaa gatagtcaga agcaaagaag
   141241 caaaaaatta aataaattaa gaattcaaaa atatgatttc tttgacccaa aagaaagaca
   141301 aattgtggga ctttctatta ttactactac aggaagaaca gctgatgaag aatcaagtaa
   141361 aggacttgtt attgaaaagt attcattagt tggagctaat gcttatagaa gttttgaaaa
   141421 atatcctaat ccccctttta ttgctgttat ttcattagaa gaaaaaaaca atttcattaa
   141481 attctatatt cttaattgat gatattatta aaggtcaaaa tgaagaaact tctcaaactg
   141541 ataacaaaaa aggagggact ctataagtaa tcaagaagaa aatgttaata agagaagagg
   141601 gagacctcga aagacagaat ctaaagctaa ggttccaatg gataattcac tactggaagg
   141661 tgtacaagaa aaacaatctc tggttagtgg acctaagaaa agaggaagac ctcgaaaaac
   141721 agagactaaa gttcaagatt caaaagtaaa tgaaggagga gctgttgttc caaatgaacc
   141781 tgaacatcga ttagaaagta atgatgttgc aaaagaagaa caagttcgag aggtgcaagc
   141841 gagcgaggtg caagcggcgg aacaaacaat ttcaaaagaa gtgcaagagg aacaagcgag
   141901 agaggtgcaa gcgatagaag tgcaaaagga acaaacaaac gaagtgcaag cagataaagc
   141961 aaccgaggta caagcgagac aagtgcaagt ggaacaagtg cgagaggtgc aagtggaagc
   142021 agatgggatt tttgttttta agaaacaaaa agaacaagtt cgagaggtgc aagcaagcga
   142081 ggtgcaagcg accgcggtgc taggcaaaca agcaagggaa gtgcaaaaag tgcaagcagc
   142141 acaaacgagt atggtgcaag cggcacaaac aaccgagccg accgaggtgc aagcggcaca
   142201 aacaaccgag gcaaccgcgg tgcaagcaac cgaggcgagc gaagtggaag cggcacaagc
   142261 acgagaggca accgtggtgc aagcaaccga ggcgagagaa gtgcaaccgg cacaagcacg
   142321 agaggagacc gcggaacaaa caaccgagga gaccgaggtg caagaggaag aagaaggtat
   142381 tattgttctt aaggaacaag aggatgaaca agttcgaaag gtgcaagcga aagaagaaca
   142441 agatgaaaca gaacaagaat tcattatttc aaactcaaaa aatcttatag atcaagatat
   142501 tttagaagaa caacaaaaac ctaaaactag gattagtttc gcatatagtc tatgggaaga
   142561 gtctacaaaa gctgaatatc agagtagatc acctattttt agattcatag gtagagttac
   142621 aatccatgaa caaaataagc atttatttga cggaccagaa gcgctgggtg aaattctaag
   142681 atcgcatgga gtcgaagttt atgcttttca aatggaagtt ggtgaactta ctcaaaaaca
   142741 gcattttcaa atgttcttaa aggttaagaa aaaaattaga gcaaaacaat ttgctattga
   142801 attgaaccat gaaatctttg ggattgaaat tcaacctgca attgcaaatg acagggtttg
   142861 catcaagtat tgtaccaaag atgatactag agttcaagga ccttgggtac atccctccaa
   142921 tctacttggg atatgatgcc atcattgtta gaaatagtcc catgccatgg caaaaagaag
   142981 tttttagtta cctagaacaa gatgcaataa gtagacaaat tctatggatt tttgatccat
   143041 atgaaaagaa tggtaagagc acaatggtta aatatttagc atttgaaaaa caagccttag
   143101 ttttaggatt aggagatgct aaagacttat tacatggaag ggcttcttgc ccatggagca
   143161 atattgtaat tgttgacttt actagaatgt ttggcatggc catagatgat aacacacttt
   143221 tcactgttat tgaacagatt aaaaatggag ttttctttag tggaaaatat gaatctcaaa
   143281 cttgtactac tgcaacacca catcttattg tattctctaa cttccttcca gctaatcctg
   143341 ctgttcttac acaagacaga tggaaaattg cgaggattgg aaatcaaagc aaaacattaa
   143401 ttccaatgga tccatttcaa attaactcct ttatttggga ttatgctcta tatgaaaaaa
   143461 tgcaaaatca aagaaaagaa cataaaaaaa gaatttcaaa aagatattct attctaagcg
   143521 aagaatacta taaaaacaat aaagttagaa gtataattgg taaaatttat caagcaagaa
   143581 aaaaacaaaa agatccagaa gatatgacta atagcaatgt tgatatacac cacattcaat
   143641 ttattagcaa ctttgttgga tttatcaaaa cagaatatat tacaaatttt aatcatttcg
   143701 aaacaagaga aaacgttcaa aatcttacta ctgaatttgc attagatatt attaatgaat
   143761 ttttaaaatc tcaagacagt ttacttaaca atttaggacg aggacaaata ccatattttt
   143821 ttgtatggca gctatcagaa gatgataagc aagttgcgac ttaagctcta tttatagtca
   143881 aaagataata tatttccaat ggaacctttt cgaaagattt attcaatgga ataataaatt
   143941 ttattttatt tacaataaaa atttttgttt ttaattcaat aaaataattc aattgagggg
   144001 tggttgttcc aatggatatt ttacagtggt ttgcttcatg aaataatgaa ctattagata
   144061 taaattttta tttattttag ggagctcgcg ctggaaaacc ctttctttag tttttattat
   144121 aaagtgatgg aacttttgga aaaattggaa cattttttat tgacaaaaaa aaaatcaaat
   144181 gttattatta attatccctt aagggtccaa aggatcaggt ggacatttta attattggca
   144241 cacactttta ataattttaa taccatagct gaaccactat tggaacattc taggaattcc
   144301 tctgtgtgcc ctaagagtga taattattta ttataattag aactcttttt ttttattagg
   144361 aattccaaat ttaatttttt tttttaacaa aaaacatatg gtaaacaaag ttgttacaat
   144421 tgaagatgat attaatcaat acatgaagca tgaaaaagtt aaaggcttcc tgtctaagta
   144481 taaagaaggg aaaatgacta aaattacttg tgtacattga aatttttaca taaaagagtt
   144541 ataattttat taaatattat ctaatattta acgggatgta gcgcagcttg gtagcgcata
   144601 tgctttggga gcatggggcc gcaggttcga atcctgtcat cccgatgaaa attaaagatt
   144661 tatataactt aaataagtgt tagattaaca gttttaatga caaaatttgt caatggcaaa
   144721 ttttatttcc atttatttaa aatgctttat agaaaaacaa aaattttgtt tttctatatt
   144781 tatatatatt tttttttaat ctctaaattt ttttattttc ttctttgcat cggtgtttcg
   144841 gttctctttt gcttccgcta cttctcgaag cgaaggcttc gctgaagtag cgaaaagcct
   144901 tcgctttgtg agcttgaccg aaatgataaa ataaataatt tgttttcgcc tcggcttttc
   144961 gctatgcgaa ctgaagtgaa ggagtgagaa aaaaagaatc ttttaagtgc attttaaatt
   145021 tattattaag atttctgaga ctattaaaat tttttaaata gtcttttttt tttattttat
   145081 aaataataaa aaaatgtttt tacattctat tatatatttt gattataaaa aagaaatttt
   145141 tttttaaata agttaaaatt ataaatattc ttaaattata agaagttctt tttttatgag
   145201 cgattctgta aatacaaaaa acatcggacg tattgttcaa attattggac ctgttttaga
   145261 cattgctttt ggtcaagggc aagtacctaa catttataat gcattaacaa tttcatctaa
   145321 aaacgctgct gggcaagaaa tgagcgtaac ttgtgaagta caacaacttt taggagatag
   145381 ttgtgtacgt gcagttgcta tgaatccaac agatggttta atgcgtggaa tggaggtttt
   145441 agatacagga aaaccattaa gtgtacctgt agggaaagaa acattagggc gcatttttaa
   145501 cgttttagga gaacctgtag ataatatggg acctgttaaa aatgaagaaa ctcttccaat
   145561 tcacagaaca cctcctgctt ttgtggactt agatacacgc ttatcaattt ttgaaacagg
   145621 gattaaagta gtagatttat tagcacctta ccgtcgtggt ggtaaaattg gtcttttcgg
   145681 tggagccggg gttggaaaaa cagttttaat tatggaagtg cgcgttggat agtatgtatg
   145741 tttgtaactg agattgttgc caagcctacc tggggcttga acccaaatat cttactcaga
   145801 agcagtggag tgaaacagta aagaaaaggg aagtaaatat atagtacagt agggaaacct
   145861 ataggggact gtagcatgat attgaagctg ggctttggag acaaagtgtg gcgaggggag
   145921 gtggtattga ggttgtactg actactgaag gttatgaagc ttataggtga aaaaccctat
   145981 tgattgaaac ccctcttgat aaagttccat gatcaaagag accaggttgg gtaatcacag
   146041 gactagggga gagtcccctg ttgcgaaagc tagttatagg acagcctact caccataaaa
   146101 cataacatat gaaccaacta gactgtctaa gggtactgtt acagtaatag aacagaaaaa
   146161 gtaagacaaa gcaaataaag tacctagggt ttaaaccccc acatttggac aggagaggct
   146221 tatgaccctg ggaaggggtg gaaagccagg gagggcctaa tggatgagaa ggcttttata
   146281 gggttgaatt gtaccctcac agagtcaagt accacccatg taggaaagaa taaagatgtg
   146341 taatccaagt aaagaaaagg aaatagacaa aagataacaa aacaataaca aattattatg
   146401 gtgaaacaaa ggtatccagg aataaataaa aaaaggaaag aattagagga acagtacaaa
   146461 gaaactctat ttaaaccttt aaaaacagta aatgcacttg cagcaaaatc agctaataac
   146521 ccacaagcaa agtttaacaa cttaattaga attattagta gtaaaggggt actttatcaa
   146581 gcaataggaa acatttcagg aaaagaagga gcacttacac aaggactagt aatagacaaa
   146641 acaactgtag attcaacatc caatgaattg gttgagagac tatccaaaga aattaagaat
   146701 ggaacatata gattcaaacc tattaggaga gtttacatgg acaaatcagg aaaaaaccca
   146761 gtaacagaag agcaaatgaa aaagttaaag gacttacatg caaaaggcaa aatcactatg
   146821 gaccaaatta aagaattaaa ggcaagacca ttaggaatat catcgttccc agataaagtt
   146881 gtgcaagagt ccataagaat agttcttaat gcaatatatg aaccagaatt tgctaggatc
   146941 aatactaact ttggatttag acccaagtat ggatgtgctg acgcaatatt acaaatacaa
   147001 aaccaagcga aatcaatgga ttatgcaata gaaggggata ttaaaggggc atttgacaat
   147061 gtgaaccaca aaaagttaat tgaaatactt gaaaagaaaa taaaagatac aaaattactt
   147121 aaactaatat acggtggatt aaaatgtgga gttatgtttc taagcttcag acaagactct
   147181 gaatttggaa ctgtacaagg aagtgttctt agcccacttc tatacaatat ttattttcat
   147241 gaatttgaca agtacataat aacagacttt gaaagaaaag tacaagaaat taatacaaag
   147301 gagaatagaa aagataaacc tattaacaaa ttttataaca gcattagcaa gaaaaaatca
   147361 aaactggcat taaggaaaaa attacaagca gttattactt ataaaaacca agaaaacatt
   147421 gacattaaca aactccaaaa tttacaaaaa gaattatcaa caacactaaa ggaatacaaa
   147481 gaattagaca aacaacagaa aaaaatccca gcaatagcaa aaagcagaca gacaattaga
   147541 ttcacatacc atagatacgc agatgactgg gtattattta caaatgcaga attaagcagg
   147601 gtccaagaat ggaaacaaat atttgctgaa tggattagca ataatttgga attgacatta
   147661 agcccagaga agacaaaaat aaccaatttg aatgagggta gacatgtaaa atttcttggg
   147721 taccaactaa gaaaagccac aaaaagaaca gctagaaacc ttagaagtgt aggaagcttt
   147781 aaaataaatt atttagacat tgtaagaaga attaaaagaa caaaagaaaa actaacaaac
   147841 acaggcaaaa tagtatataa gtcaagaaca gtaaacccaa ccctaatagt ttcatgggat
   147901 agggacagag ttcttactag aatggtaaat aatggtttta taaaaaaagt aggaaaagca
   147961 caaagaggta aagctaaaac tccatggaca gctttaagag aaccagaaat tattaacaga
   148021 tacaattaca taataagagg ttatgttaat tactatgcaa cagtgaataa acaaccaaca
   148081 gacataatat acttatggta cttattgaaa ttttcctgcg cacatacatt agcacaaaaa
   148141 tacaattcat cattaagaaa aatttttaaa agatttggaa aagatatgag tataaggtac
   148201 atggcaaaaa tagaaaaatt agaaaaaaat ggagaaaaaa ctatcacaaa atctagtaaa
   148261 atagccagac ttttaaattg ggatgatgtt atgcaaataa ttagaaatgc taaaattaat
   148321 acactcaaaa aaattaaaag taaacaatca atatctttaa cacaggaatc agtagataac
   148381 atttgcaatg taaaagtaaa ttggagaact gcatacaagc tttcaaagca ctgcgcaata
   148441 tgtggcaaca cagaaggagt agaataccat catgtaagac acataagaat aggaaaggta
   148501 tcaggatttt tacaagtaat gaaacagtta aacagaaaac aaataccctg ctgtttacca
   148561 tgtcatgata aaattcatgc aggattatat aatagcttac cacttagcag cctatatgat
   148621 gaagaactta ttatcatata attatagaca aagtaacaga cacagaaaca gcaattagaa
   148681 tattaacaca aaattaacgg tagaacaaaa taaaactaca gaaggcacag actcctcaaa
   148741 aattggagtt gacgcaattg gagatggatt agaacaagag ataaacaatg caatagtacc
   148801 aaataggccc caagaaccta caataaactc agggacagct tccaaagaag aagtaaatgg
   148861 agtaattaag actttgttaa caatgagaaa gctaccactt acacaacaaa actttaccaa
   148921 agcttacaca tcagtatgcc atttatgtca acaaggagca acttcaccta agtatgcaga
   148981 aaatgcacga gtaactattt atgggattga tttaagagta ggagacctaa gacaagcttg
   149041 cattatacac aaaacaacag ttcgcaaatt ggcaagggca ctacaaaatg acattgtaaa
   149101 agtagcaaca attagaatga tggaaggaaa ccttagcaaa ttgtacaagt tagaaaatcc
   149161 aaactacaat aagcaggacc tagtttgggt aagtgacttc caaaccttca atgacaatac
   149221 agcaatgcca gaccatgtta gaacatggct cttagaaaat tacagaaaca gatttagacc
   149281 aagcagcaaa gttagaaatg ctgatatcat ggaagactaa gcatatatta cgcaaagcaa
   149341 ttttagatct cataataggg tcagcgacag taatggaata gaaaaaggga taaaccatga
   149401 ttgagaacca tggctatcca aaagtaaaat aaaagcatag tacacacaca aaattcttta
   149461 ttcttaacct cctggagagc tggatgcatt gtaaggtgca cgtccagttc gggaacgagt
   149521 agtggggtta acaaccccct acttagtttc atcttatcaa caatattgca aaagctcacg
   149581 gtggggtttc agtatttgct ggtgtaggag aacgtacacg tgaagggaac gatttatatg
   149641 ctgaaatgaa agaatctggt gtaattgttg aaaaaaattt agctgattct aaagtagctt
   149701 tagtttatgg acaaatgaat gaaccaccag gagcacgtat gcgtgttgct ttaacagcat
   149761 taacaatggc tgaatatttc cgtgatgtta acaaacaaga cgttttattc tttattgaca
   149821 atattttccg ttttgttcaa gctggtgcag aagtttctgc tttattagga cgtatgccat
   149881 ctgctgtagg ttaccaacca actttagcaa cagaaatggg tactttacaa gaacgtatta
   149941 catcaactaa agatggttca attacttcaa ttcaagctgt ttatgtacct gcagatgact
   150001 taacagatcc agctccagca acaacatttg ctcacttaga tgcaactaca gtattatcac
   150061 gcgaattagc tgctaaaggt atttacccag ctgtttcacc attagaatca acttcaacaa
   150121 tgttacagcc ttggatttta ggtgaaaaac attatgattg tgcacaaagc gttaaaagaa
   150181 ctttacaacg ttataaagaa cttgtgcgag tatgcaatgc ataagtgtgt cacactgcac
   150241 actaaggcag agtctatgga taatgttggt tgataaccaa ccatcctcac acctgggatg
   150301 aaatcaagca cttacctgaa ggggaaaccc agaggggaca gaagcatgtg actaaagctt
   150361 cttggacata accagtatac aaacataatg gatccagata taaagaacaa aaacaagacc
   150421 ttaagactaa gactaaagat ttaagacaaa acaaaagaaa ataaaagggt ttgatatact
   150481 attaaggggt accatgtacc agggagcaag atgaagagca gaaggatgaa gcactattgc
   150541 ctaaccagaa ccatatctag catattataa gctaacccac attatagtgg ctggatgact
   150601 cacctacagc ttagggagtt caagcttgta gaaggatgat gtgagctcct gaaagtaggg
   150661 gttgtctgat taaaacccag agacatacta cttgctcaag aaattgggct atggattgct
   150721 ggctcctaac tactcaatca ttgtccatag gaacatacat aactggctaa cccttcccac
   150781 agggaaggta ggacataggg aaacctataa gccatttgcc aggagaggat ctaaaggatc
   150841 tagctatata gaagatcagt ttgatggaga acttattcca tgtaatgttt ggttgctctc
   150901 tatcagaatg aaaaaaccat atcttaaaga actataaaaa cttatgaaac taagtaaaaa
   150961 aagaataaaa tttagaaaca agaaaaaact tcaatcaacc tttgaatttg atctacagca
   151021 agcaagagga tcagataaga ttgagtacta caaaacacaa gccttgtaca tgagaatgta
   151081 caatgaaata caaaaacaaa aatttaaagt ctcaacacct aagtgggact atgtcacaga
   151141 aataatagac ttctataaag agttaggtga aacaggagaa tggaaaagtc caactggcaa
   151201 aatgttatta ggactttata acaagaataa acaggcagcg ctaaatggag gagaggtgaa
   151261 gaacactaat ttaatgagca ttatctcaag accagaaatg ctacttttag cctatagatc
   151321 tattaagtcc aataaaggat ccatgactaa aggagcagaa atgagtgctg atcaatggaa
   151381 gacactaact gaagaacaaa aagtgttata ccttaacagt ctaacatttc cagataaatt
   151441 caacattcaa gatgtgttat taataagcag actcctaaag aaaggactat atccatgggg
   151501 atgtagtaga aggatttatg tcccaaaacc aggagtaaaa gacaaaatca gaccaataac
   151561 tattccaccc ttcttagata gagtagttca aaaagcaata gcattaatat tatattcaat
   151621 atatgaacca gaatttgagc tccttaatag atcctttggc ttcagaccca acaaaggtgt
   151681 gcatgatgcc atagttgctt gcacctctaa cttctcatca ggtaaagtaa cagcaattga
   151741 aggagatatt gaagcagcgt atgatacagt gaataagaag actctcctag agattctagg
   151801 aaaaaaaata acagacagaa aattccttca gttaataaaa gaaagactag aatatgtata
   151861 tgtagaaaaa acagaaaatg gaaaaactac aagaaccaaa ccagagatgg gaatccctca
   151921 aggaggtata gatagcccat atctttttaa tatctatatg catgaactag ataaatatgt
   151981 acacaaagaa atacaagaat atgcagacaa tttaaataag aaaaaagagg aaagaaaaaa
   152041 aagactcttc aacatacctt atgctgaaag tgtaaaacta caaagaagaa tattgagtga
   152101 acagagaaaa gtgaagaaaa atttagccta caacaaacag gatagtaaag ttaaagaatt
   152161 aagacaacag ctttataaac taataaaact taaaagacta gagaaacaca gaaatctagg
   152221 aatgaagtca agagacccac ataataaaga aatactgatt cattatataa gatatgcaga
   152281 tgactggata ttacttacaa atggaaataa agaaattgca caaaaaatga agaacatgat
   152341 agctatattc ctacagataa aattaggact taaactatca gaaaagaaga caattattac
   152401 aaatataaca gaaaacccag caaaattcct gggctttgag ttaagacacc cagcaagagg
   152461 accaatttat agaaaacctc taaaaacaag cataccaaat aaatatagga aaacaaattt
   152521 acaaagaaaa ggaggaagca ccatcatatg ggcagcacct gacaaacaaa gactcatcaa
   152581 cagaatgcat atgaaaggat tctgtacaaa agctggcttc ccaaaggaga aaccttggct
   152641 gtcatgtgta gaagatcagg taattgttga aagatacaat gccactatta gaggacttgc
   152701 agaattttac atgccagtaa ttagaaatgc agcaaccatc caaagatgga tatacatact
   152761 aagattctca tgtcttaaaa cattggcaca gaaatataga acatcaatag gtggtattta
   152821 caagaaattt ggtataagaa gaaacctcag atcagaacag accataaaag tgacaatcag
   152881 actaaaagtt tctgaacaaa ttatggaaaa atcctggaca ttatatactt ataaagacct
   152941 caaaagaata atgttcagta aagaaaaaag acaagaccaa aaaaatagac aagaaaagtt
   153001 ttggtccata gaaaagaaac aagaaatagg agactaccca ttaaaatctg gaagaatacc
   153061 aacagtgaca aatgataagt ttctagacaa agtatcttgg gtttccttaa gaactcaagc
   153121 ttcactagac atgccttgtg caaactgtgg tgcaatggaa tctcaacaac accatgtgaa
   153181 acacatcaga aagagcacat atgctcttat tcaagaggga gcaactgtta aaaaggtcat
   153241 ggctctcaga aacagaaaac aagtcccact atgtccagat tgccatagga atctagttca
   153301 tggagggaaa tatgattcca ctaaactaat aaaactagtc ccaacaagat tagtagacaa
   153361 tagagttgtg cacgtggaaa gctttgtaaa acctggtatt gaatacaacc aaaagagttt
   153421 acaagaaaaa ggctggaaaa tagtaaagca gcaaaaaggc tcggtgaaag aacacaaccc
   153481 agatgattct gacacagaca taatttagga aaaaaggaaa attaatatga gttatttatt
   153541 ttattgttat aataaaaaaa cttacatcac aaaatgtaag gtaaaaagaa agacccaaga
   153601 gattgaagaa caatcaacaa ctcaaacaga acaagactct ccttcttcag tagaagagga
   153661 aggatcaaaa gaaaacatta tagatacaac agaaaaaaag gaagaaatag cctacactat
   153721 tgatccaatt ttacaagatg atctaacaca atatgatcct acaataatta aaaaaagtga
   153781 aactagtaaa gctcttagca aagagcaagc aatactagta ataaaaagaa ttcagacatt
   153841 taaaggcatt ggtagaaaga ccactgttca agcagtggca gctctcttca gaaaaggagc
   153901 agcaaatgca ggagcatcag acactatgaa agtagatgta agatgcccag aaacaaattc
   153961 cacagttgaa gttaacagat atgacattgt aatggcactt caacaagtag ttggacacaa
   154021 aaatgtaaga aaattagcag aagcaatggc acctgaaatg ttatcagcta atttaaagtt
   154081 aattaaatct aaccctttac tggacttaaa aggcgattta gctaacagaa tcaacagaaa
   154141 attaacatta agaaaacaag accctttaac aagggaagaa gaagtatgct gctgtacata
   154201 ctctcaatgg atgccaaatc ttaatgaaat ggcagattca aaaagattaa gagcactatt
   154261 agatgaagat ctaaatgcca gaagaaaaaa gacagcaaaa aaagctgata aaaaaaataa
   154321 caaaaaagat agcaaataag agatagtttt tttttaatat ggttaataca catctatatg
   154381 ggggaaagcc ttgtgagctg agaggttcat gcagggtttg ggaacgaggg gttggttgca
   154441 aggctggcct cttagtttca tcaagatatt attgcaattt taggtctaga tgaattatct
   154501 gaagaagacc gtttaattgt tgctcgtgcg cgtaaagtag aacgtttatt atcacaacct
   154561 ttctttgttg cttctgtatt tactggagca gaaggaaaat atgtttcttt agctgagtct
   154621 attgaagcat ttaataaaat tttatcagga gaattagacg atttaccaga acaagctttc
   154681 tatcttgttg gaaacgttaa tgaagtactt gcaaaagcag cttctatgaa ataaaaaaat
   154741 tttttaattt ttatttttta tcgcttcggt tgcataagtg cattggcttc gccaaagcgc
   154801 ttcgcttcgg ctaccttcgc atcggctacg ccgaagcgaa agaagcgaag cggaaggctt
   154861 ccttcgcgcc gcgaagcgga aggctccctt cgcatcggcg tagccgatgc gaaagaagtg
   154921 caagctcgta gcagccgcgt agcggaagcg agaagcgcca atgcgagtta attattttta
   154981 aattgatttt tcttttggaa ttttagtttc caaaagaaaa atcaatcctc acatttaaga
   155041 gaaagtaaac ttttttttat acaattttaa tatttgattt tggaacaatt ttaattttaa
   155101 tttaaggtta attattaata ttttgagatt tttgtaagct tttacttatt ggtttacaaa
   155161 ctttttataa ttaatttttt tttcttttag aatactaaag aattaacttt gtttttttac
   155221 ttttttaact ttgcatttgt ttttattatc ttctttttca cttctttctg agttttaatt
   155281 aaaagaataa taaaacatta ttctttcttt tactgcactt gcatttcttt gctttttttg
   155341 tcaatctttt attatgaagg attgaaaaaa ccttcgcttc gcatggacaa tttttttttc
   155401 tttcttttgc aatttttgat aattcctttg cttctttata tatactgcgc ttccttcttc
   155461 ttcattttgc ttttcttccc ttcttaactc ctttactgct tctcattcgc tttggttctt
   155521 cttcatatca tctttggatc cactttgcag aagaagcctt cttttacaga gcgaatagcc
   155581 aaggctttgc caaagcaccg aagcgagcaa agaagaaagg agcaaaaaag acgagcataa
   155641 agaagaagcg gaaagaagaa gtaacaatct ttaattccaa attctatagt tgatatcaag
   155701 tgaaaaaatt aaagatgtcc acaacgcgga ggaaaagaaa taataaaaat aaacttctag
   155761 ttttaaaaat ataattttat atcttttttt tttatttttt tttgtataat aaaataatat
   155821 ttggaaaatt ggcttataca caaaaattta tttatgaaaa attttatggc acgcgcaaaa
   155881 tttgaacgca aaaaaccaca tgtaaacatt ggaacgattg gtcacgttga ccatggaaaa
   155941 acaactttaa cagcagcaat cacaatggcg ttagcagctc aagggggtgg tgctggtaaa
   156001 aaatatgatg aaattgattc agctccagaa gaaaaagctc gtgggattac aattaataca
   156061 gcacatgttg aatatgaaac agaaaatcgc cattacgcac acgtagattg tccaggtcac
   156121 gcagactatg taaaaaatat gattacagga gctgcacaaa tggatggtgc aattttagtt
   156181 gtttcaggag cagatggccc aatgcctcaa acaaaagaac acattctttt agcaaaacaa
   156241 gtaggtgtac caaatatggt tgttttctta aataaagaag atcaagttga tgatgcagaa
   156301 ttattagaat tagttgaatt agaagttcgt gaaactttag ataaatatga atttccagga
   156361 gatgaaattc ctattgttac aggttcagca ttattagcat tagaagcttt agttgaaaac
   156421 ccatcaacaa aaagaggaga aaataaatgg gttgataaaa ttttagattt aatggatcaa
   156481 gttgataaat atattccaac tccagaacgt gaaacagaca aacctttcct tttagctgtt
   156541 gaagatgttt tatctattac aggtcgtgga actgtagcta caggacgtgt tgaacgtgga
   156601 actttaaaag ttggagacaa cgttgaactt gttggtttaa aagatacaaa atcaagtgta
   156661 gtaactggat tagaaatgtt caagaaaaca ttagatgaaa caatggctgg agataacgta
   156721 ggagttttat tacgtggagt tcaaaaaaaa gatatccaac gtggtatggt attagcaaaa
   156781 cctgggacaa ttactccaca tacaaaattt gaagctcaag tttatgtatt aacaaaagaa
   156841 gaaggtggaa gacacagtcc atttttagta ggttaccaac ctcaattctt tgtgcgtact
   156901 tgtgatatta caggaaaagt aacagcattt aaccatgtag aaatgcgtac accttcttct
   156961 gtagcagaag aacattcaaa caaaatggct atgcctggag acacaatctt aatgactgtt
   157021 caattaatta gcccaattgc aattgaaaaa ggtatgcgat ttgcaatccg cgaaggtgga
   157081 cgcactgtag gtgctggggt tgttactagt attgttgaat aattgaataa aattttatcg
   157141 cttcagtctt cgcttcggtg cttcagcaaa gtcgacgcgc gactgaggca aaggagcgaa
   157201 tcgctttggt tcttttgctc cggcgtagcc gatgtgaatg aatcgctttg gttcttttgc
   157261 atcggttctt tcgcttcttt cgcttctttc gcaccgcgaa gcggaaggct cggcttcctt
   157321 cgcatcggct tccttcgcat cggctacacc gaagcgaaag aagcgaaaga agcgaagcaa
   157381 aaagccttcc gcttctttgc attggctacc ttcgcatcgg ctacaccgaa gcgaaagaag
   157441 cgaaggcgcg aaggaagcct tccgctcggc ttagccgaag cggcgcgaag gtagccgatg
   157501 cgaagaagca aagcaaattt cacattttaa tattctaaaa aaaatcttta acttttgctt
   157561 tctttgattg gaaaaaagca aaagttaaag attttttctt ttaaaatttt tgtttacttc
   157621 tttattgatt gtattttatt gttttttttt gcaatctttt atgtccttta catatgctac
   157681 ttcactttgt ttaatcaatc ttggattaac cacaggatta aatttaaata caattaaaaa
   157741 aggttattta gttgaaaagt tagaacttga tttgtctcat caaaatgagt tgcttccgct
   157801 ctcgaagcct ccgcttcgct gaagcggcta tattttaaat ttctaaagaa gaggtcaatt
   157861 gtgaaatctg agaactagtt cctttattcc aaaaattcaa caacatttca caaaaagtaa
   157921 agtcaagaaa ccttacaaat tgaagaaaat tagggcccca aaaccaattt tgaattcctt
   157981 ccattatcta tttggtgtct cattctctga tagagcattt ttcattgaaa tgaaaaaata
   158041 cataaagtga attattatct tctaataacg ggaagcaaat atttcatttg aaccaagcaa
   158101 cctatttttt acaaaatcaa ttttttctga aaccattaga tacatagaca agtgcttttg
   158161 cttcatcggt gcttctactt catcgatgca caactgaagt agtggctgcg aaggaagtca
   158221 acgcaaagga agttgatgcg aaggaagctg atgtgaagta gtggaagcga gcaaaagaac
   158281 caaggaaacc attgttttcg cttcggctac gccgaggcga agtgctttgg ctcttttcac
   158341 agagtgaaga agaagcagat catttttttg cttcttctct tatttgcagc tgctatgtaa
   158401 attctttgct cttttgcttt cccatagcaa taaactttag ctttggctat gctgaagcaa
   158461 aaatgaaaaa gtaaaggctc tatcaatgca aatcaaataa agctgatgca atctatatag
   158521 caactgcaaa taagataagg agtgaagaag aaatacccta tgcttctttt tgtatgaagc
   158581 gaaggctgag ctgatgttat gaagtgtctg caaaggagtg agttcctttt atttttaaca
   158641 atttaaggag ggttagattc cctatttaaa ttaataaggt tttaaatagt atttttttta
   158701 aattaaaaaa tcctttgctt cagcttcagc ttcgctgaag cgcattgacg aagtcaaagc
   158761 accgattcgg agtggccgct acaaagatag aaacatctgc aattcaaaag aattgaagca
   158821 ccaagagaat tatacaaaac tataaatata aaatttaaac tttattaaaa acttgcaaat
   158881 tttttattta ttttatataa taaaataaat aaaaaaggcc cataactcag ttggtagagt
   158941 gattgcctta caagcaataa gtcatcggtt caagtccggt tgggcctata aataacataa
   159001 gaatattttt actcttatgt tatgtaaaaa tattcttttg gaaaaaacat aaaaaagaat
   159061 atcttttgtt taggtttata tagtatttaa aatttataat aaaatttaaa aaataaatca
   159121 atataggtta tatatataac caatttaaaa tattaaaatt catttttttt tcttaaagtt
   159181 gatttttttt ttttttatgt tatattatta atcaagccca atactttaaa ataatttaaa
   159241 agaaatcatg tcaggacttt aatagtagca gcatagactt taaaattttt ttgcaaagta
   159301 tttgctagaa ttttaattct aggttgagtt ttttgtttaa aaaactcttc ggcaactttt
   159361 tatctttttt ttataatata aaacctataa agtttattga aatttaaaaa tataaattaa
   159421 aaatggggcg tagccaagtg gtaaggctgc ggtttttggt accgccattc gtaggttcga
   159481 gtccttccgc cccagattat ttcatttgat gattaagtgt tttttatatt ttgctatttc
   159541 tttgctgcta ttgcaaaata gcacgtttgg tatttttgat tgtttttatt accttatcat
   159601 agccgctact ttagcgaagc ttctgctttg cttctttgtg agcgaaagaa gcctttgctt
   159661 cacttcagct cggcttctcg ctccttcact tcttcgcatc ggtgcgcttg cgcgaccgga
   159721 gcgaaagaag aagaagcacg ccagcttctc gttcctttac ttatttgcat cgactacctt
   159781 cgcgccttcg cggagcgaag aagcagaagg ctaccttcgc ctcggctccg ccgaagcgaa
   159841 agaagcgaaa gaaccgaaag aagaagcgta agcatgtcag cttcgcactc cttcgcttct
   159901 tagcatcttc ggcaaagctg acgcgcttgc gcttcagctt ggctttgtcg aagcgcaagc
   159961 gcgtcggctt cgctgaagaa acgaagcaaa agaagaagag gaagcgaagg agtaaatagc
   160021 acaatcactc ctttcttgct ttgcttcatt agagtcaaga aaagaaaaag tgaaggaagc
   160081 aaagcagcac aaagtgctgc acttgaacaa gcaaacacaa agtaaagaca aaaaaaatat
   160141 tagagctttt ctttgcttca ctgcttcttc tttgcacctt tgtagccaat tcttgctcct
   160201 ttgcttttgc ttcattggtt cttgcctgct tccactactt tcgcttcggc ggagccttcc
   160261 gcttcgcttc ggcggagccg aggcgaaggc tgcaatttgc caaagaacca aatacatagc
   160321 tgcaaaggct ccttcttctt tagcaaagct gagaaagcaa atgagcgaga agcaaaagag
   160381 cgtgaagtga aagaagacat aagttctttg gtgcttaagc tgcaaagaag gaaaaaacaa
   160441 cttgccagtg ttttgaaagt caacttttga ttcctgatag catgttctat gagcaagcaa
   160501 aagaaaccat gtatccgctg cggctccggg tggcagctcc ttctttgttt cttcatgaag
   160561 tgaaagaaac tgactcacag ctgaaactca agcactcact tctactatgc ggcaacaaag
   160621 gtatcttcgt ctttttgctt cttcttttcg cttcttcttt tgcaaagcac ttactcatgg
   160681 ctgaaacata ggcgctctct tccactatcc agctgcaaag gcatctttgg ctttagttct
   160741 ttcgcttctt tcgcaccgcg aagcggaagg ctcggcttcg ccgaagcgaa ggcgcgaagg
   160801 aagccaagcc aagcgaataa gctgaagaag cgatgcactt acttcacttt gcgaaagaac
   160861 taaagccaaa gatgtagctg caaagaaaca aagatgagca agaattcttt ttttttatag
   160921 aaattgtttt aaatttcaaa ttggtttttt agaatttatt attgttcctt attctgaatc
   160981 ttttgatttt aaagatattt ataaaaataa aagattggaa ataataaaaa atcaaacaat
   161041 aaagaaacaa aaaaaaattt taatatttat tccaaataaa aaaaaataga atttccttca
   161101 atatattctt gaagaataat ttttttgatg gtttttatga atatatattc aaatttacta
   161161 aaaaaagaaa acattttatt acaacaaagc tcaataatta ggagtgcctc tccattcaga
   161221 ttggtttttt ttcaaaaaga aaaatataga ttcttttttg ttggaaaaaa attagaaaat
   161281 caaagatctg cttttagatc taacaagtat tctataatct gttcagcaac taaagaacaa
   161341 aaaaatcatt tgaatgagaa ctcaaaatta aataattctt ttactttaaa acaaaaaaat
   161401 aaaattgatt atagatttca aatttataat tcaacaaaat ctgtgacttt tttagaaaca
   161461 aatattcaaa aagaaaaaaa aaattataat ctaaattttt taaaaaaatt aaattgcttt
   161521 aattttcttc tcaaaaagaa tgcaacaaat aaatgggtaa attgggtgaa tgatgtaaat
   161581 tttgaatctt ttaataaaat tgagtcgcgc ttcggttctt tcacttcagc gaagctgagg
   161641 caaaaaaccg aaaaagcctc cgctctttcg cttctttcgc gaagcgaagg tagccgatgt
   161701 gaaggtagcc gatgtgaaga agcagaggct acgctgaagc gagcaaatgc ttctaactct
   161761 gcaaaggagc cgatgtcaac aagatatgat ttgcaagtac aaagaagtaa agaagaaaat
   161821 cctttaaata aaaatcttta taaaacaggt tattctaaaa ttcatgaact taaattagtt
   161881 agtgttgaaa ttgcatctcc agaaaaaata aaagaatggg cagaaaaagt tttgccaaat
   161941 ggaaaagtgt ttggagaagt tacaaatgca aatactttac actataaaac atttaaacct
   162001 cataaaggtg gattattttg tgaacgtatt tttgggccct taaaagattt tgaatgtgct
   162061 tgtggagtgc gttcaaaacc aatggaattg gaatcttatc taaatgaaaa tcaacaaaaa
   162121 aagcgttttt tttgcatgaa ttgtgatgtc gaatatactt ggtctgttat tcgtcgttat
   162181 caattaggtt atataaacct tatttctcca gttagccata tttggttttt aaaagcaaat
   162241 ccaagttatt tgagtcttct tttagatttc agacgtagtc atttggaatc tattatttat
   162301 tgtacagaag caataacatt ggagaatctt tggaaaagtt cacaaatgct tggtctagat
   162361 acttcccctt caacattgta ttcaatttgg caaaaattat tagaagagga aaaatcgata
   162421 aaaagaaagc ataaagaaat aaaaaaaatg gaatcatttt tgtcctctca ttcaatgcct
   162481 tctgcacttt ctttaaaaaa tccactttct ttcttctttc gatcacttcc tttcacttca
   162541 gcaaagccaa gccaaagtag cggctgcgaa ggcaaagcct ctgcttcttc gcatcgtcta
   162601 ccttcgcagc cgcgaagcgg aaggcttcct tcgcatccgc ttccttcgca gccgcgaagc
   162661 ggaaggctcc cttcgcatca gcttccttcg cagccgcgaa gcggaaggct ccaccgaagc
   162721 gaaagaagtg aaagaagcga aagaagcgaa agaagcgaaa gagtaaagga gcaagaagaa
   162781 gaaacaaagc aaaaaataaa gttgtccctt cttcagcaaa aacgtctgaa tttaatgtat
   162841 ttatatataa aaaataaaga tttattttat aaaaagaata taatgtcgga ttatatacaa
   162901 aattcttttt ataaaaataa aatattatca aataatcaat tttataatta tgagaaatct
   162961 tatgaaaaaa atttaaaatt aatgtataaa aaaacatttt ttcaactctt agcatttaca
   163021 aataatactt ttttattttc acgatcttca caaaaaattt tattttttaa agatttaata
   163081 aataagctaa atatatataa ttctctagct tcacactcta cggaaaaaaa ttttgtactt
   163141 tcgcaatctt tgatttcaag tttatttgga atctatgatt attctcataa taataaactt
   163201 cagaaagaaa acaaaaaaat caaaaaccta catttaaaaa agcaaattat tttaaatata
   163261 tatgaaaaag agattgtgca atttaaagac aattttttag tcttagctga atcttttttt
   163321 caaatttatt ttatgaaatt gtatcttaca gataaaaatc ttataatgca aatcccaaat
   163381 aatattttac aacttttttg cgaatttttt cttttttatt gtatacaaat tcaattaaat
   163441 ttttatatta aaaaaaatcc tttaaataat ttgccaaaaa ttttctctgt taataaaaag
   163501 aacaaaagtt caacttataa taaaaacaat caaattttct ctttaaaaag aataaaagaa
   163561 ggaaataata aaattttaaa aatatcttca aaaattaaaa aaggaattca tagtacaaca
   163621 ggactttttt actatacagg aatttgtctt tttaaaaaac aaataaaatt aaatatgttt
   163681 tttcaaaaaa ataaaaaaat tcatttgaat tttccttata ataaagaatt aacatacaaa
   163741 ataaatttta ataaaaaaaa gaacttattt gaaaatgtga aactttcttt aaattcatcg
   163801 cttcttttct ttgatgaagc cgatgcggaa gcgaaagagg cgagaagcga agtccttcgc
   163861 atccgcttct ttcgcttcgg cggagccttc cgcttcgcgg ctgcgaagga agccgatgcg
   163921 gaagcgaaag aggcgaaaga agaagaaaat tttaataaat tttcatcaat ttctcgcttt
   163981 cgtgtagcgg ttgctccgca tgcgaacaaa ttattcattc caaatgtaca aaacaaaaaa
   164041 caaacaaatt tactgcaaat tttaatacaa gaaattcatc ataaaaatga tattctatct
   164101 atacaaaaaa atagaaaaaa tgtatcagat attttatatc ttttatatca attttataaa
   164161 aaagaaatgg tttcttacaa agaaaaatca gaaattgaat ataaacaaga taaaaaatat
   164221 agaacattac ttgacattta cagcttaagt acgtttttga atttgtttta tataaaaagt
   164281 aataaatata aattttcaga aattgttaat tttaacaatc taattaatta tctttataag
   164341 atttcaagca ataagaaatt taaattattt gattcagcgg agcgaaagga agccgaagcg
   164401 aaagagcaaa gaaatgcaat aaatttaaca aaaaactgta tcgcttcagt tccttcgcaa
   164461 aagaagcgaa gcgaaggagc gagtgaaaca agtgcgtcag ctttgccaaa gaagcaaaga
   164521 aatttaaatt ttaataaaaa aaatattctt aatcaaagaa aaaaattttt atttttacaa
   164581 aaacaaaaat ctttaatttt acgaaatcca cagttttttt catccatcta ttttaaaaaa
   164641 acagtaaata atatatacac agagcgatat tcacaatctt ctaaagaaag acaatataaa
   164701 gaagattggc taagtccctc gctccacgaa caaaaaaaaa tattaaagaa tgatctttat
   164761 actatttctt atagtcattt atggccttta aatgcagatt ggaaatcatt tttttactat
   164821 aattcagctc caaaagattt tgaagataca catatttatt attcatatag aaaagaaagt
   164881 ttttataaca aatcaaataa atttagtaca aaattggaca ttgtttctca aatggatgaa
   164941 atttttgtgt cagattctat ggaaaaagat ccttcgcgaa agagcaaagc gaaggagcga
   165001 agcgaaagat ctcattttgg ttctttttct ttatatttta attctttagg ttcttctagt
   165061 ttgcttagtg aaagaacaca tagtgaacaa cgaccaaaac caaaaattac gaagacaact
   165121 gaattccttt caaaaatgaa ttcaactgtt gcaggagcag caatcatcaa aaaattactt
   165181 tctgaatata caccttcaga attaaaaaaa atggttaagc aacatcaagt attattacct
   165241 aaattaaatc agaatataag acaacttaaa gaaaaagcaa ttaaaaaatt tgattttgtt
   165301 aaaatacaaa agttattaaa taaaagagat catattatta gacgtttaaa attaattcgt
   165361 aaattttctc gtaaaaatgt ggagcctact tcaatgattt tatctgttct tcctgtgtta
   165421 cctccagatt taagaccaat tttaaaactt caaaatcaaa ttgctgcctc agatcttaat
   165481 aggctatatc aaagaattat ttatcgaaat gaaagattaa aaaaattttt aaaagatcct
   165541 tcaacaagtc aatcatttga aatgaaatat gctcaaagat tacttcaaga agctgttgat
   165601 aatcttatcc aaaatggaaa aggcaatgtt aaacctgaaa caaactctcg tgggcaagct
   165661 ttaaaatccc tttcagagat tttaaaagga aagcaaggac gatttcgtca atatttactt
   165721 ggaaagcgtg ttgattattc agggcgttct gttattgtcg ttggaccaaa attaaaatta
   165781 tatgaatgtg gattgcctaa agaaatggct atagaacttt ttttaccttt tttaataaaa
   165841 agaattttac attataaaat tgcaagaact gtaataggtg caaaaaattt tctttattca
   165901 aataaaacat attgtattaa tttacttaat gaaatcatga gaaatcatcc tgttttacta
   165961 aaccgtgcac ctactttaca tagacttggt attcaagcct ttcaaccaaa attagttgaa
   166021 ggacgtgcca ttttattaca tcctcttgtt tgtccagctt ttaatgcaga ttttgatgga
   166081 gatcaaatgg cggtacattt accaattact gtagaagcaa gggcagaagc ttggacttta
   166141 atattttcta gaaatcattt aatttctcct gcaacaggag atcctattgt tttacctagt
   166201 caagatatgg ttttgggttg ttattattta acaagcgaga aaaaaaatat ttcagctgca
   166261 cattcacagc ctttcattca ctttgcttct tcgtctcgca accgcttctt gcgctctttc
   166321 gctctcgaag caaaggcaga gcctctgctt cacgaacaaa aaagagaagc cttcgagagc
   166381 aaaagcagtg aaggtgaagc cgagccgcac caacttgaaa caaatgaaaa tttaaatatt
   166441 aatgataaaa aatataacaa tttcttttgt atttcaaatt tatttaattt agaaaaattt
   166501 ttaaatgctt accaattagg gaaaatttca gtacaatcca ttgtatggat aaaatggaat
   166561 ggaaaaacgc aatttgcaaa tgaaccttta tctatgatag aaattcgttt aaattgttat
   166621 gggatccgtg atcaaataca ttcaaaatct tataaaagaa ttgataaaaa agaaaatctt
   166681 ttaaatcaat atattcgaac aactccaggc cgtattttaa taaataatat tactcaaaaa
   166741 tgtatatttt tataaaaaaa tcttttaatt ttaacttgat tgttttgtat aaagtttatc
   166801 ctttccattt tttactttga aaaagcagat cattggtggc ataaaagatt ggaaataatc
   166861 ttttatgcca ccaatgatct gctttttcaa ataatctttg attattcagg tccacttctt
   166921 cacttttttg tttcttcggg taaagtcaag cagtaaaaaa gaagcaagtt gttttttgtc
   166981 catctaagat tatttgagat taaaaaaaga aattttcctt tttttacttc ttcttttagt
   167041 tcggtttgca cttcttacct cagcaaagcc gagcggaagc tttttacttc tcgcttccgt
   167101 gaagcgaatg cgaagtggat gtaaagcgga tgcgaagcac caaagtattg gctacgaaag
   167161 cttcgataaa gaaaagaaga gccttccgct tcttcgcttc ggctcccttc gcgccttcgc
   167221 ttcggcttcg ccgaagcgaa gaagcggaag gctttttgct tcgcttcttt cgcttcggcg
   167281 gagccgaggc gaaggcgcca aagaagccaa gcgaagaagt tgaagcacca agcagaagga
   167341 gcaagaagct aaaaaagaaa ccaaaagaaa gaattgtttt gtaaattgta ataatatata
   167401 ctaaatgaat aaaagaaaga atataaaaga atataaaaga ttgggataaa aacaatataa
   167461 aatttcaaaa aatttaaatt attaaagatg aaaaaaaata aactcaatgc accgtatagg
   167521 aattgaacct atcttaaatc gattatgagt cgattgcctc ttccgctcag ccaacggtgc
   167581 ttttatttca aagaaaatgt aaacaaaata ttataaaaga ataaattatt ttcctttgca
   167641 tctttagctt ctttgcttct tctttcgcgc cttcgcttct ttcgcgcctt cgcttctttc
   167701 gcgccttcgc ttctttcgct tcggcagagc caacgcgaag ggagccgatg cgaagaagcg
   167761 gaaggctttt tcgctttggc ttggcttcta tcgcttcggc tacgtcgaag cgaagaagcg
   167821 caagcacgtc tacaaagtcg aagatgcaaa gaagcgaaaa agtggatgca aagaagctga
   167881 agaaagacgt gcttgtactt cggttacctt cgcttctttg catccactac ttcagtgaag
   167941 cctccgcttc ttcgctcctt cgcttcggtc gcgcgtcttc gcagccttcg cgccttcgcg
   168001 gagcgaagaa gcggaagtct ccgctgaagc gaaagaagtg gaaggctctt cgcgccttcg
   168061 cggagcgaag aagcggaagg ctccgctgaa gcgaaagaag tggaaggctc ttcgctcctt
   168121 cggcttcgac gaagaactga agcgaaagaa gccgaagcac ttcgctatgc gaaagcgaag
   168181 aagtgaagcg aaagaagaag ctgatgcgaa gaagtgaaaa gtcaagtgaa agaaaataat
   168241 ttattctttt ataatataaa aaaatttatt ttttatagag gacctgaaat accttgttta
   168301 cgaatcatta agaagtgtgc taacataaat actgctgtaa ttaaaggtaa taggaaagta
   168361 tgtaaactat aaaaacgtgt taaagttgct tgtcctactc ctactccacc tcttaaaagt
   168421 tcaactaaag gacctccaac ataaggaatt gcttcaggaa cccctgttac aattttaaca
   168481 gcccagtaag caacttggtc ccaaggaaga gaatatcctg ttaccccaaa agatacagta
   168541 catacagcca tgataactcc acttacccaa gtagattctc ttggtttttt aaatccacca
   168601 gttaaataaa cacgaaaaat atgtaaaatc atcatcaata ccatcatgct agctgaccag
   168661 cggtggattg aacggattaa ccacccaaaa tttacttctg tcataagata ttgaacagaa
   168721 gcaaatgctt ctgcaactgt tgggcgataa taaaaagtca ttgcaaaacc tgttgctact
   168781 tgcacaagga aacaagtaaa tgtaattcca cctaaacaat aaaagatatt tacatgaggt
   168841 ggtacatatt tgcttgtaat atcatccgca attgattgaa tttctaaacg ttcttcaaac
   168901 cagtcataga ctttactcat aaaaagaatt aaaaaattgt gttgccatta aacgtaaaat
   168961 tcatttttat cgcttcattt cggttctgcg ctttggtcgc gcgtcttcgc ttctttcgct
   169021 tcttttgctt cagctcggct tccttcgcgc cgcgaagcgg aaggctccgc cgaagcgaaa
   169081 gaagcgaagc aaaaagcctt ccgattcttc gcattggcta ccttcgcatc agctccgccg
   169141 aagcgaaaga agcgaaggcg cgaagggagc cttctgcttc tttcgcttcg gcggagctga
   169201 tgcgaaggct gcgaagacgc gcgaccgaag cgaagcgaag tgaagcgaaa gaagttgaag
   169261 cacttcgcct cggctccgcc gaagcgaaag caaaggaatt attgagcttc cttattttgt
   169321 tttttcttta tgtttttttt tagaattgac aataactact tctttgcttc tgaacttctt
   169381 ttgctttgca gcagctatgc ggatacaaag caaaagaagt tcagaagcaa aatagcttat
   169441 gctgtctctt tttttatttt ccattttgta aagaagtaaa gaagcactgg acagttcaac
   169501 ttaactacat atttttgctt ttattttatt gtgctctttt gcaatctcta cttcttattt
   169561 gctcctctgc ttcttctttt cttgcttctc acattacttt tgcttcactc cgcgagcata
   169621 gcggaagaag caaaagcttt ggtcacactt caatgaagtt gaagtaccaa agcttttgca
   169681 gctgcatagc aaaagtgaaa gtgaagaagc agatgcatca gctatgcttc tactatatgt
   169741 ctgagataaa ccaaaaaaaa gagtaaagaa aaatcaaaga agaagcaaaa aaagagcaaa
   169801 gaagcactga tctgaaggct caagaaagaa ctaaaaaatg aaaaaactaa aagactaatc
   169861 tgattaaata tcagatagca ttagaataaa taaaaaaata aaattatcta aaaaaacctt
   169921 tttcttttgt tacaaatggt aatagaccca ttattcgtgc acttttaatt gtttttgcaa
   169981 tataacgttg ttgttttgca gttaattttg tttgtctgcg aggtaaaatt ttccctccta
   170041 atccaatata tctttgtaac aaaccacaat gtttataatc aatgattcta gagttataaa
   170101 ttgctttttc tggtttttct tttaataaaa ttaaaaaaga tttaggtgga ataattggct
   170161 tcataggttt tttactttta cgttgttcta acattttttg tttttgtttt gttgcacgag
   170221 ctaaaatttg ggaaacagat aaaactttac gtcttgataa cccacgattt ttagtatctt
   170281 tcatttgtga tttaattgct tttattttac taaaattttt tgttaacata tttatgttat
   170341 ataatatttt aaaacatgac tataatatat attatttatt atttttattt ttgcttattc
   170401 ttcgcatctt cggctttgcc aacgtgcttg cactttggtt ctgcggcttc gctgaagtag
   170461 cgaaaagaca agccttccgc atcggctacc ttcgcgcctt cgcttctttc gcttcggcga
   170521 agccgatgcg aaggtagccg aagcgaagaa gcggaagggt ttttgcttcg cttcggcgaa
   170581 gccgagccga agcgaaagaa gcagctgcca aggagcaaag aaggacaata atatttttaa
   170641 attttaaaat ttaataaatt tatatattaa atagctattt gttttttttt taagattatt
   170701 ttctttgttt aaattttaat atttaataaa taataataat atttaataaa tattaataat
   170761 atttaattaa aatttgtata tattctaatt aagggtttta gtgtaatcaa accatacact
   170821 tttattattg aaaatggata atagtaaaaa tgttatttca atgttatttc tttggctgca
   170881 ctttgctttt ataatgtttt tgtgctttca ctttaaaagt ttggtatttt tttttttgct
   170941 tttataaaaa aaaaaatacc aaacttttaa agtgaagaaa tgaaaatgat ataaagatga
   171001 aaactccaaa gaagaagcaa ataaataatt ttaaattgac aaaaaattta cttcttcact
   171061 ttagaaattt tctttttttt tacaatctta gaatatttga aattaattaa agatctcaaa
   171121 caccaaactt gcttcttgaa tctccatttg cttttcgctt ctttgtctcg gctcttcgct
   171181 cctttgcctc ggctcccttc gcgccttcgc ttctttcgct tcggcgtagc cgatgcgaag
   171241 gtaaccgaag cgaaggcgcg gaaggctttt tgcttcgctt cggcgaagcc gagccgaagc
   171301 gaaagaagcg aaagaagcga agaaccgaag cgaaaaaaca gattcacttt tgtaaaaata
   171361 aatgtgaaag cctagcaaat gaaaccaaaa atatacaaag atatttcaaa aaatatacaa
   171421 aaacatttca aatcaaattt taatatagat taaaaatctt gtcaagaaag aatatttgct
   171481 ttcttatctt tttaaaatta aaaattttta attttaaaaa gataaaaaag caaatattat
   171541 tattatattt tttcatgatt ttgttttttc acttttagaa tcttctgttt tcatttactt
   171601 ctttgcattt tcaatgcttt ggttacatgc ttcttcacat cttcaacttc cttcttcttt
   171661 cgctttggtt cttcagtttg cgaagctaaa agccgaggta gtgaaaagac gagcgaagaa
   171721 gcaagaagct ggatattcgg ttcctttgct tccttttgtt ttgattcgcg tagtaaaaag
   171781 acaagtgaaa gagaactgta agaaatgaag aaagtagtgg ctgcaaagtt gttattttat
   171841 aatcaaaaat ttaaaaaata aagaagcaaa agaagaagtt aaaagaagat ttttattttg
   171901 aaacaacaga ttgttttttt ttattaatat attgaggaaa aaaacaatct attttttcaa
   171961 aaaacttgta tattatttta ataaataaga aaaaagaaaa aaatgaaaaa catccaaaat
   172021 ttttaaaata aaaatccttc gcttcagtgc tttgactttg tcaatgctct tcacttcttt
   172081 actccttcgc ttctttcgct tcggcggagc cttccgcttc gcggcgcgaa ggaagccgaa
   172141 ccgcttcttt cgcttcggct tggcttcgcc gaagcgaagc aaaaagcctt ctgcttcttc
   172201 atttcttctt ctgcgtagcg gaggagcaaa gaaccgaagc gaagaagaag cgaaaagctg
   172261 agctgatgca ataaaattta attttgtgtt tgtgtatcta atccagatgt tgcactttca
   172321 cgactttcta ataatttttg ttgttggcta tcatggtaat cccatacttt acttgtcatc
   172381 tccataatat cttgaagaac ttcatttgtt gcaatttcat cagctaatcc ataataaaca
   172441 gcttctgtgg ctgttaaata aaaatcacga tctaaatcac gtaaaatttt atgtctaggg
   172501 cgataagtac ttaatgaata aatttcagca acatctaatc taattttcat aatttcaaga
   172561 gaatcaatcc aaatatcaga agcttgacca gaaattgcgc tttctggttg gtggatcatt
   172621 acatggcaac cttctgtcac ataacgttct ccaattgttc cacctgccag agcaagagaa
   172681 gctgctgagg ctgcaacccc taatgctaat gtcatagaac cagctttgat aaattgaaga
   172741 gcatcatgta ctgtaattcc attcccaaca gaacctccaa atgaattaat taccataaaa
   172801 acttttttag attcttcatc ttgtaaagaa cgttcggttt gttttctata ataatctcga
   172861 tattctctat aatttgcttc tgttgtttca taattattta aacttaaata atttgtttct
   172921 ttcgcgaaat gacccccaga gtgaagcgaa gcattacctt tataagacat ttcttttgca
   172981 tagtctctac gtaattgtcg ttgagtaaat gctttttctg tatttgaaag ttgaacttgt
   173041 ttttcttgca tttttgaaaa aaattctttt tgagctttat aagactgaaa tttatgtaat
   173101 ttttcttgtg ctccttgaga aatagaattt gaatgtttcg gttcattttg tgaaccaaag
   173161 tgagacagag gtgtttgatt ttgtaattgt tgtaattttg ctaaaaaatt cttattatta
   173221 gaagacatat ttaaatcttt aagagacaga gatgttagat ttgataggaa tcgaaatggt
   173281 gaataaatat caaaagaatt atttaaactt gtatcgttga tatttttttt atttaaaata
   173341 tctttgttag aaaaaagttt aaaaagagtc attaattttg aaaattcatt agtatttgaa
   173401 ctctctaatg aattttttaa attatataaa agtccagctt gttccccagt tacatcttga
   173461 gctaatagtt ctgctaaata aaataaataa ggttcatctg aataatcaaa aaactgagca
   173521 ttccagttta gccattctaa tgaaattttt tgaagtgtat cacgttctaa acgataattt
   173581 tcatcaattg ctaaatcttc ttctgaaatc attaaatctt caagagatct ttcttttttc
   173641 ttaaattgag aatcatttgt ttcactcgcg aagcgagacg aggaatttcc tccaaaattt
   173701 gatggggaac catctcctgg tgaaggagaa cgtgatgttt tcttttgtga acttttaaat
   173761 aaaccactat tttccatttc ttttttttcc aattcttttg atcggtcttc catatggatg
   173821 ttaattaaca gtccacaaat ttgattacaa agttcatcat ctaaatattg cattaaaaaa
   173881 accattcttc tacgaaaaat gaaattataa atatcagtcc attgtgctgg gagttcttct
   173941 ccccaacaat aaataattct aggtactcca attggcattt ttttttaaga aaaattacac
   174001 tttttttaaa attttatatc tgtgtttatt tttttttaat caaaaattgt gcctgatcca
   174061 aaggatcagt gtttacacct tttggttcac atatttgctt tttgcttctt tgcatcggtg
   174121 ctttggtgtg cttgtgcttt ttttgctcag cttcttcagc gaagccgagg aagctaagga
   174181 agctaagcct tcgcttcttc agcgaagccg aggagcgaaa gaactcactt tattgcttct
   174241 tcaatcttaa aaaaaacaat caaaaattat ttctttttgg tttttttgtc atcaaatatg
   174301 caaaataaaa gattttttag tactgtcatt tcttttcttt tactccactg tttcacaaac
   174361 taaaacacaa aaactgtgca tatttttctg cacattcaaa aattgcaaac aaacaaataa
   174421 gcaaagaagt gaatttaaga ttcttctttc tttaaagatt aaagtagacc ccttagcaaa
   174481 gcgaaccaaa aaatttttga ttgtttattt tgcttgcaca ttgcttcttt gcttttttgc
   174541 ttcttcgctt cgttttggtg cttcaacttt gtcgatgcgc ttcgtttcag cgaagccttc
   174601 cgcttcttcg ctccgcgaag gcgcgaaaga agcgaagaac cgaatcacca aaacgaagcg
   174661 aaagaaccta tgtttaggcg aagaagtgtt caagtaataa tctttgatcc caaatagtaa
   174721 acaatttaaa taaacaataa tattttgaga gacaaaagac ctattattct tttaattaaa
   174781 cacaaaacaa taaaaatttt ttttaattgt tatgtagacc ttttttttta ttaacaaatt
   174841 tcattttaat gccttcggtc ggactcgaac cgacacgcac gagtgcactg gttcctaaaa
   174901 ccaggatgtc taccaatttc atcacgaagg ctttaaaaaa atatttttat tttttaatta
   174961 tactaaaaat ttaaaaagaa ttctatataa ataaaaaaaa tttattattt atatttttat
   175021 ataaaaaaat ttgaagtttg aattttctat aataatgttt cttttttttt taattttttt
   175081 acattatttg gttgaaattt ctcccttttt ataaaataaa aaatcaatta tagccttaaa
   175141 gattatttgt aattaaagat aatactttcc tttgtcttta taaatcttct cgtaaaaact
   175201 tgttctttta tattttcttt tttacttatt ctttcactgt gcttttactc tatatttgca
   175261 gagtaaaagc acagtgaaag aattaaagta aaaccaaaat ttatttgtat ttgctcactc
   175321 ctttgcttcg tgaaagcgag tgaatttttt cttgataaac aaagaactag ctattgaata
   175381 ttatttcttt tgatttgtca atcaaagatt aatgattaaa agaaataata ttcaatagct
   175441 gaaagaaaga ttccaaaaga aaataatgaa aaattaaaga aaagttaaaa aaaaatatat
   175501 aaaactttaa aaattttaat attttcttgc ctcggttctt cgcttctctt cagcttcggt
   175561 gaagtagtga agaaccaaag tgaagaagga gcgaaagcaa acaaatttgt tttttataaa
   175621 gaatcattta atttaaattt acgaattcct ttatctgttt ttaaagaaat tgtatctttt
   175681 gaactacaaa tataatttgg aaatagaatt tttctattat taacctgtac atttccttga
   175741 ttaattaatt gaagtgcatt tgtaattgaa gatgttaaat tttttttata tagaacataa
   175801 gctaatgttt tttctaatcc ttttttataa aaacgcattt ttttataata ttcttgtaaa
   175861 tttcggtgaa ctagttttaa tgatttttct ttcattgcta cagaaataac atcttttggt
   175921 ttacacatat aacttggaat atttactttt tgattattaa cacgaatatg tccgtggcta
   175981 attaattgtc tagcggctac aatagtcgga gccatattta aacgaaatac aatattgtcc
   176041 aatctcattt ctaataactg taataaaact tgacctgttg attctttcat ttttttagct
   176101 tggcgtacat atttaactaa ttgtttctca ttaatcccat aattatagcg taatctttgt
   176161 tttactttta aacgaattaa ataatctgat tcacttgaat caaaaggacg acttttgaat
   176221 aattttgtta atccatgttg accaggaggc aatacttttc cttctaaagc tcctctgcct
   176281 ttaaaagatc tgcgaaaagg tttttttctt gtgaaacctc ttaatttacc aattctacga
   176341 ataatgcgta aacgtggacc taaatatctt gacataataa gaatttattt acatttttat
   176401 ttactttaat aaatcaattt caaattttac aattcttttt tttgctaact ttgtgctctc
   176461 ccttctttgc tcttttcgtt ttgggttggt gctagcgaag caaaggcttc tttgcttcgc
   176521 gagcttagtg ggaaaaagtg aagtcttcac caaaactttt gcatcttcgg cttcgcttaa
   176581 gcgcttgcgc ttcttttgtg aaggaatctg agttgaagca tgcaaaagca aaagtgaata
   176641 aagcaaaaga tgagaatctt tacccccagg ggaattcgaa tccccgtttt ctccgtgaaa
   176701 gggaggtgtc ctaggcctct agacgatggg ggcctttttt ctatattttt taattatgtt
   176761 attttattta taatatttta caaatatata aaaaaattgt caagaaaatt gaagtttatt
   176821 gataaaattc tttttactcg ctccgcaaat aaaaaaattt caattaaagt atttaaaata
   176881 tatttaaatt tttacaattt tattgtatga ttagatcata taaaattgac acaaaaaaat
   176941 taatatgtaa taatattatg tatatttatt tattagtgta tttatcaata tatcattata
   177001 aatctcttta aaagataaaa ttataatttt taataattat aattatcttt aaaaaaataa
   177061 cgctcttagt tcagttggta gaacgcaggt ttccaaaacc tgatgtcgtg ggttcaagtc
   177121 ctacagggcg tgaataattt taatttctta ttattaatga ataataagaa attaagttct
   177181 ttgcagccgc gaatcggaag gagcaagata tttttttttt ccttatttaa aaataaactt
   177241 tttttatata tcctttaaaa aatcaaaatt gaaaaatttt gataatattt caattttgat
   177301 aatatttcaa ttttgataca gaaataacta ttatttttac ttaaaaatta cttctgtatc
   177361 aataaaatat attttttaat tatttttaat taaatttatt acttacattt gtttctttgc
   177421 tcctttactt gtctgctctt tcactttttt gcttcttttt ttctcttctt tacttagtaa
   177481 aagagcaaaa gaaacttagt aaaatagcaa aaaaagaaga agtggtttgt ttctttgttt
   177541 ctttgcttcc tcagcttctt tcttctttca ctttgattcg cgaatcaaag tgaaagaaga
   177601 aagaagctga ggaagcaaag aaacaaagaa aaagttaaga aggaagatga aagaccaaga
   177661 aatttcaaat tctcttcaat tttttagact ataaataatc taatgttaaa ttttgtatta
   177721 ttttaataca aaatttcaac cactattctt ttatgagaaa gcatttgaaa aaatttaaaa
   177781 ttaaaaaaaa atataaagta aaaaaaatga aagggagtat ttctataatt ttttaagata
   177841 acatacttta tcttttcaat tttaatcctt tttcatttaa tttttttatc aataaaagta
   177901 aagattgatt cccaattcct ggaatttttt ttaaatcttc aatttggtaa tttaaaagat
   177961 tttgaatact tattatattt gcatttttta aactattttt tatacgaaaa ggtaaattaa
   178021 gagaatctat agtattgttt tcattgtaaa aattttgttt tagaatattt aattctgaat
   178081 tcttttttat ttcatttttt gaacttgttt gctttggttc acttccactg cgcagctgca
   178141 aaagagcctt ctcttcttct cgcttcttcg ttcgcaaagc agaggctccg ccttcgcttc
   178201 gcgagcgaaa gaagaagcca attcgacctg atagcaaaga agaagacaga gaagaatcag
   178261 agattccaaa taaatttttt tttaattttt ttaaattatt agatttataa aaactataat
   178321 catattttac ttttttaata attttagaat aaaatttatt atcttttaaa attgattttg
   178381 caaaaatact atttaatatt ttcattcgtt caagttttga aaatattaaa tttaattcac
   178441 ttaaggctga atatacggct tcacgagggt gtatactacc atttgtccaa agttctaaaa
   178501 gaattacttg attgcttgga tttaattcta aagaaccata agattcaata atataattaa
   178561 cttttaaaat tggtgtaaaa actggatcta accatagagt ttttgaaatt ttgttcgctt
   178621 ctttcatatc agctccacca aagcgaagga agcctcctct tctttggctt ggctccttcg
   178681 cttcagcgga gccaaggtga gaagcgatat ctacattttt attagaaaga ctttcatttt
   178741 ttttaaaagt ttcactttca aataaccatg caaattcttt ttcaactaaa tttttattta
   178801 gttgattata ttttacttta gaattttgca ttgttgtaaa accttcacaa atagtgaatc
   178861 gaatgtttaa aaaaccatct gttgttagtg ttgctatata ttgatttggg tcaacactta
   178921 ttatagatgc aggtaatttt aaatctgaag ctcttataat accaggtcct ctcgcttgta
   178981 aatatccata aagtggtttt ttttttgaat tcaaatcaga tttagaagtc tgatagaatt
   179041 catttttgtt ttcgcttcgc ttcagcgaag ctaaggaaaa ttctgaaaat ggtttttttt
   179101 tttcattatt cttatatttt aaaacaattt ctttaaaatt taataataaa tctaatattg
   179161 actctctaat tccaggaaaa gtacaaaatt catgttcaac tccttctatt tctatacttt
   179221 caatacctaa tccaggaatt tcagataata aagttcttct taaaccatta gcaactgtta
   179281 aactttgact tgaattaaaa ggacctaaat aaaaacaacc ataaaaacta gtaggacttt
   179341 ctaaaataca ttctttgcaa gttagaaaaa aattagtcat aaaaacaaaa tatgattctt
   179401 tcgcgccttc gcggagcgaa gaagtggaag gctctttgct tcgcgaacca aagcgataaa
   179461 atttttcttt cttattttaa taaggagttt tttttgccat caattatatt ttattttttt
   179521 tttcaaaatt caaaattttt ctcaataaaa tattattcaa ttttaatcca ttttaaaatt
   179581 taaaataaaa aatttttatc acttcatcgc tcacatgttg gtgtttcact tcactccttc
   179641 acggagtgaa gggtgttttg gtactttggc tcagcttcct tcacttcttt tgcttctgct
   179701 atgcggaagc aaagaactga aggtgtgctt ctttcgcttc agttttttgc ttccgctatg
   179761 tggaagcgaa gaaccaaaga gccgaggcga aggaagctga gacaaagcac cgatgaagaa
   179821 taataaaatc tgtgttcaac agttgaaata aacaaaaact gaaaaaaaaa tatttttatt
   179881 tattttaaat ttgttcacag ttattccttt ggcgaagctg aagaagcgaa aaattgaatt
   179941 ttttaaaaat tacaaaaatt atataaattc aaaaaaacag aaactttaaa aaaaaagttg
   180001 tgaaagtaaa aacaaaatca aattaaaaat taaagattca atataaaaag aattttaaat
   180061 tctaatattt aaaatttgtt tgctccttcg cagccgcttc tttcgcgaag cgaaggaaac
   180121 cgaagcggaa ggctaccttc gcttcggcgg agccttccgc ttcgctttgg cggagccgag
   180181 gcgaaagaag cgaagaagaa gcaaaaagct gaggcacaga agcgaaagag aaatagctat
   180241 tttacttaaa ggataacaat tataagtttt taatgcctac tactagattc gaactagtga
   180301 ctttccgcgt atgaaacgga tgctctggcc aactgagcta agtaggcaaa aaaatttttt
   180361 ttaaggtaag taataattta taatttatga tcattttatc ttattattgt aaaattttca
   180421 ataataaaat gtatctttat atttaagagt ataaaaaaaa gattattgct tcttcttcac
   180481 tttggtgaag tcttcgcttc gcttctttcg cttctttcgc ttctttcgcg aagcgaaggg
   180541 agccgaggcg aagggagctg aggcgaagga agccaatacg catgttcttt gactttttca
   180601 ccttgtaaag cagattgtat gttgttgtca agcaaagatt gtggaagtgc ttcttcttgt
   180661 ttgttttatt tcctttgctt aggaaacaga gcaaagaaga acaaaaaaag aagaaaaaaa
   180721 tttatttttt tctattttat taatctcaat agttgagctt agtaggaatc gaacctacat
   180781 tagaaactta gaaggttcct gtcctatcca ttagacgata agctcaaaaa tagtccaaaa
   180841 attattttgt tcttcgctcc tttgtttctt tgcttcagtg gagacaaaga agaaggagcg
   180901 agataaataa ttctgtttcg ctttgctcgc acatcagtga agctgaagca ccgaggcaag
   180961 ataattttaa aaattagaaa ataaatgtat atataaagaa ataacaacat tattttattt
   181021 taaaagcaat attttgtcaa atattaaaaa tttgtaaata gttttttact attaaaaata
   181081 caataatgta tttttaatag taaaatatat taaaataaac caaaagttaa actgatttca
   181141 attggtaatg tagcaccaat acctaaccaa atagctacta aagttcctac taagaaaagt
   181201 gtagttgcaa taggtcggcg gaatgggttt tgaaatttgt taatattttc aatgaacgga
   181261 actagagcta gaaacaaagg tacagcagcc attaataaaa cacctaataa tttatttggc
   181321 actgtacgta ataattggaa aactggatag aaataccatt ctggtaaaat ttctagtggt
   181381 gttgcaaaag gatttgctgg ttccccaata gctgctggat ctaaaacaga taatccaatt
   181441 aaacatgcaa atgttcctaa aatacaaact gggaaaatat ataaaagatc gtttggccaa
   181501 gcaggttctc cataataatt atgacccata ccttttgcta atttttcttt taaaactgga
   181561 tccgataaat ctggtttttt tgtaactgac attttttatt ttattttatc aaacagcgtc
   181621 aatactgttt ctttttatta taataaaata atttaatgaa ttgtaaattg ctcactcctt
   181681 cgcttcagtt gcacaagcgc accggctcgg cttctttcgc ttcggttctt cgcttctttt
   181741 gcttctttcg cttcagcgta gccttccgca tcggcttcct tcgcagccgc gaagcggaag
   181801 gctccgccga agcgaaagaa gtggctgcga agaagtgaag agctgaggca acgaagcgca
   181861 agcgcaccga agagatgaag gagtgagcaa ttttttgata tttattcttt taaacaaata
   181921 tcaaaaattc aaaaaatttt ctttaagatt tgttttcgtc ttggtgcact tgcatgacca
   181981 aagcgataag ttcataatat ttgaaatata attataatat tatctgcact tctctttcac
   182041 tacttctttt acttcctttc ttctttggtt cttttttatg gttgctccac cactttgcag
   182101 cgacatcttc ttttgcttct ttgcagccgc tactttgcga agcgaaggag tgctttggtt
   182161 ctttcacttt ggtttcgctt gcttcttttg cgccttcgct ttggcgtagc cttccgcttc
   182221 tttgcatcgg ctaccttcgc attggcttcg ccgaagcgaa agaagcgaag gcgcgaagaa
   182281 gcggaaggat ctttgctttg gttcttcgct ccttcaaaga gcgaagaacc aaagtgaaag
   182341 aaccaagtga aagtaaggaa gtgaaaaaca agcagagaag aggcaaaaaa tataaaatga
   182401 agaaaaaaag aatgaaaaaa acgattattt attaaaaatc tttgctttgc ctcggtgctt
   182461 cagcgaagaa gcaagaaaca agatgttcta ataaaattgc aatttcgaac ttttaaaaaa
   182521 acttttttta tttgcttcca cttgcacata gtgcatgtga tcttatgcct ttgcagttgc
   182581 atcttctttc tttggtttta gctcaacttc cttcacttct ttggttctct tttgctttca
   182641 cttccgcata gcggttcggt cgcgcgtttt cgcagccgcg aagtggaagg ctcccttcgc
   182701 ttctttcgct tcttttgctt cggcgaagcc gatgcgaagg aagccgatgc gaagggagcc
   182761 gaagcgaaga agcggaaggc tacaccgaag cgaaagaagc aaaagaatcg aaagaagcca
   182821 aagcaccgaa gcaaagaagc ggaggcttca ctgaagaacc aaaaagctga agaaagaagc
   182881 acaagtacgt tgtttgcatc agctttgctg aaataaaata agatgccttc gctatatgaa
   182941 attgaagaag tgcttcggct tctttgtagc tgctactttg gtgaagtttt cttttacttc
   183001 tttcttcttt gtccttggct tctttgcttc agcgaagccg aactgctact ttgctccttc
   183061 gcttcctttc ttcgcatcag ctacctcggc gaacccgatg aagcgaagga gcaaaggcca
   183121 aagaacaagc gcacaaagct aagaagttta taatattttt ttatatattt aaattttaaa
   183181 tatgaagaaa ttctaaatta aagataaaaa aatctttaaa tactttttgt ttttccaaaa
   183241 tagttgagtt ataaagattt tgtttaatta aatataatct ttataactca actattttgg
   183301 aaaaacaaaa cataatcttt ataaaattat aaaatgattt tttttttaat ttgcttctct
   183361 gggtgttcgt gtgctcactt cagttcttcg ctctgcgaga agcgaagaac taagcaaagt
   183421 tttcactgaa cccatttgct ttcgcggagc gaggaccatt tttttttaat ctagattgac
   183481 ttccttagtt tttccttgac acttcttctt ttgccttggt gcttattctt tgctaagctt
   183541 ttttggcttc ctcagctctt cgcctcggtg ctccgacttc tttcgcttcg tcttccttcg
   183601 cctcggcgaa gggagccttc cacttcttcg cttcggcgta gccgaagcga aagaagcgga
   183661 aggcagaaga accgaagcga agaagaagcg aagaaccaag gcaaagaaga agcaaagagc
   183721 agaggcaaaa aaaaaagaaa taaaaatcaa aaaatcattc taaaaattag aaattcattt
   183781 cagctaattg tactttttca aattgttttt tcttaagaac aagtaatact tgtgctaata
   183841 aaacagtaaa gaagaaagct aataatcctt gaatacgtgc aggattttgt aaaacaattt
   183901 cttcatcttt ttgtccaaat ccacctacat ttggattatt tgttaaaggt tgatcttgtt
   183961 gtacagtatc tccttcttta actaataatt ctggaccagc agggattttt tctacaatag
   184021 attgcccatt tgatgtttca atagtaattt catatgcttt tttactaaca gctacacttg
   184081 taattttacc agttgctgga gaattaaaca cattattatt cgattttgaa ccatctgggt
   184141 aaacttgacc gcgtcctcta tttcccccta aataaattgg atattttaag taagaaacat
   184201 ttttattttt tgcagggtct ggagataaaa ttggaattac catttcacta taatttttcc
   184261 ctgctactgg accaacgatt aaaatatttt ttttctctgg actatatggt tgataatata
   184321 attttccaac tttcttttgc atttcttctg gaacacgatc tgctggggct aattcaaacc
   184381 cttctggtaa aattaaaacc attccaacat tgatatctcc ttttttacca tttcctaata
   184441 cttgttgtac ttgtttatca taaggaattt ttacaacagc ttcaaaaact gtatcaggaa
   184501 gtactgcttg aggcacttct aattcaactg atttttgagc taaatggcag tttgcacaaa
   184561 caattcttcc atttgcttca cgtgggtttt catagttttg ttgagcaaaa acaggatatg
   184621 cttctgctgg tgacatccca ttaaaaagga ttccaaaaaa aatacccaca gataaaatca
   184681 tttttttaaa tgacccttca aaattattat atgacataat attctttata ttaaaattaa
   184741 agagttatca aaaacaattt caaataataa gacaatttga attattaatt cttttgcatc
   184801 tttactctac tctttcactt ctttgcttct tctgcgcctt ctttggctca gcttcttttg
   184861 cttcttttgc ttctttggtg cttaggcttt tcgccttggc ttctttcgct tcagcagagc
   184921 cgaagcgaaa gaagcacaag catatcggtc acgctagcgc actgaagaag tgaactgacg
   184981 cacgatcaaa gaagtgaaga gccttccgca ttggcttcct tcgcgccgcg aagcggaagg
   185041 ctcccttcgc atcggcttcc ttcgcatcgg cttcgccgaa gcgaaagaag cgaaagaagc
   185101 gaaagaagcg aaagaagcga aagaagcagc tgcaaagaag caaaagaagt atgcaaagtg
   185161 gaagcgtagc atatgcaaag aattaaaaac agtttaaatt atttgatttt aactaaaatt
   185221 taaagtgaat ttttttaaac taataaaaaa taaagaataa tagaatttaa ataatctgct
   185281 attctataat aaaaaatatc aaatactaat aaaaaatatc aaatactaaa caaatatttt
   185341 tttatttttt atacatatat atttagtatt atttctaaaa aatactaaaa ataaagaatt
   185401 tttcttttta tttctgaata atttttgtct gcgctttttg ctttggttat gtgttagtca
   185461 tggagtttct tcttgcttct tctcgtttct ttggcttcag cggagccggt gcctttgaat
   185521 ctttggttct tcgcatctgc ttcttcacat tggcttcttc ttctttcgcg ccttcgcttc
   185581 tttcgcctcg gctccgccga agcgaagaag tggaaggctc ccttcgcttc agcggagcct
   185641 tccgcttcgc ttcggtggag ccgaggcgaa agaagcgaag gaagccgatg cagtgaaaag
   185701 ccaagcaaag gaagctgagc tggagaaata gagaaaagaa accaaagaca ctccaaagta
   185761 ccaacgcgaa ggagcataac aattttgttg ttattaatta ttaattagct aattatatta
   185821 tatagataat tgactaatta atattaataa caataataac aacaaaattt taaaacttaa
   185881 atttaaagtt taatttttct tctctatata attattatat cataataatt tctataaata
   185941 ttattaaact ataatatata tagaaaattt attataaaaa tattgttgtt tataatcgac
   186001 ttattcttta tgaataaaaa ataagtcaat tatataataa taattaataa taaagttatc
   186061 cttgacgttg tttatgtttt ggatttgtac aaattaccat aactttacct tttcgacgaa
   186121 taagtcgaca ttttgtacaa atttttttta cagaagaacg aactttcata attttaaaaa
   186181 ttttttttta ctattgttca aaaatacaaa tatattttgt atatgaactt cctttggaat
   186241 ttttgatttc ttttaggatt aaagataact gttaaagttt actttattct ttatattata
   186301 aataaatatc attttattta cttttttatt tcttgcacta tcttttatta catttattca
   186361 tatgcttatt taggagtgct ttgcaatcta aaattgcaaa tgatcaaaga tctttaaaga
   186421 aagtatagta ttcacagatt cagaaataaa gaaataaagt aaagaatgca acctaaataa
   186481 tcaaagattc caaaaaacca aaaacatttg acacaaaaaa aaagcaaaat taaactaaaa
   186541 agaattcaat gttttcttct tttatttgac ttttgtttaa agaattattc atttttgaca
   186601 tatcattttc tccagatatt tttaaagaat ttggttcaga tttattatta ttaatagttg
   186661 gatttaaata aaaatctgac aataatgaaa ataaatttga atctgataat tctcgtggaa
   186721 taacaccttc tggttctgta agtaattgat ctgcaatatt taaataataa tcacaaataa
   186781 atgtaattgt tttttctgtt tcagccattt caaataaagt tttaccttta actcgagaaa
   186841 tacgaatatc ttcaattaaa ggtagtactt ctaaaactgg aattggacaa gcttcaacat
   186901 atttttcaat taaatctctt ttatttgttc gatttccaat taaacctgct aaacgtaaag
   186961 gatgtgttcg agctttttct cttactgaag cacaaattct gtttgctgca aaaagtgcat
   187021 caaacccatt atctgtaaca ataatacaat aatctgaata atttaatgga gcagcaaaac
   187081 caccacacac aacatctcct aatacatcaa ataaaataat atcatactca taaaaagcat
   187141 ttaattcttt taataatttt actgtttctc caacaacata acctccacaa cctgcacctg
   187201 ctggaggacc cccagcttcc acgcaatcaa ctcctccata accttgataa ataacatctt
   187261 caggccatac atcttcataa tgataatctt ttgattttaa ggtatcaata attgtaggaa
   187321 tcataaatcc cgttaatgta aatgtagaat catgttttgg atcacaacca atttgtaaaa
   187381 cttttttacc tcttcttgat aatgctaaag aaatattaca acttgttgtt gacttaccta
   187441 ttcctccttt accgtataca gctaatttca taattataaa atttattttt ttttcaagaa
   187501 ccacttccgt tttgttcgtg gccactactt tcttcttctt tactctttcg catctgctac
   187561 tttcacttca gcgaagcctc tgctttgctt tggctacgcc aatgcgaagg aagccttccg
   187621 cttcttcgct ccgcgaaggc gcgaaggtag ccaatgtgaa ggagcaagaa gcgaaagctc
   187681 cttctttcgc ttctttcgct tcagcggagc cttccgcttc gcggcgcgaa ggaagcctct
   187741 gcttctccgc atcggtgctt cgactttgtt gaggtgcttc ggcttcgctg aaacgaagcg
   187801 aagagcgaag gagtgagaag caaaagagca aagaagaaga aaattgtggc tgcgaattat
   187861 ttttaaataa aatataagaa aaagtcataa tgttactatt tttaaattat attccactat
   187921 cacggcctgt catttttaac cagttttgag cttcaatata atttgttggt gctagtctaa
   187981 tggcttcttt ccaataatct gcagcttttt caaataaaat ttgagaaatt tctgattgtc
   188041 cattttcaat tgcttgttct ccgcgataat ggtagattac tgcaatatta tttaaagcac
   188101 taggcagaga tggatttctt tcaagagctt ggtaataata ttctaatgct cttccatgtt
   188161 ctccattact agtatggatt aatccaatat tgtataaaat ataacttcta tcatacgcat
   188221 ctacttctaa tcgcattgct tcaaaataat tttgtaaagc ttcagcatat tcaccttcag
   188281 cttgtgctga cattccatca cgataataga tgaaagcttg tttttcacgt tgagaagttg
   188341 gtaaaacttt taataagata tctgcaataa cagtaaaagt tttatcgata aagttatcgt
   188401 tcctttgtga acgaggcata attttttctc attttttttt aaggagacca aataaatatt
   188461 ggaatttaaa gaaaactttt aagttttaaa tttcatttcc ttttaattta taaaattttg
   188521 ttcttctttg ctccttcgct ttggctcggc ttctttcgct tcagtttttc gctttttcgc
   188581 aaagcgaaga agaagaagtg aagagctgag ccgaagaagc acaagtgcac caatgcgaag
   188641 aagaagcgaa ggagcaagat taattttttt aattattcgt ttggaatatt tcatttcaaa
   188701 tcatttttga tctttctatt tatgatcttt ctatttttgt ttttttgttt atatattaaa
   188761 aatctattaa attaaaagat atttttttta tgaagtgaac ttaaagattc ttaaaaatag
   188821 gtgaatctaa acaaaataaa tccaaaagac taatatataa aataatatat aaaaatatat
   188881 taaaaaaatt attgcttttt gtttttcaaa atttattctt tggactcatt atttttttgg
   188941 actcattatt tttatttttt tttagtttcc cttttttaaa ggtctctttc gcttcagcgg
   189001 agccaaggtg aagaagcaga acaatttttc ttgctccttt gtttcgcttc tttgcatcgg
   189061 ctaccttcgc ttcttcgctt cggtttgcga agcaaaaagc cttccgcttc ttcgcttcgg
   189121 cgtagccgaa gcgaaggcgc gaaagaagcg aaggtagccg atgcaaagaa gcgaaggctg
   189181 cgaagataaa atttatttgt ttttttttaa tattttatta ttaaaactta ttttttttct
   189241 ttagtaataa ataaaaaaat acttaataca atttcactat aaaactttaa aaatagtgaa
   189301 aaaagatatt tatacattat atgatctttt ttcattaatt aagtacttca cttctcctct
   189361 tcaatctcta tccacatcca ctttgatgag tatttgcttc agcttagctt attttgcttg
   189421 cttctacgag tggagcaaag gcttctttcg ctcactttgg cgtagcaaat gcgaagaaga
   189481 agcaaaagaa gcggctatca aggtttcacc aaagtgagga agcacaagcg caagtgaacc
   189541 gaggcaagaa gcaaaagtag tggctgcaaa gaagtttctt tagaaggttt ataaaatctt
   189601 ttaataaaga ttttataaac cttctaaaga aacttgtaaa aagtttgcta attcagaagc
   189661 ttgtttttca atttcttgta ttgttaaagg ttgcccaatt ccagttaaag gaatttcacg
   189721 tttacctttt aatgtcataa aaattgttct ttgagaatca aatccttctt ttaattcgac
   189781 tctaattgat tcaacatctt tcaaagtata agacaaatca attttacgat ttttacctgg
   189841 gtatccccat ctaaaaatac gaatgatacc ttctttttta ttaaattcat taaaaccacc
   189901 tccaacattc caaaaaatta aaaaccacca ataaagacta agtaacagac ctaaactacc
   189961 ataaaagcac attaataatc cttgtggaaa aaatgaaata tttgtgtttt cacttcgcga
   190021 aagaagtgaa ggaataaaag attctgaaat aaaaaaacta tttattgttc caatataact
   190081 tgaaatacca gttagtaaaa acccagtagc accaattaaa ataattgtag cccaccaata
   190141 attacttaat cttctttctc caataataac ataacgtcga ataaaatttt cgttattcat
   190201 aataatataa agtataattt ttttttaaag tttaagaatc ttataaaaaa aaagattctt
   190261 tttaagattc aaaaagaaat ataaaacttt ataagatata aaaaaattta aaaaataata
   190321 atatttttct tttttggttt atatcctttg ctatatgttt tctctgcttt ttttgtcact
   190381 tttccttctt tgctgttttt tttgctgtgg catcttcagc tcacatgtct ttagttcttc
   190441 tttcttcact ttggctcagt gtgctttagc ttgtcttttt gctacttcgc tccttcactt
   190501 cttcgcccgt agagcaaggg ctacgctgaa gcaaagaaga agtgaaggag cgaagaataa
   190561 ccgaagaaag aagaaccaaa gtgaaagatg aagtgaagac gcatggctga agatgcatgg
   190621 ctgaggatgc aaaaaaagca aaaggaagca aatcgaagga gcaaagttaa ggaagaaaag
   190681 caaagaacaa gcaaagtaaa gagaaatatt aaaattttct aacttttatt tttatagttt
   190741 agtaaaaaca tctccttgat tttttaataa tgaatcaaaa ttaaaatttc cgatttcatt
   190801 ttttattatt atttatttgt agtttattag aaataataat aatttgtttt attttataaa
   190861 tagattcaaa aaaatatttt ctttataaat tacttttaaa aaagtagttt ataaagaaaa
   190921 tatttttatt taaagttggt ttttgtcaat caaagattct ctctgctgct ttgcaaatca
   190981 aattgtgttg cttcctcttt tgcattggtc acgctcacaa agtgaaggct attcgcttcg
   191041 taaaccaaag tgaagactat tcgcttcgtg aaccaaagtg aaggctattc gcttctttgc
   191101 ctcggatcca ccgaagcaaa agaagcgaag tgaagcaaag gctatttgct tctttgggga
   191161 gcgaagaacc aaagcaccgt agctaagcta aggctccttt ctttgcttct cttttgcttt
   191221 agggcttcgg caaagcaaaa aagcaacctt atcagaagga tatcttagat tgatgaaaga
   191281 ctctctttaa aagatattta aaatattaac gtttattgta ttgtggagct tttcttgctt
   191341 ttctaagccc atatttgcga cgctctttaa tacgcgaatc ttgagttaaa tatcctttat
   191401 cttttaaatt tttgcgaatt tctgaggttc cattcatttc acaaactgct cttgcaacag
   191461 ccaatctaat ggcttctgtc tgccccatta aacctcctcc ttccactttt acatgtgcat
   191521 caaggtttga tggaattaat ccatttaaag ttgtttctga actttcttga gaatttgttg
   191581 aattttgatc ttgtgttttt tcaagtactt cttgtttttg taaaatttca aatggagctt
   191641 ggattgataa aattgaattt gaattattat gtaaataatc agaagctggt tttttattaa
   191701 ttaaaaattt tccagttcct tttacaattt taacttgagc cacagcttct tttcgtctac
   191761 caactgctcg aactaaaatt tccatttttt cagtttgttg agacattctt tctttaataa
   191821 tataaataat tttttttgat gtcatgaaat aaagaagcga gaaaaaattt tttaatttat
   191881 tatttattca attcaataaa tgacattaat aaaattaatg aaactaagca ggggattgct
   191941 aatcccactg ctcgttccca aactggacat gcaccttaca atgcaaccag ctttccagga
   192001 ggttagtggt aaagtataat tgtgtatcta tttcttttgt ttgtgtcatc gattgcagca
   192061 gggtcctcat ttatgctgca agcctggttc atcccactgc tttcgctatc cctaaagttg
   192121 aggtctgtta tttgaattaa taggccaatt tctttactgt ttctacatac acatacttta
   192181 ttcacttcct acatgaacca tactcagtcc aggacttaca atttacatcc tatttggact
   192241 ctcaggctca ttaggtcctc cctggcctcc caccccatta ctgggtcata ggcctctcct
   192301 gtccatattt gggggttcaa accctaggca ctttctttac tttggctttg tctaattgaa
   192361 tataagtgcc cttagacagt ctagttggtt tcattgtttg ctttatggtg agtagactat
   192421 tctatagcta gcatctctgc tgcaagggac tttcccttac actgtgatta tccatacttg
   192481 gtccctttag tcatttttct taccaagggg gatttcaatc gacagggttt ttcacctgta
   192541 aatatattaa acttcagtag ccagatataa cctcatacca cctccccttg caggacaagc
   192601 tctcataagc cccacttttg tatcatgctg cagtccccta taggtttccc tacattacta
   192661 tttctttaca accctttgca cttgtgtttc acaactttgc ttctgagtaa gatacctggg
   192721 ttcaaatgcc aagttcattt ggtaataatt tcaattacaa acaaataact atccaacacg
   192781 cacaaaaaga aatattacaa tcatattgaa ccaaattttt ttataatttt aaaaacaaaa
   192841 gactttcttt tttattaata aaattaataa ttaataaaaa tagatttcta ttaagaaatc
   192901 ttaaattaag taagtatgga ttctctaaaa ttaaataaaa taaagaatcc atacttaata
   192961 aaataaaaaa agtatttctt gccgcttcat atctttgact tttttgcttc ctcagctttg
   193021 ccgaagctca gcctccactt tgcatgaacc aaagaaccaa tgcacttttg caatcaaaga
   193081 taatgggcaa gcaatgaaag gaaacttttt ttattgatta aattattgtt gagatagttt
   193141 tttaacttgt tctagtgcat taaaacgatc tgtaattaat ggagcatctt gacgatcttc
   193201 tgtaaaatat tcgttaggtc tagggcttcc aaatacgtca taagctaaac ctgtacttac
   193261 aaaaagccaa cctgcaataa ataaagctgg aattgtaata ctatgaataa cccaataacg
   193321 aatacttgtt aaaatgtcag aaaaaggacg ttcaactggt ttacctgcca taattttttt
   193381 ttatataaaa cattttttga acaatttgtg tgcttaaatt tcttatatga tattatatca
   193441 taataatatt atataagaaa gatatatcac tttggtcgca tgtcttctgc ttgcttcttt
   193501 tgctttggtg cttcagccgg gcgtcttcgg tgcttcgact tttccgacgc gcttcggttc
   193561 ttcaactttt cacttcttcg cttctttcgc ttcggtgtag ccttctgctt cttcgcatcg
   193621 gctaccttcg catcggcttc gccgaagcga aagaagcgaa ggcgcgaagg gagccttccg
   193681 catcggctct gccgaagcgg ctgcgaagaa ctgaagaacc aaagtagtga aaagctgaga
   193741 caaagcaaaa gaaacaaatt tattttaaat ttttattaaa aaattatgaa aaggtaaata
   193801 atatatatct tttctagatg attttgaatc aaaatttttt ggcaaaattc caaaaaccca
   193861 ttttttgttt tttaaagaaa aaaaatattt ttgttgaatc cattttttac ttttttttgg
   193921 atgattacga caagcccatt tccaaagaag tttatatatt attttatcac aataataaaa
   193981 taattgagaa tttgttacta ttttatagta gtaactccaa tttataattc tataactcaa
   194041 cttataaaga agtttttttt gagcttgaga attttttttt aaaataatat tttttaataa
   194101 atttaaatgt ttttttaaat ttttttttga aggtattaaa ccaatattta tttttaaatt
   194161 gaaatattga gtcttttgtt gtgtttttgg tttgtaaatt tttgattgac aatttgaaga
   194221 ttcccagctt gaaaagtgaa aatccataca gtaaaagaag aattgatgaa aattttgcac
   194281 tttatgatgt tttaaaatag ggatttgttt ttttattaag caaccttttt tatctataat
   194341 taaagattct ttggtattaa atttttcttt tttgctttcg aataatttat ttgatacata
   194401 tctcaaaaat aaaaaaaagc ctttaaaatt taatccattt ttttttaatt ttaaagaatt
   194461 tatttcttct aagcttaata tttttctttt ttttaaatag aaaatatttt ctttattttc
   194521 tttaatcttt ttttgtgata atgaacaatg acttatatta aattttgtat tccatgcaat
   194581 agaagcatct gtaaattttt taataatagt atatttacta tttaaaacaa aaatattatt
   194641 tttatctgtt attaaacaat ttgaaaattt gctattatta aaaatattta gataattttt
   194701 ttcataaaaa aatgaaattt tattcttttt ccaaatataa tttgatattt tttgatattt
   194761 tgattttaaa gggtcccatt tttttattaa aaaaaatttg cttttatttt gaattttatt
   194821 tatttgaaaa tttttataga ttgtaaaaaa agaataatta aaaaaaaatt ttttaaaatc
   194881 atataaaaac aaatttttat tttttaaact ttttttatat ttagtgtgga gtgaaaatat
   194941 tgattttata tatttttttt ctttaatttt tttttttaca tgcttcagtg tagtctccgc
   195001 ttcgcaagcg aaagcttttt tgcttcttcg cagcctttgc ttctttcgcc tcggctccgc
   195061 cgaagcgaag ggagctgagg aagctgatga gcgagaagca aaagaaccgc agcgataata
   195121 aagttttttt aaaacagatt tgaaaaattt gtatttaaat aaatttatta tatatgtttt
   195181 aaatgaatat ttattcattc taatatgtga ctttattaat ctaattttaa acaattttgt
   195241 tttttggatc tttaaaaaag aaatataaaa atttttataa agaatttcca caatatcaaa
   195301 aatattaata ttaaaattta ataaaaaaga tccataataa aaaccaatat tatataattt
   195361 aatatcttca cttttttctt tcttattttt ttttttctga tctgaagaaa tattgtattc
   195421 tcttcctttc ttttgcttta ctccttcgct cttgttcatg taatttcgct tctttaactt
   195481 atcaccgaaa tggaagctcg atgcatggga gttaaggatc ggctgcaaag tgtctttctg
   195541 attataagaa tctaatattt tttgatttac ctctttactt ctgccgtaat ttgatattat
   195601 tgagtttatt tttgtgtgtt catttgtgta ttgaagtagc caagtatata gcaagattgc
   195661 taagaagtta ttttgaattt ttaattcaga aaaaaaagaa attgaatttt tattttcatt
   195721 cacgaaatgg aggctatgcc aaagtgataa caacatattt atttttgtaa atttctttat
   195781 aagaaaaaac atttttgatt ttaaattatt ttcaatttca gaagaattta aaacaaaatt
   195841 agatgtctta taatatgggt aaaaagcttt taatataata ttaaaaaaag taaaactttt
   195901 taagttttta gtaaaaaaaa tatatttttt aagatgtaat ataaatttaa aaggtctaat
   195961 ttgttttaaa atttcaatta gtttttttaa aacagaaaaa aaattctgat tgttaatcac
   196021 taaattttgt tttttggata atagtgtata aatttgattt ttttttacta aaattttttc
   196081 agctacgtgg agtgtttcac tttttctttg cttcttcttt gttttatagg aatcttggat
   196141 ttcagttgtt ttcaaaagca tcacaaaaga agaacaagaa taattattta aattaaaaaa
   196201 ttttttttta tagaaattaa gacaatcata aaataaaaaa ttgcttttaa ttgttttaat
   196261 tgattgtttt ataaaagaat tgaaagtata aaaagaaaaa atattacaat aaagttcaaa
   196321 ggataatcca aatcttaaag gtcctaatat tatttcaatt tttttgttcc tttttttcac
   196381 attatttgaa ataatattca ttgctttaaa tctattcttt tgtttttttt ttgcttctct
   196441 tttgcttctt ttgcgcactt catcagtttg gcgaagtctt tgcttcatga gcaaaggctt
   196501 ctttcgcttc gcttctttcg cttctttcgc ttcggcagag ccgaggcgaa gggagctgag
   196561 gcgaagggag ccttccgcat cggcttcctt cgcatcagct tcgccgaagc gaaagaagcg
   196621 gctgcgaagg tagccaatgc gaagaagcga aggtgtagcc gaagaaggcg aagaaaaaga
   196681 ggcttcgcca aaataatggc tgtgaagaag tgaagttgtg tatgcaaagg agtgaaggcc
   196741 taacctcaaa ttgtttctta acttgtcttt tttgcagaag aaaggagtat agtgcaaaaa
   196801 caacaatttt tttttaataa aaattgaaag aacagattct ttttcaagta tattatcatt
   196861 aatatgataa taaaaatttg aatatttttt ttcactttgc gataaaaaaa taatcgaata
   196921 caatggtaag aatgattttt tttttaaaat aaaacaattc cataaaagtt tttgaatttt
   196981 aaaaaataaa aatttttttg ttttattata aaaatttttt tttgagagaa aataagttat
   197041 ttcaataata taaaatattt tttgaaattt taaaagtaag tttatattgt aaatattttg
   197101 agttaatttt aaaaatttaa aagtgttgct tttaattaaa ttattcattc taaaaggttt
   197161 atattttaga ttgaaaaaaa ttgaaaaata attatttaaa aataaaactc tattatagat
   197221 ttcaaaaatc atattattaa aaaaattttt attgttgaat aaaaaaaaca tattattgtt
   197281 tagagaaatt ttattaaaaa atttagcagt ttgctttctt tcacttggat ttgcatgttt
   197341 tctttttttt gctcttcttc tcagctttga taaagacaaa gcactttggt gaagccttct
   197401 ttcgcttttt tgcttctcgc tcctcagctt tgccaaagaa ggagctaagg cgaaaaagca
   197461 aaggcttctg ttcgcactag tgcgtcgatt ctttcgcttc ggttcctttg cttctttttc
   197521 ttcatcagct ttgctgaagt agtggatgcg aaggagcgag cgaaacaagc gcgttggcga
   197581 agctgaaaat gtgaagaagt gaaaaagcaa aagatgcctt tgctttgtgt gtgaagtaaa
   197641 actatgtggc tgtgaaggag cacaaagtga gcgcagacac tgcttttgct tcacacatga
   197701 aggagcgtag gcaggggcag tgtttagttg cttttgtgta gcaagatctc tgttcttttg
   197761 ttgtgctcct tcacttcttt gcttttgctt cagtgaagcc ttcgcatctg ttctgtggaa
   197821 gcgtgcgaga agcaaagaaa aagatggatc aagtgctgaa gcaaaattgc acatatgaaa
   197881 gattggtgga gcatagtgaa ataatggtac tttttttttt gaagaatgtt ttattaaaaa
   197941 agtttttatt agtataatgt attgaatttt tttaaatgag aaataataaa aatgaaatag
   198001 aagatttata taataataaa tatgttgaaa aaacataaaa taaaaaaatt ctttttttaa
   198061 acaaaaaaat tttaaataac tttttttatt tttattaact ttccaatttt ttacattttt
   198121 aataaaaaag atagaattgc tattcctatt tttctttgct ccttttgctt cttgcattgg
   198181 cttctttgga aaagcctctg cttctttgca gccccttctt atcactttac ttctgctact
   198241 tttgctttgg cataaacaat atgaagacat ccgcctcacg cgaagcaaag gctttggttc
   198301 cttcgcggaa gtgatgcagt tgctccgcgg gcaaaataag cgtgttggtt ttgcttcttg
   198361 cagccgcttc tttcgcagcc gcgaagtgga aggctccctt tgcttcggcg gagccgaggc
   198421 gaaagaagcg aaggaagccg aggagtgaga agcgaaggaa tcgaggtgaa aagctgaaga
   198481 taccgaagaa taaggagccg agaagcaaaa gtgtggaatt gaagatttga aattaagaat
   198541 aatagaaaaa aaatttataa atataaattt aatagaattt ctttttaaaa attttaaaat
   198601 agaaagtctt ttatttgatt tttcaatttt tttaaaatct tttattaccg aagaaccaaa
   198661 atcattaatt attgttttat tttcattttg aaatctttta ttagaattat atattctaaa
   198721 cttcaaacaa acaaatttgg cttttgaatt ttgcaaaaaa gtaaataaga tattctttaa
   198781 cagaataaat aaaaaattta aagtaaaatt taaagtaata gaaattgaat cattaatttc
   198841 aaatgaaaat atgagtttat tatctttaat aaaatcttgt ttgaattttt tataaaaatt
   198901 ttcaaaaaaa acaaaactta aaatgaaaaa ttttttattt tttattttat tttttatgag
   198961 aaaatagaac ttgagaacta aaatattttt ttttaaagaa ttaaaagtag aatatttttt
   199021 aaaacttgta tttaaatttt gatttgtttg cttcttgctc ctcagcttcc tttgcttcgg
   199081 ttcgcatccg aatcggcttc cttcgcttcg cgaagcggaa ggctccgacg aagcgaaaga
   199141 agcgaaggct gcaagaaatt ttaaatttga ttggttaaaa caatttgaat caactctttt
   199201 aatattcttt aaatatttat acatataata tttacatgtt ttttttgaat caaatctaat
   199261 gttaaaaata gattttttat aaaaatttta gttatatata tttatatttt taacaaagta
   199321 aatttttaga agaaggattt caaataattt tctttaaaaa tgcttgataa attgtttttt
   199381 atcaagcact tttaaagaaa attaaagaat tttttttggc taattttatt atataaaata
   199441 taatttacaa tatctactcc ttttttcagg tcacacgccc atttttcgaa acttgtttca
   199501 acagcattgc gatctaccgc aatttttact tttttagctt cgcgttctgg tgaactaatt
   199561 gtcatattaa tgaatgtcta tataaacaat tcttaaatta tattgaacca tttacttgat
   199621 ttggattttt tagtaaagct tacgcttttt tatgatttgt taactattat tttgcatttt
   199681 ttctatatac aagatataaa aatctttttt ggaaaaagtt aagcaaaaag attgagtata
   199741 aatttttttc aagtaaaaga gtcaattcta aaaattttat taacaatgca tagaaataga
   199801 ttataaaaaa attattcttt gcttcttgct tcttcgaatt ggcttcttta tgaagcgaga
   199861 agcaaagaac aaatttgatc tttattttta aattctagct tcttcgcatc cgttttggtt
   199921 tctttggctt cctctttttc gcttttgcgt agtgactgtg aaaaagagga aaccatcgct
   199981 tcatgtgaag caaaaatcca atgtagaagc aaaaaacaaa gaaataaatt tgtttatcac
   200041 ttcggttgtg caagcgtgtc ttttgcttct tatttgctcc tttgcttcaa cagaggtgag
   200101 acgaagaaga agcaaaaagt caaggagccg aagatgcaat ggaacaagaa gcaaaggata
   200161 attttattta tttgttttta atataaatat attatatcta aaaaattttt ctctttcaaa
   200221 ttttaaattt ttttcattaa aaagcatatt ttatgattta aataaacata aaatatgctt
   200281 tttaaaattt atttaatttt tatttttttt caaactaaaa aaaaatttac caaattgaac
   200341 ataaaacttc acctccaata cctaaagatc ttgcttctct gtcagtaaga agcccttcag
   200401 gtgttgataa gataataata cctgcacctc ctaatacacg aggaatttct ttatgatttg
   200461 cataaattct taatccaggt ttactaattc tttttaaatt agtaatacaa gattctttat
   200521 gttttttatt tccaattttt tttgatctat attttaaacg taaaatgaaa ttttttgaat
   200581 cttcagaaat ttggaaattt tgaataaacc cttctttttc taaaatttga gcaatttttt
   200641 gattcatttt tgtaaaaggt actaaaactg tgcctttttg aaccatgcaa gcattacgaa
   200701 tacgagttaa catatcacta atagtatcgt ttaccatata cattttatta ttaaaatttt
   200761 atcattcttt caatttacat ttgcttgctt taatttccaa aggagtagct gcaaattgaa
   200821 ggctttgctt ctttatgttt gaaatctgct gttttttttc ttaatcaaag atgattattt
   200881 tgcttcctcg ctcgcttcgg cgtagcctcc actccgcgag cggaggcttt ttgctacttc
   200941 agcgaaagaa gcgaaggagt gaagaagaaa agcgcagaag caaagagcca aagtgcaaac
   201001 attcattctt tttctccact gctcctttac ttcttatttg attgcttcaa tctttatttt
   201061 tctctttctt ctcagctgct tcttcatctt cgcttgattt ttcttcagct aagccttcac
   201121 tttgttttgt gtgtaaagtg aagcaaaagc aagcaaagta aacaggacag caactgtctt
   201181 tgcttataaa cacacagtaa aagaaaagaa aaatgtaagc aaagacgtgg agaagaagca
   201241 cagaagataa taaaaagcaa aagtgcacaa aaatagtaaa agaataacct ttgacttttc
   201301 gaatttagag tttatttata attctttaga tcagtgcatc tttgctaatt tcttgttgaa
   201361 tcaaacatta aaaaaaaaat aatcataaat tatttttaat ttaacctacg atttagaaat
   201421 aaagtaaaga actgaaagaa aaaatgaatt tgaagattgc aaataaaaag aataaaacct
   201481 gaacaaaatt taaggattat aaaaatcctt taagaaaacg catagaaaaa atttttctat
   201541 gaataaaaat attaaacttt aatttttaat taaagtttaa aaggaaaacc aaattctttt
   201601 aataaagaaa gaccttcttc ttgatttttt gctgttgtaa caatgcaaat atccattcct
   201661 cgaatttgat caattttatc atattcaatt tctggaaaca ttaattgttc ttcaagtcct
   201721 aaactatagt ttccattttt gtcaaaactt tttggatcaa ttccttgaaa atcacgcact
   201781 cgaggaagag ctaaatgaat taatcgatct aaaaaaccat acatgcgttc tcctctaaga
   201841 gtaacagaaa caccaacggg cattttatct ctaattttaa atccagcaat agattttttt
   201901 gaacgagtta caactccttt ttgaccagaa ataagaccta attcttttaa aaaagattct
   201961 agaattttgt tattttgaga agcatctcca attcctcgat ttaaaacaat tttttcaata
   202021 cgaggcactt ggtggatatt tttatatcca aattggttat ataatgttgg cacaattttc
   202081 tccatataat attgctttaa acgttgagtc attttttttt gttataaata aattttattt
   202141 aacttatata aatgaattga attattaaat atgaatttaa ttaatatttt ttaatattca
   202201 tttaaaattt tattttttta tattacaaat ttttacatac ttttgaaatt taaaaacttt
   202261 ttattcctat aaatgtaata ctggttaata tcttataaga aaatttaaag atgaaaaaat
   202321 taacaaagat atttgtattt tttattaatt ttttcataca tttatttgct cttctttttt
   202381 tctacacttt ttaaataaaa tatttctgct tcttcacttc ttctccgtag ctttttctta
   202441 gaagccgcat tggtctacct ttttttgctt tttctcatct gcagcttttt gctttttcgc
   202501 ttctttcgct tctttcgctt cggcagagcc gaagcgaagg aagccgatgc ggaaggctcc
   202561 cttcgcattg gcggagccga agcgaaagaa tcgacacgct tgcgcttctt cacttgtgga
   202621 gtgaagtgaa gtgaactgaa gtgaaagaag ccgagcaaag caaaaaaacc aaagcaaaag
   202681 tagcggctga gaagaggaaa tagcaaagtg agttctgcac atgcaaaaaa gaagcagctt
   202741 tttttaatga atgaagtgaa gggcagcttt atatgattga ctaaaaactt aaaaaaaaaa
   202801 gcaaagcagc aaaagaacta aaggagttat atcaatgagt gttctgaagt ttataaaaaa
   202861 aatcaaatat agattaaaat aaattttagt ctgtatataa taataagcag tgttgaataa
   202921 tatttagaat aaaaaattta attcatttaa aacaaaagag aaattaaaat taattaaatt
   202981 ataggaatca atttgtccgc ttcttcaaag tcactacttt tgtttccatt tcttcacatc
   203041 ttaggcgctc tacatcttta gctcagctcc ttttgctcgc ttcttcacat tggtgtactt
   203101 gcgcttcttc acttgtggag tgaagtgaaa gaagctgagc tgacacacaa ccgaagaaga
   203161 agctgagctg acacacaacc gaagaagaag ccgagctgac acacaaccaa agaagaagcg
   203221 caagcttcaa ctctaccaaa gcagaaaaag cactgatgca atgcaaagga agcaaagaag
   203281 gacatcttag attgcaaaca atttttgatc ttaaaaggct aaagaaagta gttaaattct
   203341 atattcttta tatttttaaa ctacttctgg tgctaaagaa acaattttag taaaatcacg
   203401 ttcacgcaat tctcgagcaa ttggaccaaa aacacgtgtt cctcgaggat ttccttcttt
   203461 gttaattaca acagctgcat tatcatcaaa acgtaacatc attccatttt cacgacgcac
   203521 accttttgtt gtgcgcacaa taacagctcg aataacatct gattttttta atggcatatt
   203581 aggcaaagca tcctttacta ctgcaataat aacatccccg ataccagctg tttgacgtcc
   203641 accacctaaa acacgaatac acattaattt acgagctccg ctattatcag caacatttaa
   203701 atatgattgt ggttttatca taaatttatt aagaatattg aaactttatt ttcatcatat
   203761 atatattaaa ttattaatat ataaattttt tttttgcatc ttcttcagtt gtgcttcagt
   203821 tttgtgtcag ctatttggtt cttcacctca gcttttcgtt actttttgtg cgcgaagcga
   203881 agcctgcact ttgcttcttc atattggctc ccttcgcttc tttcgcttcg gcgtagcctt
   203941 ccgcttcttc gctccgcgaa ggcgcgaagg tagccgatgc gaagaagtgg aaggctacgc
   204001 cgaagcgaaa gaagcgaagg cgcgaaagaa gcgaaggagt gaagaaccaa agtgaagaac
   204061 cgaagcactg aaatgaagca aaagagtgat tagttatttt cagcttttaa aaattttgtt
   204121 ttaattggca ttttataagc tgctgttttt aaagcttgtt ttgctaaaac ttcagaaata
   204181 ccagtaattt cataaataat ttttccagga tgcactaccg caacccaata ttctggaaaa
   204241 ccttttccag aacccatacg agttccagca ggtcgaattg taactggttt gtctggaaaa
   204301 atacgaatcc ataatttacc tgtacgacga acatatcttg ttaaaactcg tcgtcctgat
   204361 tcaatttgtc ttgaagtaat ccaacaaggt tctaatgctt gtaaaccaaa atccccaaat
   204421 gcaattttat ttccacgact agctttcccc cttaaatgac cacgatgatg gcgacgaaat
   204481 tttgttcttt taggacttaa cataaatttt attaaaaaaa aatatatatt tttttatcat
   204541 taactaacta taaaaaaact gagttaatga ttttgatttt tccactttaa aaatttagta
   204601 gaaatatatt tcaaatgtat tttttgaaac ttgaagcaac ttcctgaagt ttgatacttt
   204661 ttttaaaact tttctttaaa agaaaaaatt tctaatcttt ttaaatacct taaacaaatt
   204721 ttaaggcggc actcagattc gaactgaggg ataaaggatt tgcaatcctc tgccttacca
   204781 cttggctatg ccgccaatat ttatttattt gattatttca aaattaagtt cttttttgtt
   204841 ttactcttta tcagtaattg aagagttata tttacacttt ttctttggat actcatcact
   204901 cttttatttc ttacttcact gctcactttg ttacttcaat taatgaaaat atgcttttgc
   204961 ttctttattt atatttacaa aagagtattt ttgaagaagt gcaggaaagg aaagaaccaa
   205021 gcaaaagtat tttggtattt taaaattgat attatattga atataaaatt tatattatag
   205081 caaatataat ataaagaatt aagaattgca aattcacttc aaaaaataag gagtgattca
   205141 tttttttttc ataaaaattt taaattttta agaaaaatca aatttttaaa gttttataaa
   205201 aattttatta taaaacttta aaaatttgat tttaatattt tatcaaaaaa aatttaaata
   205261 gtctataata aaataaaaaa ttaaaaaaaa ggtttctttt ttttattttt aaattgaaat
   205321 gtttttatta tgactagaaa gttaaatttt gtgatttttg taaacgtttt tttagaactt
   205381 ttagattatg tttttgtaag aaatattttt ttggttgtac ttgccattct tgaataacac
   205441 gacgtttttt cttacgaata tttctttgtt tttcagaaac ttttaaattt gactggcctg
   205501 tggagcgatc actacgcggc ttctcgcttt gtgaagaaga agaactaatt gtatttattt
   205561 gaagtttagg agcttttact aattcaaatc ttaaataatc tccaggccaa acaaaacctc
   205621 ctgattgtgg tttatagcgc catacaggtc tgaaaacttg tctttgaact cgacgtctta
   205681 attgacgtaa cctgatatta tcttttgaaa ctttttgttt tttatcactt cctctacgtg
   205741 gctgtgaagg atctgttttt ttcttatctt ttgttaaaag ttttttacgt agttttagtt
   205801 ctttcaattt ttgactttca gaaattggtc taaaacgaat cttttcatct gtaaatcctc
   205861 tgaattttct tctttttaaa tgagctaaga aatcttcatt ttttcgtttc atttttaaat
   205921 tttttctatg atatttgcgt tttggttttg cacgttttcg taatgtataa tctgtccatt
   205981 gatttaaatt ctttataaaa ggttttaaat cttcattttt attacgtctt aattttctac
   206041 gtacatatcg atctcttggt aaacgataac gtttatagaa aacataaata taatgaacag
   206101 gtaatacctg atttgttaat gttccagaag gaaaccaaac tggaggtctt gggtgttttt
   206161 taactcgttt ataacgtttt tgaactctat tataaagatt tatttgattt tgacggtttt
   206221 cattaatgtt tttcatatta tttgtttgca ttggctcctt cacggagtga gaagtgagaa
   206281 atgaattttt taaagtttta tttataaatt taatatgaag atcttttgaa aatttatttg
   206341 aagttgtttg ctcttttgct tctcgctcct cggcttcgcc gaatcctttg cttcgtgtgc
   206401 gaaaaagcga aggtgaagct gaagaaagag aagttaaagt tgattcaatt tttttaacta
   206461 aaattggttt tgttgtttgt tttgaagatt taaaatgaaa atttctccaa ccaataggtg
   206521 aaaatccatc cattcctaaa gcaaaaaatt gatcaggatc ataagttgta aaaggaattt
   206581 gccaatataa tgttgtaggt gcattcattc cattaaatgg agcttttaag tattcagtaa
   206641 attgatttgc atcatttaca aaagaataac cggcatcttt tcttgataat aatctattag
   206701 ttaatacaaa tttacgagag ctttcatccc aaccagcata aaaaggcatt ggatttgttg
   206761 ctaccataaa aggagcattt ttttcattat tcccactttt ttcatgaagc gaagaagata
   206821 ataaattttt tgtattgcct ctttgtggag caattgagga ttgatgaaga gaatcaaaaa
   206881 ttgatgtatt taaaatatta gtataaactt tatctacaat attgtttgat ttttccattt
   206941 gcttgtttcg ggaatcatcc actacttttt gtttttcctc gtatccacta ctttgcatct
   207001 ttggcgaagc tggcgcgctt gtttcgcttt gtgaagaaac cgaagtgaaa ggaagtgaag
   207061 gtaaagaatt tagattttct atagattttg tttgctccgc aatagatgat gacatttgtt
   207121 ttaaataagc atcacgaata cgaattgctt caggaattgc taatggttta taatctttat
   207181 ctccaatttg tagaatttca ggatttatgt tatcacgttc taatatttca ggaatagata
   207241 attcttttaa ttcatttttt atatcattat atgataatgt ttgccaaaca ttatctgtat
   207301 ttttttggaa atttggtaaa aactcttgcc accaccattt ttttacatca ttataagctt
   207361 ttatattttt taatttttta tttaaaactc taatttttgc ttttccataa cgacgtcgtt
   207421 tttttatttt acgtcttgca agagcatctt tttgcttttt atgttttttc caaaaacggt
   207481 gtttacgtat acgagttctt ctctgtttta tttcacgcgt ttcaaatttt ttagaagaag
   207541 atttttggtt tttttgattc aatagattat tgaatattaa aagtttttta ttttgaattt
   207601 tttcttggtc atttgtatcc gctacgcttc gcgttgaact ttgtgtaggt tctttatcag
   207661 actgcagaag tgattttgct tcgtgaagag ctgcatattt ttttaaaaat cgaaattgac
   207721 cttttaattt ttctcctaat gttcgttttt taataggacc acgacctttt aagaaacgat
   207781 aacgtctcat acgtgaacgt ctttttttaa atttttttgt aaataaattt tcaacaaaat
   207841 tttctttgcg gtcactacgc gaaagagatg cattttttgt ataattttgc caagtttttt
   207901 ctcttcttga aatatataat ttgttaatat tattttcttt tttaagttct tctaaatctt
   207961 tcttttttct tacatttgat gaaaatgggc cacttttatc ttgaagtgaa ggagaaagaa
   208021 gttttttaaa atctttgaga ttattacttt cataattatt atgaatatat gataaatttt
   208081 tattatttct taatcttttt aatgttttac gaattttttt acgtcttgat aatactgttt
   208141 cattttttct ccattggttt aaatcttttt gtcctttaaa tagattgaaa aaatttgttt
   208201 tctcggtgaa gccaaacaat tttaaatttt ctttattgaa aattttagtt tttaaatatt
   208261 caaatggcat taaagtgtga tgagttacaa aaagcattgt tttttctaaa ttgcttatat
   208321 tatctttttg ttgcatagaa ccagatggat aatttgaatt atatgttttt ttaaaatttt
   208381 gttctaagtt atagatttta ttaaaagaat tttctaaacg gatatttaaa taatttttta
   208441 atagaatttt ttgacttttt gtaaattttt gatattttgt ttgttttgtt ttttgatttt
   208501 taacacttat attataagct tcttttattg cttttatata agatgatggt aatccattat
   208561 aagaaagtac atttttatat tttgaaattt gagaagaatc tgaaacatac caatttttaa
   208621 ttctttctat acgtaatttt aagttttttt gttttctttg tttttgtttt tcatgtttat
   208681 caactcgact taatacataa ttttttaaag ctttttgatc ataaagttta tgatgacatt
   208741 tttttaaaag ttcaaaccat aaaaaattat gaaaatcatt aatttctaaa tcatttgata
   208801 aaactggttt ttttaataat gcattatttt cttgtaataa aaagtctttt tcatttgttg
   208861 ttggacttac tcctcttaat tttttaccac gaaataaaaa ttttgttaat tctgaataat
   208921 ctttattatt taataaatat ttaatgtatt cttcacgaat tggtgttgct ttttttaaat
   208981 attcacgaat aatatcagca gattgatttt ttaaatcagt tataattggt tcgtttcttt
   209041 cgcttctact atgtggctgt gaaggagcaa gtgaagagta tatattattt ctttgtgttt
   209101 tattttcctg atctgtcagt tgatggttta acttcacttc ttcggatccg ctattttgca
   209161 tctttggctt cgccgacgcg cttgcttcgc ttcgtgaagg aactgaagcg agagaagaag
   209221 aaaaaatcca tttaaaatca tcatctgcta aaatttcttc atgaaaaaca gaatcagata
   209281 ataatgattg atttttatca ttcgaaaatt cattatataa tggttgatca aattttaaaa
   209341 ttgtttgatc atttgaaaaa ggtgttattg caaataaatg gcgaattttt ttaaaagttc
   209401 ctataaattg ctgattatat acacgactag ttaatgtttt tgtaccagaa atttttgttt
   209461 tcattgaatc ataatgttgc atgtatgtat accaacgaag tgaattataa tactctgaaa
   209521 ttaaaaagcg tttaaaatgt aataaacttt catctttttt tgttaaaaaa tgattttttg
   209581 gttgtcgacg aataaatgaa tcaacatcaa attttaataa taaacgattg aaagggctat
   209641 aataccaatg ttgcaataca tccttataaa tttcatatct ataacgactt gctcttttac
   209701 taactaaaga ataaaaatgt gtaggttttt gaatattatt caattttatt aattcattat
   209761 ttgaatcagt taatgtttct tctttgttta acctttttga ttgtttattg ttatttaaag
   209821 aatcaaaagt gtttattatt ttctcatttt tcagctcttc gctttgcccg cttctgttac
   209881 tttgtatctt cagtgtgctt gctcgaacgg atgcacttgt ttcacttgct ctttcgcttc
   209941 cttcgcttcg cgaaagaagc ggaagcgaaa gaagcgaagg aactgaagcc aaagaaagtg
   210001 aagaaattga tgaattatta ggtattgttg ctaaggcttt tgtttcagta ttaatattta
   210061 attttcttgg aattcgagaa cctttgcgtc ttgcttttct cattgtagct actctcattg
   210121 ttctttccca acgtagtgtt ggtttataat aataaaaaaa tcttttcatc ataactcgaa
   210181 aataaggtgc atttttttca attccaaaat ttcgatattg atttactcca tagaaattta
   210241 atttcttctt aaaagctttt tcttgttgta aataatattt taatggatgt aataatgtaa
   210301 ttggtttata aagctctcca cttttttgct cgcttccttt gctttgcgaa agtagcggtt
   210361 gtgaaagcat tggatctgct gaagcagaag tagaagcaaa aggagatgaa gaattttcaa
   210421 aatttgattt atttaagaaa gaaagagttt ttatttgaga ctcttccata tcttttattt
   210481 tttggagaga agaactattc tcacttttta aaaaagtttt atatcttaaa acaagacgtt
   210541 cattattaga aagtcttttt tgtatatctt gtttaaaatt ttctttttct tgttttgtgt
   210601 tcgctatgtg agaagcacta aaatttagta cagaattttt atagaatttt tctaataaag
   210661 tttgttctaa ttttaaattt gcttttttag aattgtgtga aatttttgaa aaaagatatt
   210721 tccatctttt tgaataaata ggctcaagat ttgttgtttc agatttcata aaattataaa
   210781 cttttttgtt tgcagtcgct acgctaaagt gaggaattgt tttttgtaat ttttgttgta
   210841 tttttgctaa ttgaactcta ttttctgttt ttcgtaaaaa tttgcgtaaa gctgagtttt
   210901 gtgtgacaac tttttgtttt ttttctttta atttttgatc aaaataaatt gaaacatttc
   210961 gttgattttg tttaaaattt tctaaaggga tcattatttt ttcattttgc tcactttgcg
   211021 aatcatccat cttataaaga cgatttgata cattatcatt atttattgaa ttttctacat
   211081 ttttatcgct tctttcgctt ccgcgaagcg gaagcgaagg tagccgatgc aaggatttat
   211141 ttttaaattc atgaaattca ggatgataag cttgttcaaa taaaatacgg aaaaattcta
   211201 ttctaggacc cataaatgat tctaatctag ggcgagttaa ttgtttttta aaggatctca
   211261 tccatgggcc tgggaaaaag cgaaatcgta ctctatggtt tcgtatttta cgtcttagcc
   211321 aaaagcggtc aaatccataa tttaaatctt caattgtaaa taaatcataa gtaccttgat
   211381 catataaaga tgcatcaaaa gttcgataac gtctgactct acgtttccat ctttctcttc
   211441 ggccatgtcg ccctctattt cttctagtat tacgatctga tgctttacta ttcaagaaag
   211501 atgtttccaa taaaactttt tgttccacta atcgatcttc atgggtcaaa cctaaaggat
   211561 ttgttattgt ataatctaat cctaaataag ttacatttga aatggcacaa atcattgtta
   211621 agtataaaaa taaaaagttt aaaaatttat agtaaaaagt tgttgttact ttaaatgatg
   211681 aaataatcca aatataaaaa ttatatgcag gattttccca aaaccagcaa gtcaattgca
   211741 gaagacttaa acttcctact aaaattccaa ttaaatagaa tccatgaatc ataaaaaatt
   211801 caaaaatatt tgaatttaaa cttggaaaag tttcaagtat tgtagagtct gaaccaatgg
   211861 aaatattact taaaaatgga aataaatttg tttgttctgt aaaagctaat aaaaagttta
   211921 gaaggaatat ttttgattta gaaaggtcat ctaaaacgga acgtctttca gaataactat
   211981 cccacatata ttttactaat aaaataaaac ctaataaata tcttaaaata tcaaaggata
   212041 accatggaat tactaaaaat ctaagaccaa atattacact tccaacccaa acaaaatttc
   212101 ctgcaatggt acctaatcct gcaatatatc ctgcttcaag tccttgcatt acaaatcgac
   212161 gtaaagtaat aatatgagct gtagatgttg gcaagaataa aaataaacta ttcattgctc
   212221 caatcataaa cttttctaga caataaaaaa atagattttg atttccatat gatattggtt
   212281 gttctagcaa tgtcattgaa ttttgaaaag atccattaaa gatggagatt tcagatatca
   212341 ttgctgatgc aatatcagga accaatgttg gaatagacca aatggtttgt aaccatttta
   212401 aactaaaaaa atttgaaaga atttctttag ttgctagaac taaaaaagtt gttccagctc
   212461 caaaatcgta ataactattt aatccattca ttgaatctgt ttcaattaat ttatgaagga
   212521 cttctatata gtcttttact gaagtaacta aagataaaat tgttaacatg atttttcttt
   212581 tattaattat tttctatttg ctttctgata gaaaattata ttacggtctt tatttataag
   212641 tataactttt tatttattaa taattaatat tatattaatt aacaaaaagt aattttattt
   212701 aactttttat tattttaata taaataataa aaagtttaaa ataaaaaaat gcatatttat
   212761 tttaaatgga tttcatttaa taggctttaa aatgcgattc attatgctat gctaaaaaaa
   212821 ttcaagaaat aagtttttaa atacgttttt atgcttcctc ggtgcttctc gctttcgctt
   212881 cgcttcttcg cagccttcgc ttcggttctt cgctcctccg cgccgcttct ttcgcgcctt
   212941 cgcttctttc gcttcggcga agccgatgcg aaggtagccg atgcgaagaa gcggaaggct
   213001 ccgccgaagc gaaggaagct gagcggaagg ctaccttcgc gccttcgctt ctttcgcttc
   213061 ggcgaagccg atgcgaaggt agccgatgcg aagaagcgga aggctccgcc gaagcgaaag
   213121 aagcgaaaga agcggaagaa gaagcgaata gccgatgcga gaagaagcga atagccgatg
   213181 cgagaagcgg aaggctcttc gccttggctc cgccgaagcg gagctaagaa gcgaatagcc
   213241 gatgcgagaa gcggaaggct cttcgcttct cgctccttgc gaaagtgaaa gcgatgaaat
   213301 ttatattttt ttattatatc agaaagttca aaaagatgta agttttaaaa tttattttta
   213361 aaataaaaat gaaccagcaa acaaaaatga accatcaacc aaaaatgaac catcaaccaa
   213421 aaatgaatca tcaaccaaaa attcgcagcc ttcgcctcgg cgaagccgaa ggagcgaggg
   213481 cgtagccttc cgcttcttcg catcggctcc cttcgcgcct tcgcttcggc gtagccgatg
   213541 cgaagaagcg gaaggctttt tgcttcgcaa accgaagcga aagaagcgaa ggcgcttcgg
   213601 cgaagccgag cggaaggctt ttttgcttct tcgcgcgctt ccgctcgctt atcgctactt
   213661 cgcttcgctt cagctcggca tctttcgctt cgtttcggtg cgttgacttc tttcgcttct
   213721 ttcgcgcctt cgcggagcga agaagcggaa ggctccgccg aagcggaagg ctccgccgaa
   213781 gcgaagggag ccttccgctt cgcggctgcg aagacgcgcg accgaagcgc aagcgcgtcg
   213841 gttcttcgct tcggcgaagc cgaaccgctt ctttcgcttc tttcgcgcct tcgcttcggc
   213901 gtagccgatg cgaagaagcg gaaggctccg ccgaagcgaa gcggaaggct ccgccgaagc
   213961 gaagaagcgg aaggctccgc cgaagcgaag gcgcgaaaga agcggcgcgg aggagcgaag
   214021 aaccgaagcg aaaaagcgaa aagccgaaga tgcgaagaag cgagggatgc gaagaagaag
   214081 cggagcgaga agcgagaaga agcaaagcca agaaggagtg aaggagtaaa tatctgcaaa
   214141 taagtgaagg agtaaatatc tgcaaataag tgaaggagta aatatctgca aataagtgaa
   214201 ggagtaaatg tctgcaaata agtgaaggag taaatgtctg caaataagtg aaggagtaaa
   214261 tggatgaaat aaaatggatg aaataaaatg aatgaaattc ggagagagag ggattcgaac
   214321 cctcggtacg aaaaagatcg tacaacggat tagcaatcag tcgctttcga ccactcagcc
   214381 atctctccta ctgcttcttt cactcgcttc ggttctttcg cttcggttcg cttcggttct
   214441 ttcgcttcgg ttcgcttcgg ttcttcgctc ctccgcgccg cttcttttgc ttcggcgtag
   214501 ccgatgcgaa gaagcggaag gcttccttcg cgccttcgct tcggcggagc cttccgcttc
   214561 gcttcggcgg agccttccgc ttcttcgcat cggctacgcc gaagcgaagg cgcgaaagaa
   214621 gccgagcgga aggctccgcc gaagcgaaag aagcggcgcg aaggtagccg atgcgaagaa
   214681 ctgaagcgaa agaagaagcg aaagaagaag cgaaggatga ttgttctgaa tcttataata
   214741 aaaagaataa tctttgatta tttggttctt cttattatac agaaagaaaa ataaaagaat
   214801 attcttatta ttttatttat ttattttatt tataagttat attatttata agttataaga
   214861 ttcagaaaga aagaagcgaa aaaattcata gattataaaa ttcatagatt ataaaattca
   214921 tagattataa aattcataga ttatttttgc ttattatctt attatcttat taattataag
   214981 attagatttt ataagattat aagattgtat tagaaagaaa gatttagaaa gaaaaaagat
   215041 catcctggcg ctagttgagt tttcctgcca gacttccaac aagtccatca acttctaaag
   215101 agtttcacag ccaagttcgg gatggattgg cgtggttcca ctttagcata gagcaccaga
   215161 atttcagcgg agcaaagctc cggcgtgtat tttttgtgta tcctttcttt tcttattctt
   215221 cttcatcttc ggttcgcgcc ttcgcttctt tcgcttcggt ttgcgaagca aaaagccttc
   215281 cgcttcttcg catcggctac gccgaagcga aggcgcgaag aagcggaagg ctttttgctt
   215341 cgcaaaccaa agcgaagcga aagaagaatc gaagatgaag tgacgaaaag aaagaaataa
   215401 aaattggtca aaatcaattg gcctttagta tatctcggct caaatccttg cagacctttc
   215461 acctgatacc tatcatcagc ttgtctagct gtggcataat ggagagcgct catcttgagg
   215521 aaagcttccc acttagatgc tttcagcggt tatctaaacc gtgcgtagct actcagcgtt
   215581 tccctctgga gagagaactg atacaccata ggcacgacct taaaaatcct ctcgtactat
   215641 ttaaggatcc cctcagcgct ctagcgacaa catcggatat ggaccaaact gtcttacgac
   215701 gttttgaacc cagctcacgt accactttaa tgggcgaaca gcccaaccct tgggacctac
   215761 tacagcccca ggatgtgatg agccgacatc gaggtgccaa accttctcgt cgatgtgaac
   215821 tcttggagaa gatcagcctg ttcactaatg ttaattttat atctattttt caacaaaatg
   215881 aaatgaattt agttgaaaaa taaatctaaa actccagatt atatatataa ataatctgga
   215941 tctcttactt tatgtaagag gtcagactat gtctttagct taaattttgt cttcacccgc
   216001 aaagcggagc tctttttttt cgaattcttg gaagtggaat cttatattta aaagaatcta
   216061 acataaaagg tgttaacact tttgcaactt catctgaaga ataacttcta acttgaagca
   216121 tatgcattga atgacctaaa taatctgagt aacctgcatc aataactctt gtttcccagc
   216181 cataaatttc agtaagcaat tgagctaata attcagttcc ttcttttaaa aacccttcag
   216241 tgtggaagtt acaagctcta cctgctaaat ttccatcacc catataccaa gctgcaacac
   216301 agattggagt tagatgatct tttatagaag gttgtggttt tttataaaca caagctgatg
   216361 cctttattgg tgtttgataa tcatgaaaaa catcaattaa tggaagaaat gctttatgtt
   216421 gaatagtagc tatttctaac attgtttgac ttttgtcacc aatagaaaag atccaaggtt
   216481 ttagaagttc ttgtgtcact tctataagtt ctctatgtgc catactttgc tgaattttta
   216541 ttcttgctgc tggattttta gctgaaatgt tcttttgaag tgttgcatct gataataata
   216601 atccaacaca ccaatcaaaa acttcaggag gtaaagtatc aggcaacagc tttttataag
   216661 catttacatg tctattgttt ccttttgtta aaccattttt aattaaagct tcccttgcat
   216721 ccaatattgt tggagcataa tttaagctac taagcactga tggaagtgag tttgagagac
   216781 tcattcctag tcgttggaca ctctgctgga tgtgttgcat ttctttttta tttgcattac
   216841 acatcatccc caccctttgt ttcaacaatt ttttcttctt ttcggcaaag ctgaggagca
   216901 gaagagtctg aaagaaattc tggccaaaca tcttttaaat cttctttgct tacttgtgag
   216961 gttgattttc tatctgaata gaatttaatc ttatttatcc aacctctaaa agctaaagtt
   217021 gttaaaaatt tattaacaac actttgtgtt tgaactgtaa gttcttgatc ttcaagatat
   217081 ttaataccac atttaaaagc tgattgcaaa tattttgctt ttggcagcaa agtttcatct
   217141 tttgattttc ctttcatttt ttcttttgta ggaagagaat attcctgttt aatgaagtta
   217201 ataacaagat cctttaattg acaatcattt aatgaattaa atgcttctct taaacttaag
   217261 aggtgaatat cacctagatc taaattatgt ttatccattt cttggatatg tttatttttt
   217321 acctctttaa cagaagaaag aatgctcaag caagggttgc tttgagaaga atcatcttta
   217381 actatagcaa tttcaaagct ttttgttgaa gttttggtcc caatttgaaa aacaccatct
   217441 gaagatactg aaacttttgt tcttttgcta cctaagtttt gttgacttga aatagctttt
   217501 ggaattaatt gtgcaatatc tacctctgat ggtagtttaa acccacctgc tgcttgtgaa
   217561 cttgatattt tcaagttcag ataattgact tgattcttta gtaacaattt tgtttagctt
   217621 ttcataagct ttcacaccta cacatcgaat caaataactt gatccatttt ttgatgcagc
   217681 tccaatcatg gtaccatcag aatcaccttt accttcataa gacaatgggc cagttccata
   217741 ttttatatca acaagctctt ctttaggagg cataagtttt gaattaacca tttcaaaagt
   217801 cgttttgcta tcagttgtta agttaacaac ttcaacactt agcatattta acttttcttt
   217861 tggaactaca tcaagaagtt taatgatttt tttctttggc attttatttt ttcttgatta
   217921 aaacagttaa attctgagca gaaacttcat actcatggac aagcaaagtc agagcactat
   217981 ctagtgtaca agctacactt tgcctaccca ctactctttt atggtgtaat ttttatttta
   218041 atacctaata aagaggaaat tttgttgact aaatgaaact tttcaaaaag ggttttaagg
   218101 attagggccc tctttcagca gctatgctgc aaatttacta atctcataac ttagtattct
   218161 tgcaattcac ttagtttaca aacattttat tttttttcgc tcggctcggc ttcgccgaag
   218221 cgcttcgatt ctttcgcttc gattcacgaa gtgaagagcc ttccgcttcg cggctgcgaa
   218281 gaagtgaaga gccgatgcgc gtcgcgtcgc gaagcgaagg cttcgcttcg caaagcgaat
   218341 agccgaagaa gcgattaaaa tatttaagat gttgcaattt tactaatctc ataacttagt
   218401 attattaatt gaacaactat aatattctat attacaatgt tttttactct ctattcaatg
   218461 aatagcactt ctatttctag aaggaagaac aattcttatc cctagagtta gagagtgaga
   218521 cctaactatt actagtaggg cttctcctcc gaaaccgtac gtgatagtca cccatcatac
   218581 ggctactcaa taagttttcc aagaatcagt tagggctgat tctttttcct aagttgctta
   218641 cccttgctat ttctagctgg agagatctcc tttttttaga agctgtaaag aaatttttag
   218701 gagatggaaa attcttattg cggaacaagt cagcatatcc agggtattac tccccctcct
   218761 tttaagagtc ttcgtcagga tgttaattca tccttggcat tcgctttttg ttccatcctc
   218821 tcccacaaca cattcatgag tagcattttc cttcccaact ttgacatgaa gtggtgatga
   218881 gatcaccacc agtatgctaa ggttggggaa tgtgttgggg ttaccctgtt cctttctatc
   218941 tcttttacta tatgagtatc ttactttgcc ccgatcccta ccttctccta cagaggtgtt
   219001 accccctctt gctggtaata ttgggatgtg cactatattt agtgtgcctg gagatcatta
   219061 cataacccaa gctggatatt gacgagactt tatgcgtaag ttccttagac ttcgttggaa
   219121 gatttgtata ctcggcataa gggatctgat cccttatgta tttatagtgt ggcctactgt
   219181 acagtgtaat ggtaatgtca ttacctgctt caggtttgcc cctgcttacc attataagtg
   219241 gttgccaacc acattataat gtagggatta cctagtgaac taggtaacat actgcatggc
   219301 ttaactcttg gagtcagagt tattggattt tcaccaatca aatagaaaag cttaacaaca
   219361 tgagtagatg aggggagtcc cacccctcgt ccagggcatg tatgttcagg agcacgccca
   219421 ggggctttcc tcctgtcagg tcgcacgtaa cttttatccg ttgagcgacg gcccttccac
   219481 acggacaccg tcggatcact aaggccggct ttcgcccctg ctcgacttgt aggtcttgca
   219541 gtcaagcttc cttttgcctt tacactctat aacgtctgat ttccgtccag actgaggaaa
   219601 cctttgcgcg cctccgttac cttttaggag gactttcgcc ccaaaaaaac tgccctcctg
   219661 aaaacgtcaa atgtcccgat tagggatcac tcttaggatt ctagcctttc cagagtggtc
   219721 tctcactgat ggctccaatc tctccggaaa gaaatcttca atgcctccca cctagactgc
   219781 gcaagaaaag cccgaaccca attccaggat acagtcaagc ttcatagggt ctttctgtcc
   219841 aaatgttgtt aatccgcatc ttcacggata agtctatttc accaagtctc tctctgagac
   219901 agtattctga tcattacgcc tttcgtgcag gtcgaaactt actcgacaat gaatttcgct
   219961 cagatatacc tttaatcttt cgactaaagc tggactctat cttaaacttt ttttcagaaa
   220021 aatgtcgaac ctttttacca gttttactta caacgtagga tcttcttcga gcttttgacg
   220081 caattccgca atcttttgcg taactttttc gcgttttttt agatctgcag gtctttgacg
   220141 aactctaagt tgctcacctt tttcgagaat ttctaagaaa tgtctcagag attggcgatg
   220201 ataaccttcg tgcatcagac gaacaatcgt tcgaaatcgc tcgaattcaa ctcgtttttt
   220261 cgtctttaac tggtgctgtt caaaaaatgg aacaataata gtgtgacaat ccttgatgtt
   220321 tttcactcga tacatcatgc gtgtactcgt ttggtctttg cgattcacgg caacagttcc
   220381 acacccgaaa cgatttttca aagcatgcaa aatattgacg tcaacctctc cttgaacaac
   220441 cgtaaattca ggttgcattt gaatacccca ttttgtgtct ttatgaagat gaacatcgag
   220501 attgaaacaa ccttcgccat ctgtaaaacc aacaatccat tgtgcttcta agtgtgtgct
   220561 catatatctc cttctttgtt aagttgtttt attttcatca aaaagttccc aaacgtatag
   220621 tctctgaggg ttctctcgaa ttcttccatc gatttgatgg ggatattctc aagccttccc
   220681 tgctgattgt ccccatgtct tcgcgatttt tacatgaaag ttcgggtaaa aaactgcgtt
   220741 ggctgaattg ttactggcag tgaatgaatt taattgctgc tgctccttct gcatctgctt
   220801 ctgcatctgc ggagcagaag cagatttctg catagcagaa ggagcagaaa tctgcttctg
   220861 ctccgcagat gcaggagcag atgcagatgc aaatgaatgc aaatttatgt ttttaccttg
   220921 ttatcttacg agtacgcgaa agctgttttt gtgaaacttt tgtgtttcaa caaaattctg
   220981 caagaaagga acgaattctt gacagaacga ggagtttcca gcatatagtt tagttttact
   221041 aaggctagcc aaattaacct tagaactgtc atagttacag ctgccgttca ccggggcttc
   221101 ggttgtcagc ttctccaggc gcaaggccta aataaccaac ttccttcacc ttccggcact
   221161 gggcaggcgt cagcccccat atattgtctt acgactttgc ggagacctgt gtttttggta
   221221 aacagttgcc agaatcttta tactgtggcc cttgacgaag tcaaaggcgc cccttctccc
   221281 gaagttacgg ggccaatttg ccgagttcct tagagagagt tctcttgcgc cccttagtat
   221341 tctctaccaa cctacctgtg tcggtttcag gtacaggttt tttgaaagtt taaacttaca
   221401 cttcgcttcg gcttcgccga ggcgaagcga taagatggtg tacgagcttt tcttggaagc
   221461 atgacatcat tgacactctg cccaaacaag ttcaggagag tgggatcatg ccttagctac
   221521 agattcgttt ttcttcgatc tgtttaacct tggacatttc cactgcattc cattcacaga
   221581 ctcaatttag ccgacttcgt ccctcggttc cctttcaaaa aagtacagga atatcaacct
   221641 gtttgccatc gactacgcct gtcggcctcg ccttaggtcc tgactcaccc ttcatggacg
   221701 aaccttgtaa aggaaccctt aggttttcgg ggcattggat tctcaccaat gttttcgtta
   221761 ctcaagccga cattctcact tcagcaccgt ccactcaaac ttacgtcaaa gcttcaccca
   221821 atgctgaacg ctcccctacc gatttttatt cttttattca catgcttctt cttcagaagg
   221881 aaacgaaaga attaaaagaa acaaaaaatc tcatagcttc ggcagactcc ttagtcccgg
   221941 ccattgtcgg cgcaaaaacg ctttaccagt gagctattac gcactcttta aaaaatagct
   222001 gcttctacaa gtttgttgct taatcaatct ttattattaa accatgtttg cagttgaatc
   222061 atgtcctctt gcaaacttcc tttctttttt aaattggtac cagggtttct cttccatttt
   222121 atatcaatta gccttgaaca cataacccaa tcattcctaa aattcggatc taaatacagc
   222181 tttatagctt ctgaaaacat gagaaactga tttaatctta ctgtaggaaa aattgttctt
   222241 gcatcccatt gctcaaaaag atcaactaat tttaagcatt caggcaaact tttaatttgc
   222301 aattgcaggt aagttggttc cactctccaa caagatatac taaaacaaat gtttttagat
   222361 tctaaaaatt tctttacagc ttctaaaagt tgtctgtttt ctgtacagtc tgttaaattc
   222421 catgtaaaca tagctctaaa attatatcca cccttttgat tgatatatgt cacaatgctg
   222481 aagcttccat ctccaatatg gagacctaaa aaagaatcct cagtcattgt taaattgttt
   222541 acatgtgtag ttacttcttg ctcaatttta ttgagcaatt gcataccaat tgcttcccct
   222601 ttttgaattt caagatttgt tgctttaagc tttatatatc tttcttctat ataaaaataa
   222661 aataaaagga ataagatttg gatgcttatt atcttttact ttgccaaaca tttgatatct
   222721 taaataaagc aaagataaac ttgcaattct ttgatcaata ttcacagaag gtaataaatt
   222781 ctttacaact tcatgttcag gggatttatt tgcttgaact aaaactaatg agatcttata
   222841 atctaaatac tttgttggag cttttggagg gttatttgcc caaatagcca ataaatttac
   222901 accacattta tgggaaaatg ctattgattt gctagttgaa taagtaacat taccagattt
   222961 tagattatgt gttcttttag agatataagt ttgtgctgga aaaccaattg tttttaatac
   223021 catttgaatt actgtgacat ctttttgaga aaaaataata ttcacatgat aggtaacagg
   223081 tttccttttg ccaaggtaaa gctttgcttc aaaaaaaaaa gaagcatctg cgtcaaaaaa
   223141 gccacataca atatcattat aattatgatt tatagacata atatgattat gaataaaaaa
   223201 gtagttgtat aaatagtatg attaagtgaa taatttatta aaattattca tgcaaaggag
   223261 tttatccttt gcttctgcat attatgcatt ctatgcagtt cagactatgt catgaaaatg
   223321 acataaaatt atgtcattaa cttaggtaat cttggaaatt taaaatttct agtcgttgaa
   223381 cacttttctt attccactaa tctttagaac ctcttgttat tgaataagaa actatgctgc
   223441 aagttaacat aagaacataa gcagcaattc ttaaatcttc ttgcaattta cctaattata
   223501 atttctgttg gcgaagccga taaacaaagt cttcggttcg gttcctcggc ttctttcggt
   223561 tcggcgaagc cgaaaagccg ataagccgat aagccgacag aaatcagccc acgataagcg
   223621 aatttcctgg ttgtttcagc atcttcacat ccttttccac ttaggagtca tttaggggcc
   223681 ttagctgatg atctgggctg tttccctctt gacaatgaaa cttatctccc actgtctcac
   223741 tggcacatgg aaagcaaatc taatattcgg agtttgccac gacttggtac cgctttcgca
   223801 gcccgcaccg aaacagtcgc tctaccctta gattgcccat cattaccgct gcgcctcaac
   223861 gcatttcggg gagaaccagc tagctctgaa ttcgattgga atttctccgc taaccacaag
   223921 tcatcggccg atttttcaac atcggtccgt tcagccctcc acacagtgtt acctaagctt
   223981 cagcttgctc atggttagat catccaggtt cgggtccata agaagtgact ttcgccctat
   224041 tcagactcgc tttcgcttag gctccagatc ttactcttta acctgccact tcctataagt
   224101 cgccggctca ttcttcaaca ggcacgaggt cagatttttt tctcgcaaag cgagcgagaa
   224161 tcctcccact gcttgtcagc tcacgatttc atgttctatt tcactccccg acgggggttc
   224221 ttttcacctt tccatcgctg tactatttcg ctatcggtct ctcaggagtg tttagcctta
   224281 cgaggtggtc ctcgcagatt cacacgggat tccacgtgcc ccatgctact cgggatagac
   224341 attaaataaa ttttaaattt caaatgaatt ctcaatataa tatactcaat ataatatact
   224401 caatatattg agaataatag agaaattgaa tatgactact ggactttcac catctatggt
   224461 gcaggattca gctgcttcgt cttttttttt ctcttccttt tttttgtctt cccacaaccc
   224521 caataaaatt ggtttaggct ggtcccagtt cgctcgccgc tactacggga atcgcttttg
   224581 ctttcttttc ctctggctac tgagatgttt cagttcacca ggttgcctct aatctattta
   224641 tgaattcata gatagtcgga caggttgccc tattcaggaa tctttggatc aatgcattct
   224701 tcctactccc caaagcatat cgctggtatc gcgcctttca tcgtctctga gagcctaggt
   224761 ctccgtcgtg agccttcttt tttttgacct aatcattccg aatcatatga tatcatatat
   224821 aatatattat gatatttcca acttttgctc ttcttcacta ctgcgcttcg tttcggtgct
   224881 tcggttcgct tctcgcttcg gcgtagccga agcgaaagaa gcggtgcgtg accaaaacga
   224941 agcgaagaag gagccttcgc atcggcggag ccttccgctt cttcgcatcg gctacgccga
   225001 agcgaaggcg cgaaagctaa aaaggagcga aagcaagtca tatgattgca aaaatggtgg
   225061 agataaggag attcgaactc ctgaccctct gcgtgcaaag cagatgctct accaactgag
   225121 ctataccccc tttattcaaa atttaaaagt aaagagcgaa agaaccgaag cgaaagaagc
   225181 cgagccaata cggctgcaat ttgtttttta ttataagaaa taatttttga ttttgaaaga
   225241 ataattgttg acctcttaat tttgttcttt tattaattat tgctgcttct tcgcatcttt
   225301 ggctccttcg ctttggttct ttggctcctt cgccgaagta gcgaaaagaa gcgaagcgaa
   225361 ggaagccgag ccttccgctt cttcgcatcg gctcccttcg catcggcttc gccgaagcga
   225421 aagaagcgaa ggcgcgaaag aagcgaaaga agcgaagacg ctgatgcggc tgcgaagaaa
   225481 agcgaaggat aataataaaa gaaaaatgtg gaccatgttg gacttgaacc aacgacctca
   225541 tgcttatcaa gcatgcgctc taaccagctg agctaatggt ccaagctttc tccttttgct
   225601 cttttgctca gcttccttcg cgccttcgct tctttcgctt ctttcgcttc ggcgaagcct
   225661 tccgcttcgc ggcgcgaagg tagccgaagc gaaagaagcg aaagaagcga aggcgcgaag
   225721 tgaaagaaga aaaagaaaag agaaatttgt ttatttaaaa caaagcttta aaaatttgtt
   225781 ttaaagcttt gttttaaata aacaaattct tttttttaaa gaaaaaaaag taaaaaaaaa
   225841 gaagtttaaa tgttccgaat tataaatagg aacaaagtaa aaaaaggagg ttctccacgc
   225901 ccaccttcca gtaggcgtac cttgttacga cttaagatta atcacaaacc aaaccgttgg
   225961 aacccccctc attgctgttg gggtaagcca cttcgggttc aatctgctct cgacctttga
   226021 cgggcggtgt gtacaatctt agggaacgta ttcaccgccg tatagctgac cggcgattac
   226081 tagtgattcc aacttcatgt aggcgagttg cagcctacaa tccgaactga gattgagttt
   226141 gccagattcg ctccccctca cgggtttgct gccgattgtc tcaaccattg tattacgtgt
   226201 gtagcccagg atgtaagggg catgctgact tgacgtcatc ctctccttcc tccgaattac
   226261 tccggcagtc tctttagatt atttaactaa agacaagggt tgcgctcgtt aaaagactta
   226321 actcgacact tcacagcacg agctgacgac agccatgcac cacctgtcac caagctctcc
   226381 tttataagag gagcacaaac ctatttctag gctcttcttg ggatgtcaaa ccctggtaag
   226441 gttctccgcg tagcatcaaa ttaaaccaca gaatccacca cttgtgctaa gacccgtcaa
   226501 ttcctttgag tttcactctt gcgagcatac tccccaggcg ggatacttaa cgcgtaagct
   226561 acagcactgt ttttgacagc acttagtatc catcgtttac ggctgtgact acaagggtat
   226621 ctaatccttt tcgctcccac agctatcgtc cctcagtgtc agaaacggcc cagtagagcg
   226681 ctttcgccac cggtgttctt cctaatctct gtgcatttca ccgcttaact aggaattccc
   226741 tctaccccta ccgtcctcta gctcttgagt tctctactgc ctgtccaaag ttgagctctg
   226801 ggatttgaca gcagacttta agaaccacct acgaacgctt tacgcccaat cattccggac
   226861 aacgcttgca ccccccgtat taccgcggct gctggcacgg agttagccgg tgcttattcc
   226921 ttagataccg tcgggtgtct tctctaagaa aaggagttta cagaccacga tccgtcttcc
   226981 tccacgcggt attgctccat caggctttcg cccattgtgg aaaattcctc actgctgcct
   227041 cccgtaggag tctgggccgt gtctcagtcc cagtgtggct gatcatcctc tcagaccagc
   227101 tactgatcgt cgccttgggg agcctttacc tccaccaact agctaatcag acgcaagcct
   227161 ctctcttggc agttttcact tttagcttct cagcaccatg cggtattagc agccgtttcc
   227221 agctgttatc ccacaccaaa aggtaagttc ttacgcgtta cgcacccgtc cgccactaga
   227281 ataaaatcaa atatacccca ataatataat taaagaatta tatattcgag tatataaaat
   227341 ttcatctcgt acgacttgca tgtgttaagc ataccgccag cgttcgtcct gagccaggat
   227401 caaactctcc aaaaaatttt tctctttcgc tcctcggctt ccttcgcttc tttcgcttcg
   227461 gtttgcgaag caaaaagcct tccgcttcgc ggcgcgaagg cgcgaaagaa gcgaaagaag
   227521 cgctatgcga accaaagaag cgaattgcaa cttattctta ataaaagaag aagcgacaat
   227581 cttttattgc aaaagaccaa tttagctttt aataagcttt tgtttttttg aacattccta
   227641 atttataaat ttatcaaaaa taattttttt gtcaatattt ttttttcttt cttttttttt
   227701 ctttcttttt ttttctttct ttttttttct ttcttttttt ttctttcttt tgcaatcttt
   227761 gatttcactc cttcttcttt cgctctttca cttcatttct cgctactttt cgcgccttcg
   227821 cttcggctac gccgaagcga aggcgcgaaa gaagcgaagg cgcgaaggga gccgacgcga
   227881 aggaagccga gcggaaggct cttcgctcct tcggcttcgc cgaagaaccg aagcgaagcg
   227941 aaagaaccga agcgaaaaag cgaagagcct tccgctcggc ttcgccgaag cggcgcaaaa
   228001 gaaccgaagc gaaagaacaa ttttccaatc ttttctttct ttttacatgc atgaatgagg
   228061 aaattaaatg tgtctgtttg acttgtaata taagttgata cttcaatatt atttgataaa
   228121 aaaattattt gataaaaaaa ttatttgata aaaaaattat ttgataaaaa aattatttga
   228181 taaaaaaatt cttaatttat ttaagattat acaaattaga ttaaattctc tttattttac
   228241 aacatactgt cagcctatca attaacatat tatttataaa ttctttttaa aagatattat
   228301 taaatcctat aattataatt atagtattat tatttttatt aataaaaaca gtaaatgatt
   228361 tcattagact ttgagagttt tgaattttac ttattaattt tacttattaa ttttacttat
   228421 taatttattt aaactgtcat aagtaatgtc aatgatagat gaaatattat ctatagtagc
   228481 attttcaatc cataaaatac cattttgaaa gttaatattt ttattggcgt cgatttgagt
   228541 ttctaaagat tgataagctg attcattttc cttcgcttct ctcttctttc acatcttctt
   228601 tcgcgcgctt cgcttcgcgc gtcttcgcag ccgcttcttt cgcttcggtt tgcgaagcaa
   228661 aaagccttcc gcttcttcgc atcggctccg ccgaagcgaa ggcgcgaagg tagccgatgc
   228721 gaagaagcgg aaggctcggc ttcgacgaag cgaaggcgcg aaagaagcga agcaaaaagc
   228781 cgaaccgcta cgcgagacga aagaactttg tgggctcaaa aaaaaggctc aaaataagat
   228841 tcaaagaaat atgattaaaa agaaattaag tatttgtaat ataagaaatt accaagcaaa
   228901 atcaaggaaa ttaggtactt cctattcact tcggttcttt tctttggttc agttctttgc
   228961 tttggttctt cgcttctttc gcgccttcgc ttcggcgtag ccgatgcgaa gaagcggaag
   229021 gctacgccga agcgaaagaa gcgaaagaag cgaaggctgc gaagaagaag ttttttaatt
   229081 gaagtttttt gaaaaataaa ttaaaattta aaaacttgac aaaattcatt ttttaattta
   229141 taattgggtt gtttgcccac cggcgaggtt aaggatcgtt gtcctttctt ggctcatagt
   229201 tgcggaggtt cgagtcctct catctgcgaa ataattacgg tgcgttttcg caccttcgcg
   229261 gtaggttcga agaaagcttc agcgaagctg aagctttctt cgaaccttac gcttaaaagc
   229321 ttcgtagcta gcgcgtcggt gcttcggctt ctttcgcttc tttcgcttcg gcgtagccga
   229381 tgcgaagaag cgtggcttgc ggagaagttt tcgctgctac gcagcagctt cgcagtaagt
   229441 acttcggttc tttcgaacga gcgaagcttc gaagaaaggt tcgaagaaag cttcggagct
   229501 agcgcttcgg cttccttcgc ttcggctacg ccgaagcgaa gcggaaggct tcgccaaagc
   229561 gaaagaagga gcacgtcggc ttccttcgca tcggctacgc cgaagcgaaa gaagaagcgc
   229621 agcttgcgga aaagctttcg tagaagcttt cgctgctacg cagaagcttt cgctgctacg
   229681 cagcagcttc gaagtacagt aattcgattc ttttgaacca gcttcgctgg tattcaaaga
   229741 aaggtttgaa gaaagcttcg gagctagcgc gtcggcttcc ttcgcatcgg ctatgccgaa
   229801 gcgaagcgga aggcttcctt cgcatcggct acgccgaagc gaaagaagcg aaagaagaag
   229861 cgcagaagct tgcaaagaac ctttcgccgc tagagttcga agttgctaag aagctttcgt
   229921 agaagctttc actgctacgc agcagcttcg aagtacagta cttcgattct tttgaaccag
   229981 cgaagctggt attcaaagaa aggtttgaag aaagcttctc cgcaggctgc gcttcgctgc
   230041 tagactttga agaaagcttc gagctgtgcg tagaagcttt cactgctttg cgcagctctt
   230101 cacttcagct tcgctatgcg aagcgaaagt gtagccgata tgaagcaaaa caaagtgagg
   230161 aaatgaagaa agcttctacg aaagcttcta cgaaagtttc tccgcttctt cggtcgcgcg
   230221 tcttcgcagc cgaagcaccg acgcgctagc tctgaagctt tcttcgaacc tttctttgaa
   230281 gcttcgctgg ttcaaaagaa tcgaagtact gtacttcgta ctctagcaga gaaagcttcg
   230341 aacaaagctt ctttgcaact tcgtactcta gcagcgaaag cttcttcgca agcttctcca
   230401 cttcttcgcc gaagccgacg cgcttcttct ttcgcttcgg cgaagccttc cgcttcgctt
   230461 cggcgaagcc ttccgcttcg cttcggcgaa gccttccgct tcgcttcggc gaagccttcc
   230521 gcttcgcttc ggcgaagcct tccgcttcgc ttcggcgaag ccttccgctt cgcttcggcg
   230581 tagccgatgc gaaggaagcc gaagcgcttt actgcgcttc ttctttcgct tctttcgctt
   230641 cggcgtagcc gatgcgaagg aagccgaagc gctttactgc gcttcttctt tcgcttcttt
   230701 cgcttcggcg tagccgacgc gcttcttcgg cgaagctgac gcgctagctc cgaagctttc
   230761 ttcaaacctt tctttagaat accagcgaag ctggttcaaa agaattgaag tactgtactt
   230821 cgaactctag cggcgaaagc ttctacgaaa gcttctctgc ttctttggcg aagacgacgc
   230881 gctagctccg aagctttctt cgaacctttc ttagccgctt cgcgggttca aacgaatcta
   230941 agagctttgc ttcgcaatgc aaagcctaag agaagcgaag cgaagaagca agctttcttc
   231001 gtagcagcga aagcttctac gcaagccacg cttcttcgca tcggctacgc cgaagcgaag
   231061 cggaaggcta cgccgaagcg aagcggaagg ctacgccgaa gcgaagcgga aggctacgcc
   231121 gaagcgaaag aagcgaaaga agccgaagca ccgacgcgct agctacgaag ctttcaagcg
   231181 taaggttcga agaaagcttc agcttcgccg aacctttctt cgaacctacc acgcaggtgt
   231241 gaaaacgaac cttaactatt ttcaaaggtg ggaggactcg aacctccgca actatgagcc
   231301 aagaaaggac aacgatcctt aacctcgccg gtgggcaaac aacccaatta taaattaaaa
   231361 aatgaatttt gtcaagattt tttttttcaa aaaacttcaa ttaaaaaaaa acttcaatta
   231421 aaaaattaaa attaaaatta aaattaaaaa tttctttccc tcgcgcgccg ccgaagcgaa
   231481 agaagcggct gcgaaggtag ccttccgctc ggcttccttc gcgccttcgc ggagcgaaga
   231541 agcggaaggc tttttgcttc gcaaaccgaa gcgaagcgga aggctttttg cttcgcaaac
   231601 cgaagcgaag cggaaggctt tttgcttcgc aaaccgaagc gaagcggaag gctttttgct
   231661 tcgcaaaccg aagcgaaaga agcggcgcga agaaccgaag cgaaagaagc cgaagaaccg
   231721 aagcgaaccg aagtgaagaa aggaagtgaa gtagcggaag tgaagaagaa gtgaaggagc
   231781 gagaagcgaa ttcaaacctt caaacattga aagaaaaaag aaacaaataa aataaattga
   231841 cttaaaaaaa catttaagtt atacttgaag cggttgttat aattttactg attttttact
   231901 aggaggaaat tcatatgaat ccaattgttg ctgctgcatc tgttgttgct gctggtttag
   231961 ctgtaggtct tgctgctatt ggtcctggta tgggacaagg aacagctgct ggttatgctg
   232021 ttgaagggat tgctagacaa cctgaagctg aagggaaaat tcgtggggca ttattattaa
   232081 gttttgcgtt catggaatct ttaactattt acggactagt tgttgcttta gcattacttt
   232141 tcgctaaccc attcgcttct taattttttt tttattatta aatccgcctc tgtgcttctc
   232201 gctcctctct tctcttcttc actacgcttc ttcttcgctt cccctacttc gcttcctttc
   232261 ttcgctcctt cgctttttcg cttcgtcggc tttgccaaag tagcggttcg gctttttgct
   232321 tcgcttcttt cgcttcggcg gagccttccg cttcggctcg gcttcctttg catcggctcc
   232381 gccgaagcga aagaagcgaa agaagcgaag ccgaagcgaa gacgaagaag cgaagtagcc
   232441 gatgcgaaga agcggaaggc taccttcgcc gaagcggcgc gaaagaaccg caggcggata
   232501 acttcatttt tattttttaa cttattaatt tttatttttt aacttattaa tttt
//
