# Supplementary material for: Plastomes of the green algae Hydrodictyon reticulatum and Pediastrum duplex (Sphaeropleales, Chlorophyceae)
Source: PeerJ. 2017 May 17;5:e3325. doi: 10.7717/peerj.3325 (PMC5437862; doi:10.7717/peerj.3325)
Supplement: Supplemental Information 3 [file peerj-05-3325-s003.txt]

>Ankyra_judayi
-1 -2 -43 -29 -28 75 -13 -14 -15 -16 -10 -9 8 7 74 73 -72 -71 -56 -55 -58 -59 -60 -50 -51 -52 54 53 27 -61 -70 62 63 -3 69 24 40 25 26 20 19 12 -17 6 5 41 42 39 -44 -45 -46 -47 -48 -11 -76 -77 -78 -79 38 4 35 18 23 64 22 37 36 -21 -34 -33 32 -31 -30 -57 68 67 66 65 49 -80 -81 -82 -83 -84 -85 $
>Pseudomuriella_schumacherensis
28 29 30 31 -32 33 34 -38 -3 -4 -7 -8 9 10 6 5 21 20 19 18 23 22 40 25 26 27 24 17 -12 -11 -13 -14 -15 -16 -35 -36 -37 -1 -2 -39 41 42 43 -44 -45 -46 -47 -48 -72 -73 -74 -75 -76 -77 -78 -79 -49 -50 -51 -52 -53 -69 -58 -59 -60 -70 -71 -62 -57 -56 -55 -54 68 67 66 65 64 61 -63 -80 -81 -82 -83 -84 -85 $
>Acutodesmus_obliquus
-1 -2 -3 -4 -5 -6 -7 -8 9 10 11 12 -13 -14 -15 -16 -17 -18 -19 -20 -21 -22 -23 24 25 26 27 28 29 30 31 -32 33 34 -35 -36 -37 38 -39 40 41 42 43 -44 -45 -46 -47 -48 -49 -50 -51 -52 -53 54 55 56 -57 -58 -59 -60 -61 -62 -63 -64 -65 -66 -67 -68 -69 -70 -71 -72 -73 -74 -75 -76 -77 -78 -79 -80 -81 -82 -83 -84 -85 $
>Kirchneriella_aperta
-1 -2 -38 37 -34 -33 32 -31 -30 -3 -4 -5 -6 -7 -8 9 10 11 12 -13 -14 -15 -16 -26 -25 -24 -27 -17 40 -22 -23 -18 -19 -20 -21 -35 -36 -29 -28 -39 41 42 43 -44 -45 -46 -47 -57 -58 -59 -60 -64 -62 -61 -63 -65 -66 -67 -68 54 55 56 -48 -49 -50 -51 -52 -53 -69 -70 -71 -72 -73 -74 -75 -76 -77 -78 -79 -80 -81 -82 -83 -84 -85 $
>Neochloris_aquatica
29 30 31 -32 33 34 -38 -28 -39 -3 -4 -5 -6 -7 -8 9 10 11 12 -13 -14 -15 -16 -17 -27 -26 -25 -24 -22 -23 -40 -18 -19 -20 -21 -35 -36 -37 -1 -2 41 42 43 -44 -45 -46 -47 -48 -49 -50 -51 -52 -57 -63 -62 -56 -55 -54 -53 -58 -59 -60 -61 -64 -65 -66 -67 -68 69 -70 -71 -72 -73 -74 -75 -76 -77 -78 -79 -80 -81 -82 -83 -84 -85 $
>Chromochloris_zofingiensis
39 -1 -2 -3 -4 -5 -6 -7 -8 9 10 11 12 -13 -14 -15 -16 -17 24 -27 -26 -25 -40 -22 -23 -18 -19 -20 -21 -35 -36 -37 38 -34 -33 32 -31 -30 -29 -28 -41 42 43 -44 -45 -46 64 61 -65 -66 -67 -68 53 52 51 50 49 48 47 69 54 55 56 57 62 79 78 77 76 75 74 73 72 71 70 60 59 58 -63 -80 -81 -82 -83 -84 -85 $
>Bracteacoccus_minor
-21 -24 -27 -26 -25 -40 -3 -4 -22 -23 -18 -19 -20 -5 -6 28 29 30 31 -32 33 34 -38 37 36 35 17 16 15 14 13 11 12 -10 -9 8 7 43 2 1 39 41 42 -44 -45 -46 -47 -48 -49 -65 -66 -67 -68 57 52 51 50 60 59 58 55 56 -61 -62 -64 -54 63 -70 -71 -72 -73 -74 -53 75 -76 -77 -78 -79 -69 -80 -81 -82 -83 -84 -85 $
>Hydrodictyon_reticulatum
38 28 29 30 31 -32 33 34 39 -3 -4 -5 -6 -7 -8 9 10 11 12 -13 -14 -15 -16 -17 -27 -26 -25 -24 23 22 40 -18 -19 -20 -21 -35 -36 -37 -1 -2 41 42 43 52 51 50 49 48 47 46 45 44 53 68 67 66 65 64 61 60 62 63 57 -58 -59 -56 -55 -54 69 -70 -71 -72 -73 -74 -75 -76 -77 -78 -79 -80 -81 -82 -83 -84 -85 $
>Pediastrum_duplex
38 28 29 30 31 -32 33 34 39 -3 -4 -5 -6 -7 -8 9 10 11 12 -13 -14 -15 -16 -17 -27 -26 -25 -24 23 22 40 -18 -19 -20 -21 -35 -36 -37 -1 -2 41 42 43 52 51 50 49 48 47 46 45 44 53 68 67 66 65 64 61 60 62 63 57 -58 -59 -56 -55 -54 69 -70 -71 -72 -73 -74 -75 -76 -77 -78 -79 -80 -81 -82 -83 -84 -85 $
>Chlorotetraedron_incus
38 -34 -33 32 -31 -30 -29 -28 -39 -3 -4 -5 -6 -7 -8 9 10 11 12 -13 -14 -15 -16 -17 24 25 26 27 23 22 -40 -18 -19 -20 -21 -35 -36 -37 -1 -2 41 42 43 -44 -45 -46 -47 -48 -49 -50 -51 -52 53 54 55 56 62 63 57 -58 -59 -60 -61 -64 -65 -66 -67 -68 69 -70 -71 -72 -73 -74 -75 -76 -77 -78 -79 -80 -81 -82 -83 -84 -85 $
>Bracteacoccus_giganteus
-1 -2 -43 -7 -8 9 10 -12 -11 -13 -14 -15 -16 -17 -24 -27 -26 -25 -40 -3 -4 -22 -23 -18 -19 -20 -5 -6 28 29 30 31 -32 33 34 -38 37 36 35 21 -39 41 42 -44 -45 -46 -47 -48 -49 -65 -66 -67 -60 -50 -51 -52 -57 68 59 58 55 56 -61 -62 -64 -54 -63 -70 -71 -72 -73 -74 -53 75 -76 -77 -78 -79 -69 -80 -81 -82 -83 -84 -85 $
>Jenufa_minuta
-5 -6 12 -10 -9 8 7 25 26 27 24 -40 -17 16 15 14 13 11 37 36 -34 -33 32 -31 -30 -29 -28 75 23 22 -35 -38 64 -21 -18 -4 -76 -77 -78 -79 -48 69 47 46 45 44 43 2 1 39 -42 -41 -3 54 -56 -70 -57 -55 -71 -61 -63 -72 -73 -74 -53 19 20 52 51 50 60 59 58 62 68 67 66 65 49 -80 -81 -82 -83 -84 85 $
>Mychonastes_jurisii
2 1 53 -3 -4 -5 -6 -10 -9 8 7 11 12 -13 -14 -15 -16 -17 -24 -27 -26 -25 -40 -22 -23 -18 -19 -20 -21 -35 -36 -37 38 -34 -33 32 -31 -30 -29 -28 39 41 42 43 -44 -45 -46 -47 -48 -49 -50 -51 -52 68 67 66 65 64 62 63 -61 60 59 58 69 54 55 56 57 -70 -71 -72 -73 -74 -75 -76 -77 -78 -79 -80 -81 -82 -83 -84 -85 $
>Bracteacoccus_aerius
-1 -2 -43 -7 -8 9 10 -12 -11 -13 -14 -15 -16 -17 -24 -27 -26 -25 -40 -3 -4 -22 -23 -18 -19 -20 -5 -6 28 29 30 31 -32 33 34 -38 37 36 35 21 39 41 42 -44 -45 -46 -47 -48 -49 -65 -66 -67 -68 57 52 51 50 60 59 58 55 56 61 -62 -64 -54 -63 -70 -71 -72 -73 -74 -53 75 -76 -77 -78 -79 -69 -80 -81 -82 -83 -84 -85 $
>Mychonastes_homosphaera
2 1 53 -3 -4 -5 -6 -10 -9 8 7 11 12 -13 -14 -15 -16 -17 -24 -27 -26 -25 -40 -22 -23 -18 -19 -20 -21 -35 -36 -37 38 -34 -33 32 -31 -30 -29 -28 39 41 42 43 -44 -45 -46 -47 -48 -49 -50 -51 -52 68 67 66 65 64 62 63 61 60 59 58 69 54 55 56 57 -70 -71 -72 -73 -74 -75 -76 -77 -78 -79 -80 -81 -82 -83 -84 -85 $
